# Supplementary material for: The Proteomics-Based Stratification of Obese Subjects Allows for a Second Selective Level Beyond Gender Classification
Source: Int J Mol Sci. 2026 May 22;27(11):4678. doi: 10.3390/ijms27114678 (PMC13257239; doi:10.3390/ijms27114678)
Supplement: Supplementary file 1 [file ijms-27-04678-s001.zip]

Archive with 5 entries (5 files):
- Figures S1-S5.pdf
- Table S1.xlsx
- Table S2.xlsx
- Table S3.pdf
- Table S4.xlsx
