# Supplementary material for: The Proteomics-Based Stratification of Obese Subjects Allows for a Second Selective Level Beyond Gender Classification
Source: Int J Mol Sci. 2026 May 22;27(11):4678. doi: 10.3390/ijms27114678 (PMC13257239; doi:10.3390/ijms27114678)
Supplement: Supplementary file 1 [file ijms-27-04678-s001.zip › Table S1.xlsx]

## Sheet: Protein List
Table S1: List of identified Proteins. For each protein, PSMs values are reported in each subject. Subjects in blue correspond to males, subjects in pink correspond to females.
Accession	Description	Gene Name	U13	U20	U24	U26	U34	U42	U41	U36	U50	U55	U52	U47	U33	U32	U30	U65	U61	U45	U29	U60	U57	U43	U40	U39	U37	U10	U11	U16	U18	U19	U21	U22	U23	U25	PSM _U28	U49	U59	U64	U53	U51	U46	U56	U58	U62	U31
P04217	Alpha-1B-glycoprotein OS=Homo sapiens OX=9606	A1BG	3	13.5	7.5	2	9	0.5	0	8	0	12.5	1.5	7	2.5	28	12	2	5	2	3.5	2	0	2	9.5	2	5.5	3	11	5.5	1	8	0	0	0	0	3.5	0	1	0	3	5.5	0	6	6.5	6	0
P01023	Alpha-2-macroglobulin OS=Homo sapiens OX=9606	A2M	0	81.5	9	2.5	5	28	3	49	4.5	5	1	7.5	4.5	0.5	21.5	9	5	6.5	73.5	15	1	13.5	13	49.5	19.5	21.5	17	33	5.5	26.5	1	0	1.5	0	4.5	89	29.5	0	59	35	3	20	72	164	30.5
A8K2U0	Alpha-2-macroglobulin-like protein 1 OS=Homo sapiens OX=9606	A2ML1	0	0	0	0	0	0	0	0	0	0	0	0	0	0	2	0	0	0	0	0	0	0	0	0	0	0	0	0	0	0	0	0	0	0.5	0	3	17	0	1	0	0.5	1.5	0	1	3
Q9NRG9	Aladin OS=Homo sapiens OX=9606	AAAS	0	0	0	0	0	0	0	0	0	0	0	0	0	0	0	0	0	0	0	0	0	0	0	0	0	0	0	0	0	0	0	0	0	0	0	0.5	0	0	0	0	0	0	0	0	0
Q5VUY2	Arylacetamide deacetylase-like 4 OS=Homo sapiens OX=9606	AADACL4	0	0	0	0	0	0	0	0	0	0	0	0	0	0	0	0	0	0	0	0	0	0	0	0	0	0.5	0	0	0	0	0	0	0	0	0	0	0	0	0	0	0	0	0	0	0
Q8N5Z0	Kynurenine/alpha-aminoadipate aminotransferase, mitochondrial OS=Homo sapiens OX=9606	AADAT	0	0	0	0	0	0	0	0	0	0	0	0	0	0	0	0	0	0	0	0	0	0	0	0	0	0	0	0.5	0	0	0	0	0	0	0	0	0	0	0	0	0	0	0	0	0
Q7RTV5	Thioredoxin-like protein AAED1 OS=Homo sapiens OX=9606	AAED1	0	0	0	0.5	0	0	0	0	0	0	0	0	0	0	0	0	0	0	0	0	0	0	0	0	0	0	0	0	0	0	0	0	0	0	0	0	0	0	0	0	0	0	0	0	0
Q2M2I8	AP2-associated protein kinase 1 OS=Homo sapiens OX=9606	AAK1	0	0	0	0	0	0	0	0	0	0	0	0	0.5	0	0	0	0	0	0	0	0	0	0	0	0	0	0	0	0	0	0	0	0	0	0	0	0	0	0	0	0	0	0	0	0
Q9NY61	Protein AATF OS=Homo sapiens OX=9606	AATF	0	0	0	0	0	0	0	0	0	0	0	0	0	0.5	0	0	0	0	0	0	0	0	0	0	0	0	0	0	0	0	0	0	0	0	0	0	0	0	0	0	0	0	0	0	0
Q6ZMQ8	Serine/threonine-protein kinase LMTK1 OS=Homo sapiens OX=9606	AATK	0	0	0	0	0	0	0	0.5	0	0	0	0	0	0	0	0	0	0	0	0	0	0	0	0	0	0	0	0	0	0	0	0	0	0	0	0	0	0	0	0	0	0	0	0	0
Q86UK0	ATP-binding cassette sub-family A member 12 OS=Homo sapiens OX=9606	ABCA12	0	0	0	0	0	0	0	0	0	0	0	0	0	0	0	0	0.5	0	0	0	0	0	0	0	0	0	0	0	0	0	0	0	0	0	0	0	0	0	0	0	0	0	0	0	0
A0A0A0MT16	ATP-binding cassette sub-family A member 13 OS=Homo sapiens OX=9606	ABCA13	0	0	0	0	0	0	0	0	0	0	0	0.5	0	0	0	0	0	0	0	0	0	0	0	0	0	0	0	0	0	0	0	0	0	0	0	0	0	0	0	0	0	0	0	0	0
Q8IZY2	ATP-binding cassette sub-family A member 7 OS=Homo sapiens OX=9606	ABCA7	0	0	0	0	0	0	0	0.5	0	0	0	0	0	0	0	0	0	0	0	0	0	0	0	0	0	0	0	0	0	0	0	0	0	0	0	0	0	0	0	0	0	0	0	0	0
O94911	ATP-binding cassette sub-family A member 8 OS=Homo sapiens OX=9606	ABCA8	0	0	0	0	0	0	0	0	0	0	0	0	0	0	0	0	0	0	0	0	0	0	0	0	0	0	0	0	0	0	0	0	0	0	0	0	0	0	0.5	0	0	0	0	0	0
P08183	Multidrug resistance protein 1 OS=Homo sapiens OX=9606	ABCB1	0	1.5	0	2.5	0	1	0	11.5	6	4.5	5.5	0.5	6	1.5	1	6	2	1.5	0	3	6.5	4	2	2	1	0	0.5	0.5	1	2	0	0	4	1.5	0	1.5	2.5	0	10.5	9.5	0	10	0	0	3
O95342	Bile salt export pump OS=Homo sapiens OX=9606	ABCB11	0	0	0	0	0	0	0	2	0	0	2	0	0.5	0.5	0	1.5	0	0	0	0	0.5	0	0	0	0.5	0	0	0	0	2	0	0	0	0	0	0	1.5	0	1	0	0	2	0	0	0
O75027	ATP-binding cassette sub-family B member 7, mitochondrial OS=Homo sapiens OX=9606	ABCB7	0	0	0	0	0	0	0	0	0	0	0	0	0	0	0	0	0	0	0	0	0.5	0	0	0	0	0	0	0	0	0	0	0	0	0	0	0	0	0	0	0	0	0	0	0	0
Q96J65	Multidrug resistance-associated protein 9 OS=Homo sapiens OX=9606	ABCC12	0	0	0	0	0	0	0	0	0	0	0	0	0	0	0	0	0	0	0	0	0	0	0	0	0	0	0	0	0	0	0	0	0	0	0	0	0	0	0.5	0	0	0	0	0	0
D6RJE5	Canalicular multispecific organic anion transporter 2 OS=Homo sapiens OX=9606	ABCC3	0	0	0	0	0	0	0	0	0	0	0	0	0	0	0	0	0	0	0	0	0	0	0	0	0	0	0	0	0	0	0	0	0	0	0	0	0	0	0	0	0	0	0	0.5	0
O15440	Multidrug resistance-associated protein 5 OS=Homo sapiens OX=9606	ABCC5	0	0	0	0	0	0	0	0	0	0	0	0	0	0	0	0	0.5	0	0	0	0	0	0	0	0	0	0	0	0	0	0	0	0	0	0	0	0	0	0	0	0	0	0	0	0
E9PPB6	ATP-binding cassette sub-family D member 4 OS=Homo sapiens OX=9606	ABCD4	0	0	0	0.5	0	0	0	0	0	0	0	0	0	0	0	0	0	0	0	0	0	0	0	0	0	0	0	0	0	0	0	0	0	0	0	0	0	0	0	0	0	0	0	0	0
E9PGV9	ATP-binding cassette sub-family G member 1 OS=Homo sapiens OX=9606	ABCG1	0	0	0	0	0	0	0	0	0	0	0	0	0	0	0	0	0	0	0	0	0	0	0	0.5	0	0	0	0	0	0	0	0	0	0	0	0	0	0	0	0.5	0	0	0	0	0
E9PJ00	ATP-binding cassette sub-family G member 4 (Fragment) OS=Homo sapiens OX=9606	ABCG4	0	0	0	0	0	0	0	0	0	0.5	0	0	0	0	0	0	0	0	0	0	0	0	0	0	0	0	0	0	0	0	0	0	0	0	0	0	0	0	0	0	0	0	0	0	0
A0A1B0GW23	ABHD14A-ACY1 readthrough (Fragment) OS=Homo sapiens OX=9606	ABHD14A-ACY1	0	0	0	0	0	0	0	0	0	0	0	0	0	0	0	0	0	0	0	0	0	0	0	0	0	0	0	0	0	2	0	0	0	0.5	0	0	8	0	7	5.5	0	0.5	0.5	0	1.5
Q96IU4	Protein ABHD14B OS=Homo sapiens OX=9606	ABHD14B	0	0	0.5	0	1	0	0	7.5	0	0	0.5	0	0.5	0	3	4.5	0	0	0	0	1	0	0	0	0	0	0	0	0	0	0	0	0	0	0	0	0	0	5.5	0	0	0	0	0	0
P00519	Tyrosine-protein kinase ABL1 OS=Homo sapiens OX=9606	ABL1	0	0	0	0	0	0	0	0.5	0	0	0	0	0	0	0	0	0	0	0	0	0.5	0	0	0	0	0	0	0	0	0	0	0	0	0	0	0	0	0	0.5	0	0	0	0	0	0
P42684	Abelson tyrosine-protein kinase 2 OS=Homo sapiens OX=9606	ABL2	0	0	0	0	0	0	0	0	0	0	0	0	0	0	0	0	0	0	0	0	0	0	0	0.5	0	0	0	0	0	0	0	0	0	0.5	0	0	0	0	0	0	0	0	0	0.5	0
A0A1C7CYZ0	Active breakpoint cluster region-related protein OS=Homo sapiens OX=9606	ABR	0	0	0	0	0	0	0	0	0	0	0	0	0	0	0	0	0	0	0	0	0	0	0	0.5	0	0	0	0	0	0	0	0	0	0	0	0	0	0	0	0	0	0	0	0	0
J3KS89	Very long-chain-specific acyl-CoA dehydrogenase, mitochondrial (Fragment) OS=Homo sapiens OX=9606	ACADVL	0	0	0	0	0	0	0	0	0	0	0	0	0	0	0.5	0	0	0	0	0	0.5	0	0	0	0	0	0	0	0	0	0	0	0	0	0	0	0	0	0	0	0	0	0	0	0
E7EX88	Aggrecan core protein OS=Homo sapiens OX=9606	ACAN	0	0	0	0	0	0	0	0	0	0	0	0	0	0	0	0	0	0.5	0	0	0	0	0	0	0	0	0	0	0	0	0	0	0	0	0.5	0	0	0	0	0	0	0	0	0	0
Q15027	Arf-GAP with coiled-coil, ANK repeat and PH domain-containing protein 1 OS=Homo sapiens OX=9606	ACAP1	0	0	0	0	0	0	0	0	0.5	0	0	0	0	0	0	0	0	0	0	0	0	0	0	0	0	0.5	0	0	0	0	0	0	0	0	0	0	0	0	0	0	0	0	0	0	0
F8WAU0	Arf-GAP with coiled-coil, ANK repeat and PH domain-containing protein 2 OS=Homo sapiens OX=9606	ACAP2	0	0	0	0	0	0	0	0	0	0	0	0	0	0	0.5	0	0	0	0	0	0	0	0	0	0	0	0	0	0	0	0	0	0	0	0	0	0	0	0	0	0	0	0	0	0
R4GMR6	Adrenocortical dysplasia protein homolog (Fragment) OS=Homo sapiens OX=9606	ACD	0	0	0	0	0	0	0	0	0	0	0	0	0	0	0	0	0	0	0	0	0	0	0	0	0	0	0	0	0	0	0	0	0	0	0	0	0	0	0	0	0	0	0	1.5	0
P12821	Angiotensin-converting enzyme OS=Homo sapiens OX=9606	ACE	0	0	0	0	0	2	0	0	9.5	5.5	0	0	1	2	0	0.5	2.5	4	0	2	5	13.5	1.5	3	1.5	0	1	0	2	2	0	0	0	0	0	0.5	0.5	0	22.5	2	0	20	0	0	0.5
C9JUK5	Acetylcholinesterase (Fragment) OS=Homo sapiens OX=9606	ACHE	0	0	0	0	0	0	0	0	0	0	0	0	0.5	0	0	0	0	0	0	0	0	0	0	0	0	0	0	0	0	0	0	0	0	0	0	0	0	0	0	0	0	0	0	0	0
Q9UKV3	Apoptotic chromatin condensation inducer in the nucleus OS=Homo sapiens OX=9606	ACIN1	0	0	0	0	0	0	0	0	0	0	0	0	0.5	0	0	0	0	0	0	0	0	0	0	0	0	0	0	0	0	0	0	0	0	0	0	0	0	0	0	0	0	0	0	0	0
P53396	ATP-citrate synthase OS=Homo sapiens OX=9606	ACLY	0	0	0	0	0	0	0	0	0	0	0	0	0	0	0	0	0	0	0	0	0	0	0	0	0	0	0	0.5	0	0	0	0	0	0	0	0	0	0	0	0	0	0	0	0	0
P21399	Cytoplasmic aconitate hydratase OS=Homo sapiens OX=9606	ACO1	0	1	0	0	0	0	0	7.5	0	0	0	0	0	0	0.5	3.5	0	0	0	0	0.5	0	0	0	0	0	0	0	0	0	0	0	0	0.5	0	0	0	0	4.5	1	0	0	0	0	0
Q3I5F7	Putative acyl-coenzyme A thioesterase 6 OS=Homo sapiens OX=9606	ACOT6	0	0	0	0	0	0	0	0	0	0	0	0	0	0	0	0	0	0	0	0	0	0	0	0	0	0	0	0	0	0	0	0	0.5	0	0	0	0	0	0	0	0	0	0	0	0
P11117	Lysosomal acid phosphatase OS=Homo sapiens OX=9606	ACP2	0	0	0	2	0	0	1	4	0.5	1.5	5.5	0	0.5	0.5	0	0.5	1	3	3	6	2	2	0	0	1.5	2	0	0	1.5	3	0	0	3.5	1.5	0	0	7	0	3	1.5	0	4	0.5	0	3
P15309	Prostatic acid phosphatase OS=Homo sapiens OX=9606	ACPP	2	0	6	18	3.5	0	3	7.5	12	19	9	5	4	12	1	20	8.5	50	11	27	10.5	6	25	9.5	1.5	1	0	0	0	0	0	0	0	2.5	0	0	3.5	0	1.5	0	0.5	0	4.5	0	4
P10323	Acrosin OS=Homo sapiens OX=9606	ACR	0	0	0	0	0	0	0	0	0	0	0	0	0.5	0	0	0	0	0	0	0	0	0	0	0	0	0	0	0	0	0	0	0	0	0	0	0	0	0	0	0	0	0	0	0	0
P33121	Long-chain-fatty-acid--CoA ligase 1 OS=Homo sapiens OX=9606	ACSL1	0	0	0	0	0	0	0	0	0	0	0	0	0	0	0	0	0	0	0	0	0	0	0	0	0	0	0	0.5	0	0	0	0	0	0	0	0	0	0	0	0	0	0	0	0	0
O95573	Long-chain-fatty-acid--CoA ligase 3 OS=Homo sapiens OX=9606	ACSL3	0	0	0	0	0	0	0	0	0	0	0	0	0	0	0	0	0	0	0	0	0	0	0	0	0	0	0	0	0	0	0	0	0	0	0	0	0	0	0	0	0	0	0	0	0.5
O60488	Long-chain-fatty-acid--CoA ligase 4 OS=Homo sapiens OX=9606	ACSL4	0	0	0	0	0	0	0	0	0	0	0	0	0	0	0	0	0	0	0	0	1	0	0	0	0	0	0	0	0	0	0	0	0	0	0	0.5	0	0	0	0	0	0	0	0	0
P60709	Actin, cytoplasmic 1 OS=Homo sapiens OX=9606	ACTB	3	17.5	5	13	8.5	12.5	2.5	21	21	15.5	18.5	5.5	12	8.5	17.5	26.5	17.5	18	6	14	22	12.5	14	17.5	8.5	5.5	6	7	4	22	5.5	4.5	10	5.5	2	6.5	24	6	24.5	17	8	27.5	11	0	13.5
Q562R1	Beta-actin-like protein 2 OS=Homo sapiens OX=9606	ACTBL2	0	6	1.5	2.5	2.5	4	0	3.5	5.5	4	4	0.5	4	2	5.5	5.5	5.5	4	0	4	6.5	3	3.5	4.5	2	0	1	2.5	0	4.5	1	1.5	2	1.5	0	0	4.5	0	4.5	4.5	0	5.5	1.5	0	3
P68032	Actin, alpha cardiac muscle 1 OS=Homo sapiens OX=9606	ACTC1	2	13	4.5	7.5	6.5	10	2.5	14.5	16	11	12	5	8.5	8	15.5	19	13	15.5	5.5	11.5	17.5	11	12.5	14.5	8	5	5	6.5	3.5	16.5	4	4.5	5.5	5	2	4.5	16.5	6	17	13.5	5.5	17.5	9.5	0	11
Q9H568	Actin-like protein 8 OS=Homo sapiens OX=9606	ACTL8	0	0	0	0	0	0	0	0	0	0	0	0	0	0	0	0	0	0	0	0	0	0	0	0	0	0	0	0	0	0	0	0	0	0	0	0	0	0	0	0.5	0	0	0	0	0
O43707	Alpha-actinin-4 OS=Homo sapiens OX=9606	ACTN4	0	0	0	0	0	0.5	0	0	0	0	0	0	0	0	0	0.5	0	0	0	0	0	0	0	0	0	0	0	0	0	0.5	0	0	0	0	0	1	1.5	0	0	0	0	0	0	0	0
P61158	Actin-related protein 3 OS=Homo sapiens OX=9606	ACTR3	0	0	0	0	0	0	0	0	0	0	0	0	0	0	0	0	1	0	0	0	0	0	0	0	0	0	0	0	0	0	0	0	0	0	0	0	0	0	0	0	0	0	0	0	0
Q8TDG2	Actin-related protein T1 OS=Homo sapiens OX=9606	ACTRT1	0	0	0	0	0	0	0	0	0	0	0	0	0	0	0	0.5	0	0	0	0	0	0	0	0	0	0	0	0	0	0	0	0	0	0	0	0	0	0	0.5	0	0	0	0	0	0
Q03154	Aminoacylase-1 OS=Homo sapiens OX=9606	ACY1	1	1.5	1	0.5	0	0	0	10.5	2.5	0	1	0	0.5	0	5.5	8	0.5	0	0	0	9.5	0.5	0.5	6.5	1	0	0	0	0	0	0	0	0	0	0	0	0	0	0	0	0	0	0	0	0
H3BNP6	Adenosine deaminase domain-containing protein 2 (Fragment) OS=Homo sapiens OX=9606	ADAD2	0	0	0	0	0	0	0	0	0	0	0	0	0	0	0	0	0	0	0	0	0	0	0	0	0	0	0	0	0	0	0	0.5	0	0	0	0	0	0	0	0	0	0	0	0	0
Q6DHV7	Adenosine deaminase-like protein OS=Homo sapiens OX=9606	ADAL	0	0	0	0	0	0	0	0	0	0	0	0	0	0	1	0	0	0	0	1	0	0	0.5	0	1	0	0.5	0	0	0	0	0	0	0	0	0	0	0	0	0	0	0	0	0	0
O14672	Disintegrin and metalloproteinase domain-containing protein 10 OS=Homo sapiens OX=9606	ADAM10	0	0	0	0	0	0	0	0	0	0	0	0	0	0	0	1	0	0	0	0	0	0	0	0	0	0	0	0	0	0	0	0	0	0	0	0	0	0	0	0	0	0	0	0	0
Q9H013	Disintegrin and metalloproteinase domain-containing protein 19 OS=Homo sapiens OX=9606	ADAM19	0	0	0	0	0	0	0	0	0	0	0	0	0	0	0	0	0	0	0	0	0	0	0	0	0	0	0	0	0	0	0	0	0	0	0	0	0.5	0	0	0	0	0	0	0	0
Q9UKF5	Disintegrin and metalloproteinase domain-containing protein 29 OS=Homo sapiens OX=9606	ADAM29	0	0	0	0	0	0	0	0	0	0	0	0	0	0	0	0	0	0	0	0	0	0	0	0	0	0	0	0	0.5	0	0	0	0	0	0	0	0	0	0	0	0	0	0	0	0
Q9UHI8	A disintegrin and metalloproteinase with thrombospondin motifs 1 OS=Homo sapiens OX=9606	ADAMTS1	0	0	0	0	0	0	0	0	0	0	0	0	0	0	0	0	0	0.5	0	0	0	0	0	0	0	0	0	0	0	0	0	0	0	0	0	0	0	0	0	0	0	0	0.5	0	0
A0A0A0MQW6	A disintegrin and metalloproteinase with thrombospondin motifs 10 OS=Homo sapiens OX=9606	ADAMTS10	0	0	0	0	0	0	0	0	0	0	0	0	0	0	0	0	0	0	0	0	0	0	0	0	0	0	0	0	0	0	0	0	0	0	0	0	0	0	0	0	0	0	0.5	0	0
Q76LX8	A disintegrin and metalloproteinase with thrombospondin motifs 13 OS=Homo sapiens OX=9606	ADAMTS13	0	0	0	0	0	0	0	0	0	0	0	0	0	0	0	0	0	0	0	0	0	0	0	0	0	0	0	0	0	0	0	0.5	0	0	0	0	0	0	0	0	0	0	0	0	0
Q8TE58	A disintegrin and metalloproteinase with thrombospondin motifs 15 OS=Homo sapiens OX=9606	ADAMTS15	0	0	0	0	0	0	0	0	0	0	0	0	0	0	0	0	0	0	0	0	0	0	0	0	0.5	0	0	0	0	0	0	0	0	0	0	0	0	0	0	0	0	0	0	0	0
Q8TE57	A disintegrin and metalloproteinase with thrombospondin motifs 16 OS=Homo sapiens OX=9606	ADAMTS16	0	0	0	0	0	0	0	0	0	0	0	0	0	0	0	0	0	0	0	0	0	0	0	0	0	0	0	0	0	0	0	0	0	0	0	0	0	0	0	0.5	0	0	0	0	0
Q9UKP4	A disintegrin and metalloproteinase with thrombospondin motifs 7 OS=Homo sapiens OX=9606	ADAMTS7	0	0	0	0	0	0	0	0	0	0.5	0	0	0	0	0	0	0	0	0	0	0	0	0	0	0	0	0	0	0	0	0	0	0	0	0	0	0	0	0	0	0	0	0	0	0
A0A1B0GUM2	ADAMTS-like protein 1 (Fragment) OS=Homo sapiens OX=9606	ADAMTSL1	0	0	0	0	0	0	0	0	0	0	0	0	0	0	0	0	0	0	0	0	0	0	0	0	0	0	0	0	0	0.5	0	0	0	0	0	0	0	0	0	0	0	0	0	0	0
P55265	Double-stranded RNA-specific adenosine deaminase OS=Homo sapiens OX=9606	ADAR	0	0	0	0	0	0	0	0	0	0	0	0	0	0	0	0	0	0	0	0	0	0	0	0	0	0	0	0	0	0.5	0	0	0	0	0	0	0	0	0	0	0	0	0	0	0
P78563	Double-stranded RNA-specific editase 1 OS=Homo sapiens OX=9606	ADARB1	0	0	0	0	0	0	0	0	0	0	0	0	0	0	0	0	0	0	0	0	0	0	0	0	0	0	0	0	0	0	0	0	0	0	0	0	0	0	0	0	0	0	0	0.5	0
Q9BUB4	tRNA-specific adenosine deaminase 1 OS=Homo sapiens OX=9606	ADAT1	0	0	0	0	0	0	0	0	0	0.5	0	0	0	0	0	0	0	0	0	0	0	0	0	0	0	0	0	0	0	0	0	0	0	0	0	0	0	0	0	0	0	0	0	0	0
Q3MIX3	Uncharacterized aarF domain-containing protein kinase 5 OS=Homo sapiens OX=9606	ADCK5	0	0	0	0	0	0	0	0.5	0	0	0	0	0	0	0	0	0	0	0	0	0	0	0	0	0	0	0	0	0	0	0	0	0	0	0	0	0	0	0	0	0	0	0	0	0
P40145	Adenylate cyclase type 8 OS=Homo sapiens OX=9606	ADCY8	0	0	0	0	0	0	0	0	0	0	0	0	0	0	0	0	0	0	0	0	0	0	0	0	0	0.5	0	0	0	0	0	0	0	0	0	0	0	0	0	0	0	0	0	0	0
P35612	Beta-adducin OS=Homo sapiens OX=9606	ADD2	0	0	0	0	0	0	0	0	0	0	0	0	0	0	0	0	0	0	0	0	0	0	0	0.5	0	0	0	0	0	0	0	0	0	0	0	0	0	0	0	0	0	0	0	0	0
Q96PE1	Adhesion G protein-coupled receptor A2 OS=Homo sapiens OX=9606	ADGRA2	0	0	0	0	0	0	0	0	0	0	0	0	0	0	0	0	0	0	0	0	0	0.5	0	0	0	0	0	0	0	0	0	0	0	0	0	0	0	0	0	0	0	0	0	0	0
Q8IWK6	Adhesion G protein-coupled receptor A3 OS=Homo sapiens OX=9606	ADGRA3	0	0	0	0	0.5	0	0	0	0	0	0	0	0	0	0	0	0	0	0	0	0	0	0	0	0	0	0	0	0	0	0	0	0	0	0	0	0	0	0	0	0.5	0	0	0	0
Q5T601	Adhesion G-protein coupled receptor F1 OS=Homo sapiens OX=9606	ADGRF1	0	0	0	0	0	0	0	0	0	0	0	0	0	0	0	0	0	0	0	0	0.5	0	0	0	0	0	0	0	0	0	0	0	0	0	0	0	0	0	0.5	0	0	0	0	0	1
Q8IZF7	Adhesion G-protein coupled receptor F2 OS=Homo sapiens OX=9606	ADGRF2	0	0.5	0	0	0	0	0	0	0	0	0	0	0	0	0	0	0	0	0	0	0	0	0	0	0	0	0	0	0	0	0	0	0	0	0	0	0	0	0	0	0	0	0	0	0
Q9Y653	Adhesion G-protein coupled receptor G1 OS=Homo sapiens OX=9606	ADGRG1	0	0	0	0	0	0	0	0	0	0	0	0	0	1.5	0	0	0	0	0	0	0	0	0	0	0	0	0	0	0	0	0	0	0	0	0	0	0	0	0	0	0	0	0	0	0
Q8IZF6	Adhesion G-protein coupled receptor G4 OS=Homo sapiens OX=9606	ADGRG4	0	0	0	0.5	0.5	0	0	0	0	0	0	0	0	0	0	0	0	0	0	0	0	0	0	0	0	0	0	0	0	0	0	0	0	0	0	0	0	0	0	0	0	0	0	0	0
O94910	Adhesion G protein-coupled receptor L1 OS=Homo sapiens OX=9606	ADGRL1	0	0	0	0	0	0	0	0	0	0	0	0	0	0	0	0	0	0	0	0	0	0	0.5	0	0	0	0	0	0	0	0	0	0.5	0	0	0	0	0	0	0	0	0	0	0	0
A0A1W2PP07	Adhesion G protein-coupled receptor L4 OS=Homo sapiens OX=9606	ADGRL4	0	0	0	0	0	0	0	0	0	0	0	0	0	0	0	0	0	0	0	0	0	0	0	0	0	0	0	0	0	0	0	0	0	0	0	0	0	0	0	0	0.5	0	0	0	0
P11766	Alcohol dehydrogenase class-3 OS=Homo sapiens OX=9606	ADH5	0	0	0	0	0	0	0	0	0	0	0.5	0	0	0	0	0	0	0	0	0	0	0	0	0	0	0	0	0	0	0	0	0	0	0	0	0	0	0	0	0	0	0	0	0	0
Q86V24	Adiponectin receptor protein 2 OS=Homo sapiens OX=9606	ADIPOR2	0	0	0	0	0	0	0.5	0	0	0	0	0	0	0	0	0	0	0	0	0	0	0	0	0	0	0	0	0	0	0	0	0	0	0	0	0	0	0	0	0	0	0	0	0	0
Q8IUX7	Adipocyte enhancer-binding protein 1 OS=Homo sapiens OX=9606	AEBP1	0	0	0	0	0	0	0	0	0	0	0	0	0	0	0	0	0	0	0	0	0	0	0	0	0	0	0	0	0	0	0	0	0	0	0	0	0	0	0.5	0	0	0	0	0	0
H0YH08	Zinc finger protein AEBP2 (Fragment) OS=Homo sapiens OX=9606	AEBP2	0	0	0	0	0	0	0	0.5	0	0	0	0	0	0	0	0	0	0	0	0	0	0	0	0	0	0	0	0	0	0	0	0	0	0	0	0	0	0	0	0	0	0	0	0	0
K7ELE3	Amino-terminal enhancer of split (Fragment) OS=Homo sapiens OX=9606	AES	0	0	0.5	0	0	0	0	0	0	0	0	0	0	0	0	0	0	0	0	0	0	0	0	0	0	0	0	0	0	0	0	0	0	0	0	0	0	0	0	0	0	0	0	0.5	0
Q8N556	Actin filament-associated protein 1 OS=Homo sapiens OX=9606	AFAP1	0	0	0	0	0	0	0	0	0	0	0	0	0	0	0	0	0	0	0	0	0	0	0	0	0	0	0	0	0	0	0	0	0	0	0	0	0	0	0	0.5	0	0	0	0	0
P51816	AF4/FMR2 family member 2 OS=Homo sapiens OX=9606	AFF2	0	0	0	0	0	0	0	0	0	0	0	0	0	0	0	0	0	0	0	0.5	0	0	0	0	0	0	0	0	0	0	0	0	0	0	0	0	0	0	0	0	0	0	0	0	0
P51826	AF4/FMR2 family member 3 OS=Homo sapiens OX=9606	AFF3	0	0	0	0	0	0	0	0	0	0	0	0	0	0	0	0	0	0	0.5	0	0	0	0	0.5	0	0	0	0	0	0	0	0	0	0	0	0	0	0	0	0	0	0	0	0	0
Q9UHB7	AF4/FMR2 family member 4 OS=Homo sapiens OX=9606	AFF4	0	0	0	0	0	0	0	0	0	0	0	0	0	0	0	0.5	0	0	0	0	0	0	0	0.5	0	0	0	0	0	0	0	0	0	0	0	0.5	0	0	0	0	0	0	0	0	0
E7EUN2	Arf-GAP with GTPase, ANK repeat and PH domain-containing protein 1 OS=Homo sapiens OX=9606	AGAP1	0	0	0	0	0	0	0	0	0	0	0	0	0	0	0	0	0	0	0	0	0	0.5	0	0	0	0	0	0	0	0	0	0	0	0	0	0	0	0	0	0	0	0	0	0	0
Q99490	Arf-GAP with GTPase, ANK repeat and PH domain-containing protein 2 OS=Homo sapiens OX=9606	AGAP2	0	0	0	0	0	0	0	0	0	0.5	0	0	0	0	0	0	0	0	0.5	0	0	0	0	0	0	0	0	0	0	0	0	0	0	0	0	0	0	0	0	0	0	0	0	0	0
A0A1C7CYX3	Cytosolic carboxypeptidase 4 OS=Homo sapiens OX=9606	AGBL1	0	0	0	0	0	0	0	0	0	0	0	0	0	0	0	0	0	0	0	0	0	0	0	0	0	0	0	0	0	0	0	0	0	0	0	0	0	0	0	0	0	0	0	0.5	0
O95081	Arf-GAP domain and FG repeat-containing protein 2 OS=Homo sapiens OX=9606	AGFG2	0	0	0	0	0	0	0	0	0	0	0	0	0	0	0	0	0	0	0	0	0	0.5	0	0	0	0	0	0	0	0	0	0	0	0	0	0	0	0	0	0	0	0	0	0	0
Q6ZNB7	Alkylglycerol monooxygenase OS=Homo sapiens OX=9606	AGMO	0	0	0	0	0	0	0	0	0	0	0	0	0	0	0	0.5	0	0	0	0	0	0	0	0	0	0	0	0	0	0	0	0	0	0	0	0	0	0	0	0	0	0.5	0	0.5	0
Q9HCK5	Protein argonaute-4 OS=Homo sapiens OX=9606	AGO4	0	0	0	0	0	0	0	0	0	0	0	0	0	0	0	0	0	0	0	0	0	0	0	0	0	0	0	0	0	0	0	0	0	0	0	0.5	0	0	0	0	0	0	0	0	0
O00468	Agrin OS=Homo sapiens OX=9606	AGRN	0	0	0	0	1	0	0	0	0	0	0	0	0	3	0	0	0	0	0	0	0	0	0	0.5	0	0	0	0	0	0	0	0	0	0	0	0	0	0	0	0	0	0	0	0	0
P01019	Angiotensinogen OS=Homo sapiens OX=9606	AGT	0	0	0	0	0	0	0	2	0	2	0	1	0	0	0	1	1	0	1.5	2.5	0	1.5	1.5	0	0	0	0	0.5	0	0.5	0	0	0	0	0	0	0	0	0.5	0	0	1	0	7	1.5
P23526	Adenosylhomocysteinase OS=Homo sapiens OX=9606	AHCY	0	0	0	0	0	0	0	1	0	0	0	0	0	0	0	1	0	0	0	0	0	0	0	0.5	0	0	0	0	0	0	0	0	0	0	0	0	0	0	0	0	0	0	0	0	0
Q09666	Neuroblast differentiation-associated protein AHNAK OS=Homo sapiens OX=9606	AHNAK	0	0	0	0	0	0	0	0	0	0	0	0.5	0.5	0	0	0	0	0	0	0	0	0	0	0	0	0	0	0	0	0	0	0	0	0	0	0	1	0	0	0	0	0	0	0	0
Q8IVF2	Protein AHNAK2 OS=Homo sapiens OX=9606	AHNAK2	0	0	0	0	0	0	0	0	0	0	0	0	0	0	0	0	0	0	0	0	0	0	0	0	0	0	0	0	0	0	0	0	0.5	0	0	0	0	0	0	0	0	0	0	0	0
Q719I0	Putative activator of 90 kDa heat shock protein ATPase homolog 2 OS=Homo sapiens OX=9606	AHSA2P	1	0	0	0.5	0	0	0	0	0	0	0	0	0	0	0	0	0	0	0	0	0	0	0	0	0	0	0	0	0	0	0	0	0	0	0	0	0	0	0	0	0	0.5	0	0	0
C9JV77	Alpha-2-HS-glycoprotein OS=Homo sapiens OX=9606	AHSG	5	0	4.5	0	2	0	0.5	5.5	0	2	4	5	4	4	3.5	2	0	0	1	0.5	0	0	2	1.5	2	0.5	2	4.5	0	4	4	0	0	0	4	1	0	0	0	3	0	4.5	5	4.5	0
Q9NZD4	Alpha-hemoglobin-stabilizing protein OS=Homo sapiens OX=9606	AHSP	0	0	0	0	0	0	0	0	0	0	0	0	0	0	0	0	0	0	0	0	0	0	0	0	0	0	0	0	0	0	0	0	0	0	0	0	0	0	0	0	0	0	0	0.5	0
Q96BJ3	Axin interactor, dorsalization-associated protein OS=Homo sapiens OX=9606	AIDA	0	0	0	0	0	0	0	0	0	0	0	0	0	0	0	0	0	0	0	0	0	0	0	0	0	0.5	0	0	0	0	0	0	0	0	0	0	0	0	0	0	0	0	0	0	0
O43918	Autoimmune regulator OS=Homo sapiens OX=9606	AIRE	0	0	0	0	0	0	0	0	0	0	0	0	0	0	0	0	0	0	0	0	0	0	0	0	0	0	0	0	0	0	0	0	0	0	0	0	0	0	0	0	0	0.5	0	0	0
Q5TCS8	Adenylate kinase 9 OS=Homo sapiens OX=9606	AK9	0	0	0	0	0	0	0	0	0	0	0	0	0	0	0	0	0	0	0	0	0	0	0	0	0	0.5	0	0	0	0	0	0	0	0	0	0	0	0	0	0	0	0	0	0	0.5
O43572	A-kinase anchor protein 10, mitochondrial OS=Homo sapiens OX=9606	AKAP10	0	0	0	0	0	0	0	0	0	0	0	0	0	0	0	0	0	0	0	0	0	0.5	0	0	0	0	0	0	0	0	0	0	0	0	0	0	0	0	0	0	0	0	0	0	0
F5GXD1	A-kinase anchor protein 7 isoform gamma OS=Homo sapiens OX=9606	AKAP7	0	0	0	0	0	0	0	0	0	0	0	0	0	0	0	0	0	0	0	0	0	0	0	0	0	0	0	0	0	0.5	0	0	0	0	0	0	0	0	0	0	0	0	0	0	0
P14550	Alcohol dehydrogenase [NADP(+)] OS=Homo sapiens OX=9606	AKR1A1	0	0.5	0	1	0	2	0	3.5	1.5	0	2	0	0	0	0	0.5	1	2.5	0	0	2	0.5	0	2	0	0	1	0	0	0	0	0	0	0.5	0	0	6.5	0	4	2	0	0.5	0	0	0
P15121	Aldose reductase OS=Homo sapiens OX=9606	AKR1B1	0	0.5	0	0	0	0	0	4	0	0	0	0	0	0	0	1	0	0	0	0	1	0	0	0	0	0	0	0	0	1	0	0	1	0	0	0	0	0	0	1.5	0	0	0	0	0
C9JRZ8	Aldo-keto reductase family 1 member B15 OS=Homo sapiens OX=9606	AKR1B15	0	0	0	0	0	0	0	0.5	0	0	0	0	0	0	0.5	0	0	0	0	0	0.5	0	0	0	0	0	0	0	0	0	0	0	0	0	0	0	0	0	0	0	0	0	0	0	0
P51857	3-oxo-5-beta-steroid 4-dehydrogenase OS=Homo sapiens OX=9606	AKR1D1	0	0	0	0	0	0	0	0	0	0	0	0	0	0	0	0	0	0	0	0	0.5	0	0	0	0	0	0	0	0	0	0	0	0	0	0	0	0	0	0	0	0	0	0	0	0
O95154	Aflatoxin B1 aldehyde reductase member 3 OS=Homo sapiens OX=9606	AKR7A3	0	0	0	0	0	0	0	2.5	0	0	0	0	0	0	0	1.5	0	0	0	0	0	0	0	0	0	0	1	0	0	0	0	0	0	0	0	0	0	0	0	0	0	0	0	0	0
P31749	RAC-alpha serine/threonine-protein kinase OS=Homo sapiens OX=9606	AKT1	0	0	0	0	0	0	0	0	0	0	0	0	0	0	0	0	0	0	0	0	0	0	0	0	0	0	0	0	0	0.5	0	0	0	0	0	0	0	0	0	0	0	0	0	0	0
P22557	5-aminolevulinate synthase, erythroid-specific, mitochondrial OS=Homo sapiens OX=9606	ALAS2	0	0	0	0	0.5	0	0	0	0	0	0	0	0	0	0	0	0	0	0	0	0	0	0	0	0	0	0	0	0	0	0	0	0	0	0	0	0	0	0	0	0	0	0	0	0
P02768	Serum albumin OS=Homo sapiens OX=9606	ALB	37	80.5	36	28	103	38.5	33	52.5	5	147	54.5	67	38.5	32.5	52	37.5	69	51.5	86.5	91.5	45	56.5	49.5	39	60	85	33.5	47.5	10	49.5	11	3.5	37	21	30	60	58	13	67.5	63.5	29	129.5	123.5	303	28.5
Q13740	CD166 antigen OS=Homo sapiens OX=9606	ALCAM	0	0	0	0	0	0	0	0	0	0	0	0	0	0	0	0	0	0	0	0	0	0	0	0	0	0	0.5	0	0	0	0	0	0	0	0	0	0	0	0	0	0	0	0	0	0
P00352	Retinal dehydrogenase 1 OS=Homo sapiens OX=9606	ALDH1A1	0	0	0	0	0	0	0	0.5	0	0	0	0	0	0	0	0	0	0	0	0	0	0	0	0	0	0	0	0	0	0	0	0	0	0	0	0	0	0	0	0	0	0	0	0	0
O94788	Retinal dehydrogenase 2 OS=Homo sapiens OX=9606	ALDH1A2	0	0	0	0	0	0	0	0	0	0	0	0	0	0	0	0	0	0	0	0	0	0	0	0	0	0	0	0.5	0	0	0	0	0	0.5	0	0	0	0	0	0	0	0	0	0	0
P30837	Aldehyde dehydrogenase X, mitochondrial OS=Homo sapiens OX=9606	ALDH1B1	0	0	0	0	0	0	0	0	0	0	0	0	0	0	0	0	0	0	0	0	0	0	0	0	0	0	0	0	0	0	0	0.5	0	0	0	0	0	0	0	0	0	0	0	0	0
O75891	Cytosolic 10-formyltetrahydrofolate dehydrogenase OS=Homo sapiens OX=9606	ALDH1L1	0	1	0	1.5	0	0	0	0	0	0	0	0	0	0.5	0	0.5	0	0	0	0	0	0	0.5	0	0	0	0	0	0	0.5	0	0	0	0	0	0	0	0	0	0	0	0	0	0	0
H0YEC0	Aldehyde dehydrogenase family 3 member B2 (Fragment) OS=Homo sapiens OX=9606	ALDH3B2	0	0	0	0	0	0	0	0	0	0	0	0	0	0	0	0	0	0	0	0	0	0	0	0	0	0	0	0	0	0	0	0	0	0.5	0	0	0	0	0	0	0	0	0	0	0
Q9H2A2	Aldehyde dehydrogenase family 8 member A1 OS=Homo sapiens OX=9606	ALDH8A1	0	0	0	0	0	0	0	0	0	0	0	0	0	0	0	0.5	0	0	0	0	0	0	0	0	0	0	0	0	0	0	0	0	0	0	0	0	0	0	0	0	0	0	0	0	0.5
P49189	4-trimethylaminobutyraldehyde dehydrogenase OS=Homo sapiens OX=9606	ALDH9A1	0	0	0	0	0	0	0	0	0	0	0	0	0	0	0	0	0	1	0	0	0	0	0	0	0	0	0	0	0	0	0	0	0	0	0	0	0	0	0	0	0	0	0	0	0
J3KPS3	Fructose-bisphosphate aldolase OS=Homo sapiens OX=9606	ALDOA	0	0	0	0	0	0	0	0	1	0	0.5	0	0	0	0	1.5	0	4	0	0	0	0	0	0	0	0	0.5	0	0	1.5	0	0	0	0	0	0	7.5	0	0	0.5	0	0	0	0	0
P05062	Fructose-bisphosphate aldolase B OS=Homo sapiens OX=9606	ALDOB	4	0	0.5	2.5	2	2.5	0	13	8.5	3.5	7	0	1	2	3	1.5	6.5	0.5	3	9	13.5	6.5	5	3.5	6	2.5	3	4.5	3	4	4	0	0	4	0	0	15	0	15	10	0	4.5	4	0	7
Q9BV10	Dol-P-Man:Man(7)GlcNAc(2)-PP-Dol alpha-1,6-mannosyltransferase OS=Homo sapiens OX=9606	ALG12	0	0	0	0	0	0.5	0	0	0	0	0	0	0	0	0	0	0	0	0	0	0	0	0	0	0	0	0	0	0	0	0	0	0	0	0	0	0	0	0	0	0	0	0	0	0
Q9NP73	Putative bifunctional UDP-N-acetylglucosamine transferase and deubiquitinase ALG13 OS=Homo sapiens OX=9606	ALG13	0	0	0	0	0	0	0	0	0	0	0	0	0	0	0	0	0	0	0	0	0	0	0	0	0	0.5	0	0	0	0	0	0	0	0	0	0	0	0	0	0	0	0	0	0	0
A0A087WZY3	Alstrom syndrome protein 1 OS=Homo sapiens OX=9606	ALMS1	0	0	0	0	0	0	0	0	0	0	0	0	0	0	0	0	0	0	0	0	0	0	0	0	0	0	0	0	0	0	0	0	0	0	0	0	0	0	0	0.5	0	0	0	0	0
P16050	Arachidonate 15-lipoxygenase OS=Homo sapiens OX=9606	ALOX15	0	0	0	0	0	0	0	0	0	0	0	0	0	0	0	0	0	0	0	0	0	0	0	0	0	0	0	0	0	0	0	0	0	0	0	0	0	0	0	0	0	0.5	0	0	0
Q9UHK6	Alpha-methylacyl-CoA racemase OS=Homo sapiens OX=9606	AMACR	0	0	0	0	0	0	0	0	0	0	0	0	0	0	0	0.5	0	0	0	0	0	0	0	0	0	0	0	0	0	0	0	0	0	0	0	0	0	0	0	0	0	0	0	0	0
Q9NP70	Ameloblastin OS=Homo sapiens OX=9606	AMBN	0	0	0	0	0	0	0	1	0	0	0	0	0	0	0	0	0	0	0	0	0	0	0	0	0	0	0	0	0	0	0	0	0	0	0	0	0	0	0	0	0	0	0	0	0
P02760	Protein AMBP OS=Homo sapiens OX=9606	AMBP	11	2	12.5	10	5.5	4.5	4.5	12	3	8.5	15	21.5	11	14.5	12	9	6	5	9.5	6	7	5.5	10.5	6	13	8.5	11.5	18.5	8	4.5	3	4.5	11	3	11.5	5	6	0	4.5	7	4	7	14.5	2	9
F5H1R2	Protein AMN1 homolog (Fragment) OS=Homo sapiens OX=9606	AMN1	0	0	0	0	0	0	0	0	0	0	0	0	0	0	0	0	0	0	0	0	0	0	0	0	0	0	0	0.5	0	0	0	0	0	0	0	0	0	0	0	0	0	0	0	0	0
P23109	AMP deaminase 1 OS=Homo sapiens OX=9606	AMPD1	0	0	0	0	0.5	0	0	0	0	0	0	0	0	0	0	0	0	0	0	0	0	0	0	0	0	0	0	0	0	0	0	0	0	0	0	0	0	0	0	0	0	0	0	0	0
E9PIR5	AMP deaminase 3 OS=Homo sapiens OX=9606	AMPD3	0	0	0	0	0	0	0	0	0	0	0	0	0	0	0	0	0	0	0	0.5	0	0	0	0	0	0	0	0	0	0	0	0	0	0	0	0	0	0	0.5	0	0	0	0	0	0
P04745	Alpha-amylase 1 OS=Homo sapiens OX=9606	AMY1A	4	0	1.5	0	4.5	0	10.5	11.5	0.5	0.5	0	1	6	20.5	5.5	3	2.5	0	2.5	4.5	0	9	3	25.5	11	3.5	4.5	6.5	0	0	0	0	0	0	5.5	1	2.5	2	0	17	0	0.5	6.5	0	6.5
P04746	Pancreatic alpha-amylase OS=Homo sapiens OX=9606	AMY2A	5	0	1.5	0	4.5	0.5	12.5	12.5	0.5	1.5	0	1	6	19	6.5	4.5	3.5	0	2.5	5.5	0	10	4	27	12	3.5	4.5	7	0	0	0	0	0	0	7.5	1.5	2.5	2	1	14.5	0	0.5	6.5	0	8
Q9UKU9	Angiopoietin-related protein 2 OS=Homo sapiens OX=9606	ANGPTL2	0	11	2	0	5	0	0	8.5	0	0	1.5	3	0	8	11	14	0	0	0	0	12	0	0	0.5	0	1.5	0	0	0	2	0	0	0	0	0	0	1	0	10	0	0	0	0	0	0
Q8NI99	Angiopoietin-related protein 6 OS=Homo sapiens OX=9606	ANGPTL6	0	2	0	0	1.5	0	0	2	0	0	0	0	0	0	2	2.5	0	0	0	0	2	0	0	0.5	0	0	0	0	0	0	0	0	0	0	0	0	0	0	0	0	0	0	0	0	0
Q01484	Ankyrin-2 OS=Homo sapiens OX=9606	ANK2	0	0	0	0	0	0	0	0	0	0	0	0.5	0	0	0	0	0	0	0	0	0	0	0	0	0	0	0	0	0	0	0	0	0	0	0	0	0	0	0	0	0	0	0	0	0
Q12955	Ankyrin-3 OS=Homo sapiens OX=9606	ANK3	0	0	0	0	0	0	0	0	0	0	0	0	0	0	0	0	0	0	0	0	0	0	0	0	1	0	0	0	0	0	0	0	0	0	0	0	0	0	0	0	0	0	0	0	0
Q7Z5J8	Ankyrin and armadillo repeat-containing protein OS=Homo sapiens OX=9606	ANKAR	0	0	0	0	0	0	0	0	0	0	0	0	0	0	0.5	0	0	0	0	0	0	0	0	0	0	0	0	0	0	0	0	0	0	0	0	0	0	0	0	0	0	0	0	0	0
A6NHY2	Ankyrin repeat and death domain-containing protein 1B OS=Homo sapiens OX=9606	ANKDD1B	0	0	0	0	0	0	0	0	0	0	0	0	0	0	0	0	0	0.5	0	0	0	0	0	0	0	0	0	0	0	0	0	0	0	0	0	0	0	0	0	0	0	0	0	0	0
Q9NU02	Ankyrin repeat and EF-hand domain-containing protein 1 OS=Homo sapiens OX=9606	ANKEF1	1	0	0.5	0	0	0	0	0	0	0	0	0	0	0	0	0	0	0.5	0	0	0	0	0	0	0	0	0	0	0	0	0	0	0	0.5	0	0	0	0	0	0	0	0	0.5	0	0
Q9P2R3	Rabankyrin-5 OS=Homo sapiens OX=9606	ANKFY1	0	0	0	0	0	0	0	0	0	0	0	0	0	0.5	0	0	0	0	0	0	0	0	0	0	0	0	0	0	0	0	0	0	0	0	0	0	0	0	0	0	0	0	0	0	0
Q9HCJ1	Progressive ankylosis protein homolog OS=Homo sapiens OX=9606	ANKH	0	0.5	0	0	0	0	0	0	0	0	0	0	0	0	0	0	0	0	0	0	0	0	0	0	0	0	0	0	0	0	0	0	0	0	0	0	0	0	0	0	0	0	0	0	0
Q8IWZ3	Ankyrin repeat and KH domain-containing protein 1 OS=Homo sapiens OX=9606	ANKHD1	0	0	0	0	0	0	0	0	0	0	0	0	0	0	0	0	0	0	0	0	0	0	0	0	0	0	0	0	0	0	0	0	0	0	0	0	0	0	0	0	0	0	0.5	0	0
Q8NFD2	Ankyrin repeat and protein kinase domain-containing protein 1 OS=Homo sapiens OX=9606	ANKK1	0	0	0	0	0	0	0	0	0	0	0	0	0	0	0	0	0	0	0	0	0	0.5	0	0	0	0	0	0	0	0	0	0	0	0	0	0	0	0	0	0	0	0	0	0	0
Q86XL3	Ankyrin repeat and LEM domain-containing protein 2 OS=Homo sapiens OX=9606	ANKLE2	0	0	0	0	0	0	0	0	0	0	0	0	0	0	0	0	0	0	0	0	0	0	0	0	0	0	0.5	0	0	0	0	0	0	0	0	0	0	0	0	0	0	0	0	0	0
Q8TF21	Ankyrin repeat domain-containing protein 24 OS=Homo sapiens OX=9606	ANKRD24	0	0	0.5	0	0	0	0	0	0	0	0	0	0	0	0	0	0	0	0	0	0	0	0	0	0	0	0	0	0	0	0	0	0	0	0	0	0	0	0	0	0	0	0.5	0	0
E9PJI0	Ankyrin repeat domain-containing protein 36C OS=Homo sapiens OX=9606	ANKRD36C	0	0	0.5	0	0	0	0	0	0	0	0	0	0	0	0	0	0	0	0	0	0	0	0	0	0	0	0	0	0	0	0	0	0	0	0	0	0	0	0	0	0	0	0	0	0
Q7Z713	Ankyrin repeat domain-containing protein 37 OS=Homo sapiens OX=9606	ANKRD37	0	0	0	0	0	0	0	0	0	0	0	0	0	0	0	0	0	0	0.5	0	0	0	0	0	0	0	0	0	0	0	0	0	0	0	0	0	0	0	0	0	0	0	0	0	0
Q8N8A2	Serine/threonine-protein phosphatase 6 regulatory ankyrin repeat subunit B OS=Homo sapiens OX=9606	ANKRD44	0	0	0	0	0	0	0.5	0	0	0	0	0	0	0	0	0	0	0	0	0	0	0	0	0	0	0	0	0	0	0	0	0	0	0	0	0	0	0	0	0	0	0	0	0	0
Q9ULJ7	Ankyrin repeat domain-containing protein 50 OS=Homo sapiens OX=9606	ANKRD50	0	0	0	0	0	0	0	0	0.5	0	0	0	0.5	0	0	0	0	0	0	0	0	0	0	0	0	0	0	0	0	0	0	0	0	0	0	0	0	0	0	0	0	0	0	0	0
A6NGH8	Ankyrin repeat domain-containing protein 61 OS=Homo sapiens OX=9606	ANKRD61	0	0	0	0	0	0	0	0	0	0	0	0	0	1	0	0	0	0	0	0	0	0	0	0	0	0	0	0.5	0	0	0	0	0	0	0	0	0	0	0.5	0	0	0	0	0	0
Q9H8Y5	Ankyrin repeat and zinc finger domain-containing protein 1 OS=Homo sapiens OX=9606	ANKZF1	0	0	0	0	0	0	0	0	0	0	0.5	0	0	0	0	0	0	0	0	0	0	0	0	0	0	0	0	0	0	0	0	0	0	0	0	0	0	0	0	0	0	0	0	0	0
Q4KMQ2	Anoctamin-6 OS=Homo sapiens OX=9606	ANO6	0	0	0	0	0	0	0	0	0.5	0	0	0	0	0	0	0	0	0	0	0	0	0	0	0	0	0	0	0	0	0	0	0	0	0	0	0	0	0	0	0	0	0	0	0	0
P15144	Aminopeptidase N OS=Homo sapiens OX=9606	ANPEP	18	27.5	18	52	21	14.5	15.5	52	65.5	57	47.5	20.5	30	34.5	22.5	68.5	54.5	63.5	22.5	68.5	71	63.5	41	39	35	21	22.5	11	36.5	35.5	7.5	3	29	26	8	4	41	6	60	44.5	17.5	83	13.5	0	36.5
Q9H6X2	Anthrax toxin receptor 1 OS=Homo sapiens OX=9606	ANTXR1	0	0	0	0	0	0	0	0	0	0	0	0	0	0	0	0	0	0	0	0	0	0	0	0	0	0	0	0	0	0	0	0	0	0	0	0	0	0	1	0	0	0	0	0	0
P04083	Annexin A1 OS=Homo sapiens OX=9606	ANXA1	0	0	2	2.5	0	5	0	0	8	0.5	1	1	0.5	0	2	10	4	17	0	0.5	0	0	2	1.5	0.5	0	18	12.5	1.5	22.5	0.5	5.5	21	9	5.5	24	32.5	0	32.5	9	13.5	25.5	13.5	0	14
P50995	Annexin A11 OS=Homo sapiens OX=9606	ANXA11	0	0.5	1	2	0	2	1.5	3.5	11.5	9	6.5	0	7	1.5	0	8	1	16.5	0	13	4.5	6	3	2	7	3	2	0.5	6	5	0	0	9	2	0	0	8.5	1	10	9	0	11.5	0	0	3.5
P27216	Annexin A13 OS=Homo sapiens OX=9606	ANXA13	0	0	0.5	0	0	0	0	0	0	0	0	0	0	0	0	0	0.5	0.5	0	1	0	0	0	0	0	0	0	0	0	0	0	0	0	0	0	0	0	0	0	0	0	0	0	0	0
P07355	Annexin A2 OS=Homo sapiens OX=9606	ANXA2	0	0	0	0	0	6.5	0	0	4	0	2	0	1.5	0.5	0	2	0	11.5	0	2	0	0	0	0.5	0	0	0	2.5	0	4	0.5	0	3	1.5	2	13.5	17	0	9	2.5	7	10	0	0	3.5
P12429	Annexin A3 OS=Homo sapiens OX=9606	ANXA3	0	0	0	0	0	0	0	0	1	0	0	0	0	0	0	0	0	8.5	0	0	0	0	0	0	0	0	0	0	0	0	0	0	0.5	0	0	0	1.5	0	0	0	0	0	0	0	0
P09525	Annexin A4 OS=Homo sapiens OX=9606	ANXA4	0	0	0	4.5	1	1.5	0	3	12	2.5	12.5	0	1	1.5	0	2.5	1	3.5	0	5	3.5	3.5	5	5	5	0.5	1.5	0.5	1	1	0.5	0	6	0	0	2	7.5	0	6	15	0	12	0	0	5
P08758	Annexin A5 OS=Homo sapiens OX=9606	ANXA5	0	0	1.5	6.5	0	7	0.5	3.5	9	2	14	1	6	4	0	3.5	2.5	16	0	6	3	2	4	2	3	2	1	2	2	2.5	0.5	0	7.5	0	0	1	7.5	0	6.5	8	0	9	0	0	3
P08133	Annexin A6 OS=Homo sapiens OX=9606	ANXA6	0	0	0	0	0	0.5	0	1.5	5	0	1.5	0	1	0.5	0	1	0	0	0	0.5	0	0	0	0.5	0	0	0.5	0	0	0	0	0	0	0	0	1	1	0	0.5	2	0	6	0	0	1.5
P20073	Annexin A7 OS=Homo sapiens OX=9606	ANXA7	0	0	0	0	0	0	0	0	3	0	0.5	0	0.5	0	0	0	0	2.5	0	1	0	0	0	1	1.5	0	0	0	0.5	0	0	0	0	0	0	0	0.5	0	0	1.5	0	4.5	0	0	0.5
P19801	Amiloride-sensitive amine oxidase [copper-containing] OS=Homo sapiens OX=9606	AOC1	0	1	0	0	0	0	0	0	0	0.5	0	0	1.5	5.5	0	16	0	7.5	0	0.5	1.5	0	0	0	0	0	0	0	0	0	0	0	0	0	0	0	0	0	0	0	0	0	0	0	0
Q8N6M6	Aminopeptidase O OS=Homo sapiens OX=9606	AOPEP	0	0	0	0	0	0	0	0	0	0	0	0	0	0	0	0	0	0	0	0	0	0	0	0	0	0	0	0	0	0	0	0	0	0	0	0	0	0	0.5	0	0	0	0	0	0
Q06278	Aldehyde oxidase OS=Homo sapiens OX=9606	AOX1	0	0	0	0	0	0	0	0	0	0	0	0	0	0	0	0	1	0	0	1	0	1	0	0	0	0	0	0	0	0	0	0	0	0	0	0	0	0	0	0	0	0	0	0	0
P63010	AP-2 complex subunit beta OS=Homo sapiens OX=9606	AP2B1	0	1	0	0	0	0	0	0	0	0	0	0	0	0	0	0	0	0	0	0	0	0	0	0	0	0	0	0	0	0.5	0	0	0	0	0	0	0	0	0	0	0	0	0	0	0
O14617	AP-3 complex subunit delta-1 OS=Homo sapiens OX=9606	AP3D1	0	0	0	0	1	0	0	0	0	1	0	0	0	0	0	0	0	0	0	0	0	0	0	0	0	0	0	0	0	0	0	0	0	0	0	0	0	0	0	0	0	0	0	0.5	0
Q9UPM8	AP-4 complex subunit epsilon-1 OS=Homo sapiens OX=9606	AP4E1	0	0	0	0	0	0	0	0	0	0	0	0	0	0	0	0	0	0.5	0	0	0	0	0	0	0	0	0	0	0	0	0	0	0	0	0	0	0	0	0	0	0	0	0	0	0
O14727	Apoptotic protease-activating factor 1 OS=Homo sapiens OX=9606	APAF1	0	0	0	0	0	0	0	0	0	0	0	0	0	0	0	0	0	0	0	0.5	0	0	0	0	0	0	0	0	0	0	0	0	0	0	0	0	0	0	0	0	0	0.5	0	0	0
P25054	Adenomatous polyposis coli protein OS=Homo sapiens OX=9606	APC	0	0	0	0	0	0	0.5	0	0	0	0.5	0	0	0	0	0	0	0	0	0	0	0	0	0	0	0	0	0	0	0	0	0	0	0	0	0	0	0	0	0	0	0	0.5	0	0
O95996	Adenomatous polyposis coli protein 2 OS=Homo sapiens OX=9606	APC2	0	0	0	0	0	0	0	0	0	0	0	0	0.5	0	0	0	0	0	0	0	0	0	0	0	0	0	0	0	0	0	0	0	0	0	0	0	0	0	0	0	0	0	0	0	0
P02743	Serum amyloid P-component OS=Homo sapiens OX=9606	APCS	0	4	6.5	0.5	0	2	0	0	0	3.5	0	1.5	0.5	11.5	1	0	2	0	0	1	0	0.5	4	9	0	0	0	0	0.5	0	0	7.5	0	0	5	0	0	1	0	7	0	0	0	6.5	6
C9JIF9	Acylamino-acid-releasing enzyme OS=Homo sapiens OX=9606	APEH	0	0	0	0	0	0	0	0	0	0	0	0	0	0	0	0	0	0	0	0	0	0	0	0	0	0	0	0	0	0	0	0	0	0	0	0	1	0	0	0	0	0	0	0	0
P27695	DNA-(apurinic or apyrimidinic site) lyase OS=Homo sapiens OX=9606	APEX1	0	0	0	0	0	0	0	0	0	0	0	0	0	0	0	0	0	0	0	0	0	0.5	0	0	0	0	0	0	0	0	0	0	0	0	0	0	0	0	0	0	0	0	0	0	0
Q8IW19	Aprataxin and PNK-like factor OS=Homo sapiens OX=9606	APLF	0	0	0	0	0.5	0	0	0	0	0	0	0	0	0	0	0	0	0.5	0.5	0	0	0	0	0	0	0	0	0	0	0	0	0	0	0	0	0	0	0	0	0	0	0	0	0.5	0
Q9HDC9	Adipocyte plasma membrane-associated protein OS=Homo sapiens OX=9606	APMAP	0	0	0	0	0	0.5	0	0	0	0	0	0	0	0	0	0	0	0	0	0	0	0	0	0	0	0	0	0	0	0	0	0	0	0	0	0	0	0	0	0	0	0	0	0	0
P02647	Apolipoprotein A-I OS=Homo sapiens OX=9606	APOA1	0	4	0	5	2	6	0.5	4	0	19.5	0	0	1	0.5	4.5	0	12	0	13.5	11	5	0	2.5	3.5	2.5	19.5	0	0	0	5.5	0	0	0	0	0.5	11.5	5.5	0	7	0.5	0	11.5	16.5	32.5	0
V9GYM3	Apolipoprotein A-II OS=Homo sapiens OX=9606	APOA2	0	0	0	0	0	0	0	1.5	0	2.5	0	0	0	0	1	0	2	0	5	1.5	0	0	1	0	0	0	0	0	0	2	0	0	0	0	0	0.5	0	0	0	0	0	4	6	11.5	0
P06727	Apolipoprotein A-IV OS=Homo sapiens OX=9606	APOA4	0	0	7.5	12	1.5	6	0	3.5	0	0	0	0	0	0	24.5	0.5	0.5	0	1.5	0	0	0	0	5.5	0.5	31.5	2.5	0	0	1	0	0	0	0	0	0	0	0	4	1	0	2	2	7	0
Q6Q788	Apolipoprotein A-V OS=Homo sapiens OX=9606	APOA5	0	0	0	0	0	0	0	0	0.5	0	0	0	0	0	0	0	0	0	0	0	0	0	0	0	0	0	0	0	0	0	0	0	0	0	0	0	0	0	0	0	0	0	0	0	0
P04114	Apolipoprotein B-100 OS=Homo sapiens OX=9606	APOB	1	0	0	0	0	0	0	0	0	0	0	0	0	0	0	0	0	0	1.5	0	0	0	0	0	0	0	0	0	0	0	0	0	0	0	0	0	0	0	0	0	0	0	2	4	0
Q8WW27	Putative C->U-editing enzyme APOBEC-4 OS=Homo sapiens OX=9606	APOBEC4	0	0	0	0	0	0	0.5	0	0	0	0	0	0	0	0	0	0	0	0	0	0	0	0	0	0	0	0	0	0	0	0	0	0	0	0	0	0	0	0	0	0	0	0	0	0
B0YIW2	Apolipoprotein C-III OS=Homo sapiens OX=9606	APOC3	0	0	0	0	0	0	0	0	0	0.5	0	0	0	0	0	0	0	0	0	0	0	0	0	0	0	0	0	0	0	0	0	0	0	0	0	0	0	0	0	0	0	2	4	0	0
K7ER74	APOC4-APOC2 readthrough (NMD candidate) OS=Homo sapiens OX=9606	APOC4-APOC2	0	0	0	0	0	0	0	0	0	0.5	0	0	0	0	0	0	0	0	0	0	0	0	0	0	0	0	0	0	0	0	0	0	0	0	0	0	0	0	0	0	0	0	2.5	0.5	0
C9JF17	Apolipoprotein D (Fragment) OS=Homo sapiens OX=9606	APOD	25	14	28.5	12.5	11.5	11.5	9	13.5	17	18	25	9.5	14	17	14	20	14	10	10	9.5	21.5	11.5	6.5	17.5	18.5	16.5	21.5	10	19	16.5	25.5	24.5	13	8	18.5	11.5	13	5	20	20.5	7.5	14.5	12.5	1.5	10
P02649	Apolipoprotein E OS=Homo sapiens OX=9606	APOE	0	4.5	0	1.5	0	0	0	8	1	1.5	0	1	2.5	4	4	5.5	1	4.5	5	7.5	13.5	9	0.5	2	1	0	0	0	0	0.5	0.5	0	0	0	0.5	0.5	2.5	0	6	2.5	0	0.5	3	0	2
P02749	Beta-2-glycoprotein 1 OS=Homo sapiens OX=9606	APOH	0	0	0	0	0	0	1	0	0	0	0	0	0	0	0	0	0	0	2	0	0	0	0	0	0.5	0	0	0	0	0	2	0	0	0	0	1	0	0	0	0	0	2	2	2	0
O14791	Apolipoprotein L1 OS=Homo sapiens OX=9606	APOL1	0	0	0	0	0	0	0	0	0.5	0	0	0	0	0	0	0	0	0	0	0	0	0	0	0	0	0	0	0	0	0	0	0	0	0	0	0	0	0	0	0	0	0	0	8.5	0
Q9UKG1	DCC-interacting protein 13-alpha OS=Homo sapiens OX=9606	APPL1	0	0	0	0	0	0	0	0	0	0	0	0	0	0	0	0	0	0.5	0	0	0	0	0	0	0	0	0	0	0	0	0	0	0	0	0	0	0	0	0	1	0	0	0	0	0
Q8NEU8	DCC-interacting protein 13-beta OS=Homo sapiens OX=9606	APPL2	0	0	0	0	0	0	0	0	0	0	0	0	0	0	0	0	0	0	0	0	0	0	0	0	0	0	0.5	0	0	0	0	0	0	0	0	0	0	0	0	0	0	0	0	0	0
P07741	Adenine phosphoribosyltransferase OS=Homo sapiens OX=9606	APRT	0	0	0	0	0	0	0	1	0	0	0	0	1	0	0	0	0	0	0	0	0	0	0	0	0	0	0	0	0	0	0	0	0	0	0	0	0	0	0	0	0	0	0	0	0
Q7Z2E3	Aprataxin OS=Homo sapiens OX=9606	APTX	0	0	0	0	0	0	0	0	0.5	0	0	0	0	0	0	0	0	0	0	0	0	0	0	0	0	0	0	0	0	0	0	0	0	0	0	0	0	0	0	0	0	0	0	0	0
P29972	Aquaporin-1 OS=Homo sapiens OX=9606	AQP1	2	2	1	1.5	2	2	1.5	3.5	5	0.5	3	1	2	4.5	1	2	1	2	2.5	2.5	5	2	2	2	2	0	0	0	0	0	0	0	0	0	0	0	0	0	0	0	0	0	0	0	0
P41181	Aquaporin-2 OS=Homo sapiens OX=9606	AQP2	2	2.5	3	1.5	1	2	1.5	4	5	0	2	2	3.5	5.5	4	7	1	4.5	0	4.5	7	0	0	3	1	2	2	2	0.5	2	0	0	3.5	1.5	2	3	2	2	2	2	0	2	1.5	0	2
Q8WWN8	Arf-GAP with Rho-GAP domain, ANK repeat and PH domain-containing protein 3 OS=Homo sapiens OX=9606	ARAP3	0	0	0	0	0	0	0	0	0	0	0	0	0	0	0	0	0.5	0	0	0	0	0	0	0	0	0	0	0	0	0	0	0	0	0	0	0	0	0	0	0	0	0	0	0	0
H0YJK5	Apoptosis-resistant E3 ubiquitin protein ligase 1 (Fragment) OS=Homo sapiens OX=9606	AREL1	0	0	0	0	0	0	0	0	0	0	0	0	0	0	0	0	0	0	0	0	0	0	0	0	0	0	0	0	0	0	0	0	0	0	0	0	0	0	0.5	0	0	0	0	0	0
P62330	ADP-ribosylation factor 6 OS=Homo sapiens OX=9606	ARF6	0	0	0	0.5	0	0	0	0	0	0	0	0	0	0	0	0.5	0	0.5	0	0	0	0	0	1.5	0	0	0	0	0	0	0	0	2	0	0	0	2.5	0	1	1	0	0.5	0	0	1
Q5TH69	Brefeldin A-inhibited guanine nucleotide-exchange protein 3 OS=Homo sapiens OX=9606	ARFGEF3	0	0	0	0	0	0	0	0	0	0	0	0	0	0	0	0	0	1	0	0	0	0	0	0	0	0	0	0	0	0	0	0	0	0	0	0	0	0	0	0.5	0	0	0	0	0
P53367	Arfaptin-1 OS=Homo sapiens OX=9606	ARFIP1	0	0	0	0	0	0	0	0.5	0	0	0	0	0	0	0	0	0	0	0.5	0	0	0	0	0	0	0	0	0	0	0	0	0	0	0	0	0	0	0	0	0	0	0	0	0	0
D6RCP5	Rho GTPase-activating protein 24 (Fragment) OS=Homo sapiens OX=9606	ARHGAP24	0	0	0	0	0	0	0	0	0	0	0	0	0	0	0	0	0	0	0	0.5	0	0	0	0	0	0	0	0	0	0	0	0	0	0	0	0	0	0	0	0	0	0	0	0	0
Q2M1Z3	Rho GTPase-activating protein 31 OS=Homo sapiens OX=9606	ARHGAP31	0	0	0	0	0	0	0	0	0	0	0	0	0	0	0	0.5	0	0	0	0	0	0	0	0	0	0	0	0	0	0	0	0	0	0	0	0	0	0	0	0	0	0	0	0	0
A7KAX9	Rho GTPase-activating protein 32 OS=Homo sapiens OX=9606	ARHGAP32	0	0.5	0	0	0	0	0	0	0	0	0	0	0	0	0	0	0	0	0	0	0	0	0	0	0	0	0	0	0	0	0	0	0	0	0	0	0	0	0	0	0	0	0	0	0
Q6ZRI8	Rho GTPase-activating protein 36 OS=Homo sapiens OX=9606	ARHGAP36	0	0	0	0	0	0	0	0	0	0	0	0	0	0	0	0	0	0	0	0	0	0	0.5	0	0	0	0	0	0	0	0	0	0	0	0	0	0	0	0	0	0	0	0	0	0
H7BXE0	Rho GTPase-activating protein 40 (Fragment) OS=Homo sapiens OX=9606	ARHGAP40	0	0	0	0	0	0	0	0	0	0	0	0	0	0	0	0	0	0	0	0	0	0	0	0	0	0	0	0	0	0	0	0	0	0	0	0	0	0	0	0	0	0	0	0.5	0
Q13017	Rho GTPase-activating protein 5 OS=Homo sapiens OX=9606	ARHGAP5	0	0	0	0	0	0	0	0	0	0	0	0	0	0	0	0	0	0	0	0	0	0	0	0	0	0	0	0	0	0	0	0	0	0	0	0	0.5	0	0	0	0	0	0	0	0
J3QQX2	Rho GDP-dissociation inhibitor 1 OS=Homo sapiens OX=9606	ARHGDIA	0	0	0	0	0	0	0	0	0.5	0	1	0	0	0	0	0	0	4	0	0	0	0	0	0.5	0	0	0	0	0	0	0	0	0	0	0	0	0	0	0	0	0	0	0	0	0
Q9HCE6	Rho guanine nucleotide exchange factor 10-like protein OS=Homo sapiens OX=9606	ARHGEF10L	0	0	0	0	0	0	0	0	0	0	0	0	0	0	0	0	1	0	0	0	0	0	0	0	0	0	0	0	0	0	0	0	0	0	0	0	0	0	0.5	0	0	0	0	0	0
H0YFZ8	Rho guanine nucleotide exchange factor 17 (Fragment) OS=Homo sapiens OX=9606	ARHGEF17	0	0	0	0	0	0.5	0	0	0	0	0	0	0	0	0	0	0	0	0	0	0	0	0	0	0	0	0	0	0	0	0	0	0	0	0	0	0	0	0	0	0	0	0	0	0
Q8IW93	Rho guanine nucleotide exchange factor 19 OS=Homo sapiens OX=9606	ARHGEF19	0	0	0	0	0	0	0	0	0	0	0	0	0	0	0	0	0	0	0	0	0	0	0	0	0	0	0	0	0	0	0	0	0	0.5	0	0	0	0	0	0	0	0	0	0	0
V9GYM8	Rho guanine nucleotide exchange factor 2 OS=Homo sapiens OX=9606	ARHGEF2	0	0	0	0	0	0	0	0	0	0	1	0	0	0	0	0.5	0	0	0	0	0	0	0	0	0.5	0	0	0	0	0.5	0	0	0	0	0	0	0	0	0	0	0	0	0	0	0
Q8N1W1	Rho guanine nucleotide exchange factor 28 OS=Homo sapiens OX=9606	ARHGEF28	0	0	0	0	0	0	0	0	0	0	0	0.5	0	0	0	0	0	0	0	0	0	0	0	0	0	0	0	0	0	0	0	0	0	0	0	0	0	0	0	0	0	0	0	0	0
A8MVX0	Rho guanine nucleotide exchange factor 33 OS=Homo sapiens OX=9606	ARHGEF33	0	0	0	0	0	0	0	0	0	0	0	0	0	0	0	0	0	0	0	0	0	0	0	0	0	0	0	0	0	0.5	0	0	0	0	0	0	0	0	0	0	0	0	0	0	0
E7EU80	Rho guanine nucleotide exchange factor 7 OS=Homo sapiens OX=9606	ARHGEF7	0	0	0	0	0	0	0	0.5	0	0	0	0	0	0	0	0	0	0	0	0	0	0	0	0	1	0	0	0	0	0	0	0	0	0	0	0	0	0	0	0	0	0	0	0	0
A0A1B0GU65	AT-rich interactive domain-containing protein 1B (Fragment) OS=Homo sapiens OX=9606	ARID1B	0	0	0	0	0	0	0	0	0	0	0	0	0	0	0	0	0	0	0	0	0	0	0	0	0	0	0	0	0	0	0	0	0	0	0.5	0	0	0	0	0	0	0	0	0	0
Q4LE39	AT-rich interactive domain-containing protein 4B OS=Homo sapiens OX=9606	ARID4B	0	0	0	0	0	0.5	0	0	0	0	0	0	0	0	0	0	0	0	0	0	0	0.5	0	0	0	0	0	0	0	0	0	0	0	0	0	0	0	0	0	0	0	0	0	0	0
Q03989	AT-rich interactive domain-containing protein 5A OS=Homo sapiens OX=9606	ARID5A	0	0	0	0	0	0	0	0	0	0	0	0	0	0	0	0	0	0	0	0	0	0	0	0	0	0	0	0	0	0	0	1	0	0	0	0	0	0	0	0	0	0	0	0	0
Q8N7S6	Uncharacterized protein ARIH2OS OS=Homo sapiens OX=9606	ARIH2OS	0	0	0	0	0	0	0	0.5	0	0	0	0	0	0	0	0	0	0	0	0	0	0	0	0	0	0	0	0	0	0	0	0	0	0	0	0	0	0	0	0	0	0	0	0	0
P49703	ADP-ribosylation factor-like protein 4D OS=Homo sapiens OX=9606	ARL4D	0	0	0	0	0	0	0	0	0	0	0	0	0	0	0	0	0	0	0	0	0	0	0	0	0	0	0	0	0	0	0	0	0	0	0	0	0	0	0	0	0	0.5	0	0	0
Q96KC2	ADP-ribosylation factor-like protein 5B OS=Homo sapiens OX=9606	ARL5B	0	0	0	0	0	0	0	0	0	0	0	0	0	0	0	0	0	0	0	0	0	0	0	0.5	0	0	0	0	0	0	0	0	0	0	0	0	0	0	0	0	0	0	0	0	0
Q9NVJ2	ADP-ribosylation factor-like protein 8B OS=Homo sapiens OX=9606	ARL8B	0	0	0	0	0	0	0	0	1.5	0	0	0	0	0	0	0	0	0	0	0	0	0	0	0	0	0	0	0	0	0	0	0	0	0	0	0	0.5	0	0	2.5	0	0	0	0	0
Q6T311	ADP-ribosylation factor-like protein 9 OS=Homo sapiens OX=9606	ARL9	0	0	0	0	0	0	0	0	0.5	0	0	0	0	0	0	0	0	0	0	0.5	0	0	0	0	0	0	0	0	0	0	0	0.5	0	0	0	0.5	1	0	0	0	0	0	0	0	0
Q5T2S8	Armadillo repeat-containing protein 4 OS=Homo sapiens OX=9606	ARMC4	0	0	0	0	0	0	0	0	0	0	0	0	0	0	0	0	0	0	0	0	0	0	0	0	0	0	0	0	0	0	0	0	0	0	0	0	0	0	1	0	0	0	0	0	0
J3KQ26	Armadillo repeat-containing protein 5 OS=Homo sapiens OX=9606	ARMC5	0	0	0	0	0	0	0	0	0	0	0	0	0	0	0	0	0	0	0	0	0	0	0	0	0	0	0	0	0	0	0	0	0	0.5	0	0	0	0	0	0	0	0	0	0	0
A0A087X1I8	LisH domain-containing protein ARMC9 OS=Homo sapiens OX=9606	ARMC9	0	0	0	0	0	0	0	0	0	0	0	0	0	0	0	0	0	0	0	0	0	0	0	0	0	0	0	0	0	0	0	0	0	0	0	0	0	0	0	0.5	0	0	0	0	0
Q9UH62	Armadillo repeat-containing X-linked protein 3 OS=Homo sapiens OX=9606	ARMCX3	0	0	0	0	0	0	0	0	0	0	0	0	0	0	0	0	0	0	0	0	0	0	0	0	0	0	0	0	0	0	0	0	0	0	0	0	0	0	0	0.5	0	0	0	0	0
F8W8Y7	Armadillo repeat-containing X-linked protein 4 OS=Homo sapiens OX=9606	ARMCX4	0	0	0	0	0	0	0	0	0	0.5	0	0	0	0	0	0	0	0	0	0	1	0	0	0	0	0	0	0	0	1	0	0	0	0	0	0	0	0	1	0	0	0	0	0	0
C9J2U3	cAMP-regulated phosphoprotein 21 (Fragment) OS=Homo sapiens OX=9606	ARPP21	0	0	0	0	0	0	0	0	0	0	0	0	0	0	0	0	0	0	0	0	0	0	0	0	0	0	0	0	0	0	0	0	0	0	0	0	0	0	0.5	0	0	0	0	0	0
P49407	Beta-arrestin-1 OS=Homo sapiens OX=9606	ARRB1	0	0	0	0	0	0	0	0	0	0	0	0	0	0	0	0	0	0	0	0	0	0	0	0	0	0	0	0	0	0	0	0	0	0	0	0	0	0	0.5	0	0	0	0	0	0
Q8N5I2	Arrestin domain-containing protein 1 OS=Homo sapiens OX=9606	ARRDC1	0	0	0	0	0	0.5	0	0	4	0	0	0	0	0	0	0	0	2.5	0	0.5	0	0	0	0	0	0	0	0	0	0.5	0	0	0	0	0	0	0	0	2	2	0	0	0	0	0
A0A0C4DFZ2	Arylsulfatase A OS=Homo sapiens OX=9606	ARSA	2	1	3	0.5	0.5	0.5	2	5	2	1	10.5	2	3.5	2.5	2	4.5	2	0	2	2.5	6	2	2.5	2	2.5	3	1.5	3.5	0	2	0	0	1.5	0	1	2.5	13.5	0	17	13	0.5	2	3.5	0	3
P15848	Arylsulfatase B OS=Homo sapiens OX=9606	ARSB	0	0	0	0	0	0	0	0	0	0	0.5	0	0	0	0	0.5	0	0	0	0	0	0	0	0	0	0	0	0	0	0	0	0	0	0	0	0	0	0	0	0.5	0	0	0	0	0
P51689	Arylsulfatase D OS=Homo sapiens OX=9606	ARSD	1	0	0	0	0	0.5	0	0	0	0	0	0	0	0	0	0	0	0	0	0	0	0	0	0	0	0	0	0	0	0	0	0	0.5	0	0	0	0	0	0	0	0	0	0	0	0
P54793	Arylsulfatase F OS=Homo sapiens OX=9606	ARSF	0	0	2	1.5	0	2	0	0	0	1	1	0	0	0	0	4	0.5	0	0	0	2.5	0.5	0	0	0	0	0	0	1	0	0	0	0	0	0	0.5	1	0	0	3.5	0	0.5	0	0	1.5
Q96QS3	Homeobox protein ARX OS=Homo sapiens OX=9606	ARX	0	0	0	0	0	0	0	0	0	0	0	0	0	0	0	0	0	0	0	0	0	0	0	0	0	0	0	0	0	0.5	0	0	0	0	0	0	0	0	0	0	0	0	0	0	0
Q13510	Acid ceramidase OS=Homo sapiens OX=9606	ASAH1	10	15.5	19	14	8	9.5	1	15.5	15	20	33	7.5	13.5	13.5	15.5	26.5	15.5	14.5	7	16.5	34.5	11.5	15.5	14.5	24.5	13	16	2.5	8.5	10.5	4.5	3	8.5	5	4	12.5	13.5	0	20	37.5	7.5	20	11	0	11.5
O43150	Arf-GAP with SH3 domain, ANK repeat and PH domain-containing protein 2 OS=Homo sapiens OX=9606	ASAP2	0	0	0	0	0	0	0	0	0	0	0	0	0	0	0	0	0	0	0	0	0	0	0	0	0	0	0	0	0	0	0	0.5	0.5	0	0	0	0	0	0	0	0	0	0	0	0
Q8TDY4	Arf-GAP with SH3 domain, ANK repeat and PH domain-containing protein 3 OS=Homo sapiens OX=9606	ASAP3	0	0	0	0	0	0	0	0	0	0	0	0	0	0	0	0	0	0	0	0	0	0	0	0	0	0	0	0	0	0	0	0	0.5	0	0	0	0	0	0	0	0	0	0	0	0
Q9Y576	Ankyrin repeat and SOCS box protein 1 OS=Homo sapiens OX=9606	ASB1	0	0	0	0	0	0	0	0	0	0	0	0	0	0	0	0	0	0	0	0	0	0	0	0	0	0	0	0	0	0	0	0	0	0	0	0	0	0	0	0	0	0.5	0	0	0
Q8WXK3	Ankyrin repeat and SOCS box protein 13 OS=Homo sapiens OX=9606	ASB13	0	0	0	0	0	0	0	0	0	0	0	0	0	0	0	0	0	0	0	0	0	0	0	0	0	0	0	0	0	0	0	0	0	0	0.5	0	0	0	0	0	0	0	0	0	0
Q96NS5	Ankyrin repeat and SOCS box protein 16 OS=Homo sapiens OX=9606	ASB16	0	0	0	0	0	1	0	0	0	0	0	0	0	0	0	0	0	0	0	0	0	0	0	0	0	0	0	0	0	0	0	0	0	0	0	0	0	0	0	0	0	0	0	0	0
Q8WXJ9	Ankyrin repeat and SOCS box protein 17 OS=Homo sapiens OX=9606	ASB17	0	0	0	0	0	0	0	0	0	0	0	0	0	0	0	0	0	0	0	0	0	0	0	0	0	0	0	0	0	0	0	0	0	0	0	0	0	0	0	0	0	0	0	0.5	0
Q6ZVZ8	Ankyrin repeat and SOCS box protein 18 OS=Homo sapiens OX=9606	ASB18	0	0	0	0	0	0	0	0	0	0	0	0	0.5	0	0	0	0	0	0	0	0	0	0	0	0	0	0	0	0	0	0	0	0	0	0	0	0	0	0	0	0	0	0	0	0
Q9NWX5	Ankyrin repeat and SOCS box protein 6 OS=Homo sapiens OX=9606	ASB6	0	0	0	0	0	0	0	0	0	0	0	0	0	0	0	0	0	0	0	0	0	0	0.5	0	0	0	0	0	0	0	0	0	0	0	0	0	0	0	0	0	0	0	0	0	0
Q8N3C0	Activating signal cointegrator 1 complex subunit 3 OS=Homo sapiens OX=9606	ASCC3	1	0	0	0	0	0	0	0	0	0	0	0	0	0	0	0	0	0	0	0	0	0	0	0	0	0	0	0	0	0	0	0	0	0	0	0	0	0	0	0.5	0	0	0	0	0
Q9Y294	Histone chaperone ASF1A OS=Homo sapiens OX=9606	ASF1A	1	0	0	0	0	0	0	0	0	0	0	0	0	0	0	0	0	0	0	0	0	0	0	0	0	0	0	0	0	0	0	0	0	0	0	0	0	0	0	0	0	0	0	0	0
P78348	Acid-sensing ion channel 1 OS=Homo sapiens OX=9606	ASIC1	0	0	0	0	0	0	0	0	0	0	0	0	0	0	0	0	0	0	0	1	0	0	0	0	0	0	0	0	0	0	0	0	0	0.5	0	0	0	0	0	0	0	0.5	0	0	1
A6ND91	Putative L-aspartate dehydrogenase OS=Homo sapiens OX=9606	ASPDH	0	0	0	0	0	0	0	0	0.5	0	0	0	0	0	0	0	0	0	0	1.5	0	0	0	0	0	0	0	0	0	0.5	0	0	0	0	0	0	0.5	0	0	0	0	0	0	0	0
Q86U10	60 kDa lysophospholipase OS=Homo sapiens OX=9606	ASPG	0	0	0	0	0	0	0	0	0	0	0	0.5	0	0	0	0	0	0	0	0	0	0	0	0	0	0	0	0	0	0	0	0	0	0	0	0	0	0	0	0	0	0	0	0	0
Q8IZT6	Abnormal spindle-like microcephaly-associated protein OS=Homo sapiens OX=9606	ASPM	0	0	0	0	0	0	0	0	0	0	0	0	0	0	0	0	0	0	0	0	0	0	0	0	0	0.5	0	0	0	0	0	0	0	0	0	0	0	0	0	0	0	0	0	0	0
Q9BXN1	Asporin OS=Homo sapiens OX=9606	ASPN	0	0	0	0	0	0	0	0	0	0	0	0	0	0	0	0	0	0	0	0	0	0	0	0	0	0	0	0	0	0	0	0	0	0	0	0	0	0	0	0.5	0	0	0	0	0
J3QR12	Tether-containing UBX domain for GLUT4 OS=Homo sapiens OX=9606	ASPSCR1	0	0	0	0	0	0	0	0	0	0	0	0	0	0	0	0	0	0	0	0	0	0	0	0	0	0	0	0	0	0	0	0	0	0	0	0	0	1	0	0	0	0	0	0	0
P00966	Argininosuccinate synthase OS=Homo sapiens OX=9606	ASS1	0	0.5	0	6	1.5	2	0	5	6	5	4	0.5	0	0.5	1	7	10.5	1.5	0.5	4.5	11.5	3.5	3.5	3.5	6	1	1.5	0	3	1.5	2	0	0	2.5	0	0	5.5	0	6.5	4	0	2.5	2	0	1.5
Q76L83	Putative Polycomb group protein ASXL2 OS=Homo sapiens OX=9606	ASXL2	0	0	0	0	0	0	0	0	0	0	0	0	0	0	0	0	0	0	0	0	0	0	0	0	0	0	0	0.5	0	0	0	0	0	0	0	0	0	0	0	0	0.5	0	0	0	0
Q5T9A4	ATPase family AAA domain-containing protein 3B OS=Homo sapiens OX=9606	ATAD3B	2	0.5	1	0.5	0	0	0	0	0.5	0	0	0	0	0	0	0	0	0	0	0	0	0	0	0	0	0.5	0.5	0	0	1	0	0	0.5	0	0	0	0	0	0	0	0	0	0	0	0
P18847	Cyclic AMP-dependent transcription factor ATF-3 OS=Homo sapiens OX=9606	ATF3	0	0	0	0	0	0	0	0	0	0	0	0	0	0	0	0	0	0	0.5	0	0	0	0	0	0	0	0	0	0	0	0	0	0	0	0	0	0	0	0	0	0	0	0	0	0
Q6VMQ6	Activating transcription factor 7-interacting protein 1 OS=Homo sapiens OX=9606	ATF7IP	0	0.5	0	0	0	0	0	0	0	0	0	0	0	0	0	0	0	0	0	0	0	0	0	0	0	0	0	0	0	0	0	0	0	0	0	0	0	0	0	0	0	0	0	0	0
Q96DT6	Cysteine protease ATG4C OS=Homo sapiens OX=9606	ATG4C	0	0	0	0	0	0	0	0	0	0	0	0	0	0	0	0	0	0	0	0	0	0	0	0	0	0	0.5	0	0	0	0	0	0	0	0	0	0	0	0	0	0	0	0	0	0
H7C2R3	Ubiquitin-like modifier-activating enzyme ATG7 (Fragment) OS=Homo sapiens OX=9606	ATG7	0	0	0	0	0	0	0	0	0	0	0	0	0	0	0	0	0	0	0	0	0	0	0	0	0.5	0	0	0	0	0	0	0	0	0	0	0	0	0	0	0	0	0	0	0	0
Q674R7	Autophagy-related protein 9B OS=Homo sapiens OX=9606	ATG9B	0	0	0	0	0	0	0	0	0	0	0	0	0	0	0	0	0	0	0	0	0	0	0	0.5	0	0	0	0	0	0	0	0	0	0	0	0	0	0	0	0	0	0	0	0	0
Q13315	Serine-protein kinase ATM OS=Homo sapiens OX=9606	ATM	0	0	0	0	0	0	0	0	0	0.5	0	0	0	0	0	0	0	0	0	0	0	0	0	0	0	0	0	0	0	0	0	0	0	0	0	0	0	0	0	0	0	0	0	0	0
O94823	Probable phospholipid-transporting ATPase VB OS=Homo sapiens OX=9606	ATP10B	0	0	0	0	0	0	0	0	0	0	0	0	0	0	0	0	0	0	0	0	0	0	0	0	0	0	0	0	0	0	0	0	0	0	0	0.5	0	0	0	0	0	0	0	0	0
H0Y547	Phospholipid-transporting ATPase (Fragment) OS=Homo sapiens OX=9606	ATP11A	0	0	0	0	0	0	0	0	0	0	0	0	0	0	0	0	0	0	0	0	0	0	0	0	0	0	0	0	0.5	0	0	0	0	0	0	0	0	0	0	0	0	0	0	0	0
Q8NB49	Phospholipid-transporting ATPase IG OS=Homo sapiens OX=9606	ATP11C	0	0	0	0	0	0	0	0.5	0	0	0	0	0	0	0	0	0	0	0	0	0	0	0	0	0	0	0	0	0	0	0	0	0	0	0	0	0	0	0	0	0	0	0	0	0
Q4VNC1	Probable cation-transporting ATPase 13A4 OS=Homo sapiens OX=9606	ATP13A4	0	0	0	0	0	0	0	0	0	0	0	0.5	0	0	0	0	0	0	0	0	0	0	0	0	0	0	0	0	0	0	0	0	0	0	0	0	0	0	0	0	0	0	0	0	0
P05023	Sodium/potassium-transporting ATPase subunit alpha-1 OS=Homo sapiens OX=9606	ATP1A1	0	0	0	0	0	0	0	0	1.5	0	0	0	0	0	0	1.5	0	0	0	0	0	0	0	0	0	0	0	0	0	0	0	0	0	0	0	0	0	0	0	0	0	0	0	0	0
A0A0A0MT26	Sodium/potassium-transporting ATPase subunit alpha-3 OS=Homo sapiens OX=9606	ATP1A3	0	0	0	0	0	0	0	0	1	0	0	0	0	0	0	0.5	0.5	0	0	0	0	0	0	0	0	0	0	0	0	0	0	0	0	0	0	0	0	0	0	0	0	0	0	0	0
Q9Y6H3	Mitochondrial inner membrane protease ATP23 homolog OS=Homo sapiens OX=9606	ATP23	0	0	0	0	0	0.5	0	0	0	0	0	0	0	0	0	0	0	0	0	0	0	0	0	0	0	0	0	0	0	0	0	0	0	0	0	0	0	0	0	0	0	0	0	0	0
O14983	Sarcoplasmic/endoplasmic reticulum calcium ATPase 1 OS=Homo sapiens OX=9606	ATP2A1	0	0	0	0	0	0	0	0	0	0	0	0	0	0	0	0	0	0	0	0	0	0	0	0	0	0	0	0	0	0	0	0	0	0	0	0	0	0	0	0	0	0	0.5	0	0
P20020	Plasma membrane calcium-transporting ATPase 1 OS=Homo sapiens OX=9606	ATP2B1	0	0	0	0	0	0	0	0	0	0	0	0	0	0	0	0	0	0	0	0	0	0	0	0	0	0	0	0	0	0	0	0	0	0	0	0	0	0	1	0	0	0	0	0	0
P23634	Plasma membrane calcium-transporting ATPase 4 OS=Homo sapiens OX=9606	ATP2B4	0	0	0	0	0	0	0	0	0	0	0	0	0	0	0	0	0	0	0	0	0	0	0	0	0.5	0	0	0	0	0	0	0	0	0	0	0	0.5	0	0	0	0	0	0	0	0
P25705	ATP synthase subunit alpha, mitochondrial OS=Homo sapiens OX=9606	ATP5A1	0	0	0	0	0	0	0	0	0	0	0	0	0	0	0	0	0	0	0	0	0	0	0	0	0.5	0	0	0	0	0	0	0	0	0	0	0	0	0	0	0	0	0	0	0	0
P06576	ATP synthase subunit beta, mitochondrial OS=Homo sapiens OX=9606	ATP5B	0	0	0	0	0	0.5	0	0	0	0	0	0	0	0	0	0	0.5	0	0	0	0.5	0	0	0	0	0	0	0	0	0	0	0	0	0	0	0	0	0	0	0	0	0	0	0	0
Q15904	V-type proton ATPase subunit S1 OS=Homo sapiens OX=9606	ATP6AP1	0	0	0	0	0	0	0	0	0	0	0	0	0	0	0	0	0	0	0	0	0	0	0	0	0	0	0	0	0	0	1.5	0	0	0	0	0	0	0	0	0.5	0	0	0	0	0
O75787	Renin receptor OS=Homo sapiens OX=9606	ATP6AP2	0	0	0	0.5	0	0	0	0.5	0	0	0	0	0	0	0	0	0	0	0	0	2.5	0	0	0	0	0	0	0	0	0	0	0	0	0	0	0	0	0	2	0	0	0	0	0	0
K7EPG4	V-type proton ATPase subunit a (Fragment) OS=Homo sapiens OX=9606	ATP6V0A1	0	0	0	0	0	0	0	0	0	0	0	0	0	0	0	0	0	0	0	0	0	0	0	0	0	0	0.5	0	0	0	0	0	0	0	0	0	0	0	0	0	0	0	0	0	0
P27449	V-type proton ATPase 16 kDa proteolipid subunit OS=Homo sapiens OX=9606	ATP6V0C	0	0	0	0.5	0	0	0	0	0	0	0	0.5	0	0	0	1	0	0	0.5	0	0	0	0	0	0	0	0	0	0	0	0	0	0.5	0	0	0.5	0	0	0	0	0	0	0	0	0.5
P38606	V-type proton ATPase catalytic subunit A OS=Homo sapiens OX=9606	ATP6V1A	0	0	0	0	0	0	0	3.5	0	0	1.5	0	2	0	0	3	2	1	0	0.5	0.5	3.5	3.5	1.5	1.5	0	0	0	0	0	0	0	2.5	0	0	0	0	1	0.5	0	0	2.5	0	0	0
P15313	V-type proton ATPase subunit B, kidney isoform OS=Homo sapiens OX=9606	ATP6V1B1	0	0	0	0	0	0	0	0	0	0	0	0	0	0	0	0	0	0	0	0	0	0	0	0	0	0	0	0	0	0	0	0	0.5	0	0	0	0	0	0	0	0	0	0	0	0
Q9Y5K8	V-type proton ATPase subunit D OS=Homo sapiens OX=9606	ATP6V1D	0	0	0	0	0	0	0	0	0	0	0	0	0	0	0	0	0	0	0	0	0	0	0	0	0	0	0	0	0	0	0	0	0	0	0	0	0	1	0	0	0	0	0	0	0
P36543	V-type proton ATPase subunit E 1 OS=Homo sapiens OX=9606	ATP6V1E1	0	0	0	0	0	0	0	0	0	0	0	0	0	0	0	0	0	0	0	0	0	0	0	0	0	0	0	0	0	0	0	0	0	0	0	0	0	0	0	0.5	0	0	0	0	0
Q04656	Copper-transporting ATPase 1 OS=Homo sapiens OX=9606	ATP7A	0	0	0	0	0	0	0	0	0	0	0	0	0	0	0	0	0	0	0	0	0	0	0	0	0	0	0	0.5	0	0	0	0	0	0	0	0	0	0	0	0	0	0	0	0	0
Q8TF62	Probable phospholipid-transporting ATPase IM OS=Homo sapiens OX=9606	ATP8B4	0	0	0	0	0	0	0	0	0	0	0	0	0	0	0	0	0	0	0	0	0	0	0	0	0	0	0.5	0	0	0	0	0	0	0	0	0	0	0	0	0	0	0	0	0	0
O75110	Probable phospholipid-transporting ATPase IIA OS=Homo sapiens OX=9606	ATP9A	0	0	0	0	0	0	0	0	0.5	0	0	0	0	0	0	0	0	0.5	0	0	0	0	0	0	0	0	0	0	0	0	0	0	0	0	0	0	0	0	0	0	0	0	0	0	0
O43861	Probable phospholipid-transporting ATPase IIB OS=Homo sapiens OX=9606	ATP9B	0	0	0	0	0	0	0	0	0	0	0	0	0.5	0	0	0	0	0	0	0	0	0	0	0	0	0	0	0	0	0	0	0	0	0	0	0	0	0	0	0	0	0	0	0	0
I3L448	ATP synthase mitochondrial F1 complex assembly factor 1 OS=Homo sapiens OX=9606	ATPAF1	0	0	0	0	0	0	0	0	0	0	0	0	0	0	0	0	0	0	0	0	0	0	0	0	0	0	0	0.5	0	0	0	0	0	0	0	0	0	0	0	0	0	0	0	0	0
Q13535	Serine/threonine-protein kinase ATR OS=Homo sapiens OX=9606	ATR	0	0	0	0	0	0	0	0	0.5	0	0	0	0	0	0	0	0	0	0	0	0	0	0	0	0	0	0	0	0	0	0.5	0	0	0	0	0	0	0	0	0	0	0	0	0	0
O75882	Attractin OS=Homo sapiens OX=9606	ATRN	4	0	2.5	0	0	0	6	6	6.5	3.5	8.5	0	9	3	1.5	4	2.5	5.5	3.5	11	8	1.5	4	4.5	4.5	2	0	4.5	0	0	0	0	0	2	6	0	7.5	0	10	9.5	0	2	3	2	8
P54253	Ataxin-1 OS=Homo sapiens OX=9606	ATXN1	1	0	0	0	0	0	0	0	0	0	0	0	0	0	0	0	0	0	0	0	0	0	0	0	0	0	0	0	0	0	0	0	0.5	0	0	0	0	0	0	0	0	0	0	0	0
P0C7T5	Ataxin-1-like OS=Homo sapiens OX=9606	ATXN1L	0	0	0	0	0	0	0	0	0	0	0	0	0	0	0	0	0	0	0	0	0	0	0	0	0	0	0	0.5	0	0	0	0	0	0	0	0	0	0	0	0	0	0	0	0	0
Q5T6C5	Ataxin-7-like protein 2 OS=Homo sapiens OX=9606	ATXN7L2	0	0	0	0	0	0	0	0	0	0	0	0	0	0	0	0	0	0	0	0	0	0	0	1	0	0	0	0	0	0	0	0	0	0	0	0	0	0	0	0	0	0	0	0	0
Q9H7T9	Aurora kinase A and ninein-interacting protein OS=Homo sapiens OX=9606	AUNIP	0	0	0	0	0	0	0	0	0	0	0	0	0	0	0	0	0	0	0	0	0	0	0	0	0	0	0	0	0	0	0	0	0	0	0	0	0	0	0	0	0	0	0	0.5	0
Q8WXX7	Autism susceptibility gene 2 protein OS=Homo sapiens OX=9606	AUTS2	0	0	0	0	0	0.5	0	0	0	0	0	0	0	0	0	0	0	0	0	0	0	0	0	0	0	0	0	0	0	0	0	0	0	0	0	0	0	0	0	0	0	0	0	0	0
P30530	Tyrosine-protein kinase receptor UFO OS=Homo sapiens OX=9606	AXL	4	0	1	0	0	0	1	0	0	0	1	0	1.5	1	0	0	0	0	0	0	0	0	0	0	1.5	0	0	0	0	0	1	0	0	0	1.5	0	1.5	0	0	0	0	0	4	0	0
P25311	Zinc-alpha-2-glycoprotein OS=Homo sapiens OX=9606	AZGP1	18	0	11	2	17	1.5	3	10	0.5	6.5	24	37	8	26	15	3	0	15.5	16	2.5	0	3.5	23	0	18	1	1	2.5	0	0	0	0.5	1.5	0	22.5	0	2	6	0	13.5	0	18	20.5	0	0
P20160	Azurocidin OS=Homo sapiens OX=9606	AZU1	0	0	0	0	0	0	0	0	0	0	0	0	0	0	0	0	0	0	0	0	0	0	0	0	0	0	0	0	0	0	0	0	0	0	0	0.5	0	0	0	0	0	0	0	0	0.5
P61769	Beta-2-microglobulin OS=Homo sapiens OX=9606	B2M	1	0	2.5	0	1	1.5	2	1.5	0	0	0	8	0	3	2	0	1	1	0	0	0	1	2	1.5	2.5	2	0	0	0	2	1.5	0	0	0	3	0	0	0	0	0.5	0	0	2	0	0
E9PQ60	Galactosylgalactosylxylosylprotein 3-beta-glucuronosyltransferase 3 OS=Homo sapiens OX=9606	B3GAT3	0	0	0	0	0	0	0	0	0	0	0	0	0	0	0.5	0	0	0	0	0	0	0	0	0	0	0	0	0	0	0	0	0	0	0	0	0	0	0	0	0	0	0	0	0	0
Q6ZMB0	Acetylgalactosaminyl-O-glycosyl-glycoprotein beta-1,3-N-acetylglucosaminyltransferase OS=Homo sapiens OX=9606	B3GNT6	0	0	0	0	0	0	0	0	0	0.5	0	0	0	0	0	0	0	0	0	0	0	0	0	0	0	0	0	0	0	0	0	0	0	0	0	0	0	0	0	0	0	0	0	0	0
Q00973	Beta-1,4 N-acetylgalactosaminyltransferase 1 OS=Homo sapiens OX=9606	B4GALNT1	0	0	0	0	0	0	0	0	0	0	0	0	0.5	0	0.5	0.5	0	1	0	0	0	0	0	0	0	0	0	0	0	0	0	0	0	0	0	0.5	0	0	0	0	0	0	0	0	0.5
Q6L9W6	Beta-1,4-N-acetylgalactosaminyltransferase 3 OS=Homo sapiens OX=9606	B4GALNT3	0	0	0	0	0	0	0	0	0	0	0	0	0	0	0	0	0	0	0	0	0	0	0	0	0	0	0	0	0	0	0	0	0.5	0	0	0	0	0	0	0	0	0	0	0	0
P15291	Beta-1,4-galactosyltransferase 1 OS=Homo sapiens OX=9606	B4GALT1	0	0	0	0	0	0	0	2	0	0	0	0	0	0	0.5	0.5	0	0	0	0	3.5	0	0	0	0	0	0	0	0	0	0	0	0	0	0	0	0.5	0	9	0	0	0	0	0	0
I3L4C2	Brain-specific angiogenesis inhibitor 1-associated protein 2 OS=Homo sapiens OX=9606	BAIAP2	0	0	0	0	0	0	0	0	3.5	0	1	0	0	0	0	0	0	0	0	1	1	0	0	0	0	0	0	0	0	0	0	0	2	0	0	0	1	0	2.5	3	0	1	0	0	0
Q9UHR4	Brain-specific angiogenesis inhibitor 1-associated protein 2-like protein 1 OS=Homo sapiens OX=9606	BAIAP2L1	0	0	0.5	0	0	0	0	1	0	1	0	0	0	0	0	0	0	1	0	2	0	2	0.5	0	0.5	0	0	0	0.5	0.5	0	0	0	1	0	0	1	0	1.5	3	2	0	0	0	0.5
O94812	BAI1-associated protein 3 OS=Homo sapiens OX=9606	BAIAP3	0	0	0	0	0	0	0	0	0	0	0	0	0	0	0	0	0	0	0	0	0	0	0	0	0	0	0	0	0	0	0	0	0	0	0	0	0	0	0	0	0	0.5	0	0	0
Q99728	BRCA1-associated RING domain protein 1 OS=Homo sapiens OX=9606	BARD1	0	0	0	0	0	0.5	0	0	1.5	1	0	0	1	1.5	0.5	1	2	1	0	0	0	0	0	0.5	0.5	0	0	0.5	0	0	0	0	0	0.5	0.5	0	0.5	0	0	2	1	1	1	0.5	0
P80723	Brain acid soluble protein 1 OS=Homo sapiens OX=9606	BASP1	0	1	2	3.5	0	6.5	0	2	11.5	3	8	0.5	1.5	0.5	0	7	0.5	29.5	0	5.5	5.5	2	0	6	0	0	0	0	2	1.5	0	0	0.5	0	0	2	0	0	0.5	1.5	0	5.5	0	0	1.5
Q9NRL2	Bromodomain adjacent to zinc finger domain protein 1A OS=Homo sapiens OX=9606	BAZ1A	0	0	0	0	0	0	0	0	0	0	0.5	0	0	0	0	0	0	0	0	0	0	0	0	0	0	0	0	0	0	0	0	0	0	0	0	0	0	0	0	0	0	0	0	0	0
Q9UIF9	Bromodomain adjacent to zinc finger domain protein 2A OS=Homo sapiens OX=9606	BAZ2A	0	0	0	0	0	0	0.5	0	0	0	0	0	0	0	0	0	0	0	0	0	0	0	0	0	0	0	0	0	0	0	0	0	0	0	0	0	0	0	0	0	0	0	0	0	0
O75936	Gamma-butyrobetaine dioxygenase OS=Homo sapiens OX=9606	BBOX1	0	0.5	0	0	1.5	0	0	1	1	0	0	0	0	0	1.5	0.5	1	0	0	0	4	0	0	0	0.5	0	0	0	0	0	0	0	0	0	0	0	0	0	1.5	0	0	0	0	0	0
Q3SYG4	Protein PTHB1 OS=Homo sapiens OX=9606	BBS9	0	0	0	0	0	0	0	0	0	0	0	0	0	0	0	0	0	0	0	0	0	0.5	0	0	0	0	0	0	0	0	0	0	0	0	0	0	0	0	0	0	0	0	0	0	0
Q8WY36	HMG box transcription factor BBX OS=Homo sapiens OX=9606	BBX	0	0	0	0	0	0	0	0	0	0	0	0	0	0	0	0	0	0	0	0	0	0	0	0	0	0	0.5	0	0	0	0	0	0	0	0	0	0	0	0	0	0	0	0	0	0
P50895	Basal cell adhesion molecule OS=Homo sapiens OX=9606	BCAM	0	0	0	0	0	0	0	1.5	1	1	0.5	0	0	0	0	0.5	0	0	0	0.5	1	0.5	1	1.5	2	0	0	0	0	0	0	0	0	0	0	0	0	0	1.5	0.5	0	1.5	0	0	0
H7C5E2	B-cell receptor-associated protein 29 (Fragment) OS=Homo sapiens OX=9606	BCAP29	0	0	0	0	0	0	0	0	0	0	0	0	0	0	0	0	0	0	0	0	0	0	0	0	0.5	0	0	0	0	0	0	0	0	0	0	0	0	0	0	0	0	0	0	0	0
F5H855	Breast cancer anti-estrogen resistance protein 1 OS=Homo sapiens OX=9606	BCAR1	0	0.5	0	0	0	0	0	0	0	0.5	0	0	0	0	0	0	0	0	0	0	0	0	0	0	0	0	0	0	0	0	0	0	0	0	0	0	0	0	0	0	0	0	0	0	0
Q9C0K0	B-cell lymphoma/leukemia 11B OS=Homo sapiens OX=9606	BCL11B	0	0	0	0	0	0	0	0	0	0	0	0	0.5	0	0	0	0	0	0	0	0	0	0	0	0	0	0	0	0	0	0	0	0	0	0	0	0	0	0	0	0	0	0	0	0
A0A087WX97	Bcl-2-like protein 13 OS=Homo sapiens OX=9606	BCL2L13	0	0	0	0	0	0	0	0	0	0	0	0	0	0	0	0	0	0	0	0	0	0	0	0	0	0	0	0	0	0	0	0	1	0	0	0	0	0	0	0	0	0	0	0	1
P41182	B-cell lymphoma 6 protein OS=Homo sapiens OX=9606	BCL6	0	0	0	0	0	0	0	0	0	0	0	0	0	0	0	0	0	0	0	0	0.5	0	0	0	0	0	0	0	0	0	0	0	0	0	0	0	0	0	0	0	0	0	0	0	0
O00512	B-cell CLL/lymphoma 9 protein OS=Homo sapiens OX=9606	BCL9	0	0	0	0	0	0	0	0	0	0	0	0	0	0	0	0	0	0	0	0	0.5	0	0	0	0	0	0	0	0	0	0	0	0	0	0	0	0	0	0	0	0	0	0	0	0
Q9NYF8	Bcl-2-associated transcription factor 1 OS=Homo sapiens OX=9606	BCLAF1	0	0	0	0	0	0	0	0	0	0	0	0	0.5	0	0	0	0	0	0	0	0	0	0	0	0	0	0	0	0	0	0	0	0	0	0	0	0	0	0	0	0	0	0	0	0
H7C4B2	BCL-6 corepressor-like protein 1 (Fragment) OS=Homo sapiens OX=9606	BCORL1	0	0	0	0	0	0	0	0	0	0	0	0	0	0	0	0	0	0	0	0	0	0	0	0	0	0	0	0	0	0	0	0	0	0	0	0	0	0	0	0	0	1	0	0	0
P11274	Breakpoint cluster region protein OS=Homo sapiens OX=9606	BCR	0	0	0	0	0	0	0	0	0	0	0	0	0.5	0	0	0	0	0	0	0	0	0	0	0	0	0	0	0	0	0	0	0	0	0	0	0	0	0	0	0	0	0	0	0	0
Q9Y276	Mitochondrial chaperone BCS1 OS=Homo sapiens OX=9606	BCS1L	0	0	0	0	0	0	0	0	0	0	0	0	0	0	0	0	0	0	0	0	0	0	0	0	0	0	0.5	0	0	0	0	0	0	0	0	0	0	0	0	0	0	0	0	0	0
Q9BUT1	3-hydroxybutyrate dehydrogenase type 2 OS=Homo sapiens OX=9606	BDH2	0	0	0	0	0	0	0	2	0	1	0	0	0	0	0	0	1	0	0	0	0	2	1.5	1	0	0	0	0	0	0	0	0	0	1	0	0	0	0	2	0	0	1	0	0	0
A0A0G2JNU3	Transcription factor TFIIIB component B'' homolog OS=Homo sapiens OX=9606	BDP1	0	0	0	0	0.5	0	0	0	0	0	0	0	0	0	0	0	0	0	0	0	0	0	0	0	0	0	0	0	0	0	0	0	0	0	0	0	0.5	0	0	0	0	0	0	0	0
Q5T5X7	BEN domain-containing protein 3 OS=Homo sapiens OX=9606	BEND3	0	0	0	0	0	0	0	0	0	0	0	0	0	0	0	0	0	0	0	0	0	0	0	0	0	0	0	0	0	0	0	0	0	0	0	0	0	0	0	0.5	0	0	0	0	0
P21810	Biglycan OS=Homo sapiens OX=9606	BGN	1	1	0.5	0	0	0	0	5.5	0	0	0	0	0	0	2.5	3	0	1.5	0	0	2	0	0	2.5	0.5	1.5	0	0	0	0	0	0	0	0	0	0	1.5	0	1.5	0	0	0	0	0	0
Q93088	Betaine--homocysteine S-methyltransferase 1 OS=Homo sapiens OX=9606	BHMT	0	0	1	3.5	0.5	0	0	2	2	3.5	1	0	2	2.5	0	1.5	4.5	0	0	2.5	2	4.5	0.5	3	3	1	3	2.5	1.5	0	2	0	0	2	0	0	3.5	0	5	2.5	0	2	0	0	0
A0A087X188	Bridging integrator 2 OS=Homo sapiens OX=9606	BIN2	0	0	0	0	0	0	0	0	0	0	0	0	0	0	0	0.5	0	0	0	0	0	0	0	0	0	0	0	0	0	0	0	0	0	0	0	0	0	0	0	0	0	0	0	0	0
H3BLT4	Baculoviral IAP repeat-containing protein 5 OS=Homo sapiens OX=9606	BIRC5	0	0	0	0	0	0	0	0	0.5	0	0	0	0	0	0	0	0	0	0	0	0	0	0	0	0	0	0	0	0	0	0	0	0	0	0	0	0	0	0	0	0	0	0	0	0
Q9NR09	Baculoviral IAP repeat-containing protein 6 OS=Homo sapiens OX=9606	BIRC6	0	0	0	0	0	0	0.5	0	0.5	0.5	0	0	0	0	0	0	0	0	0	0	0	0	0	0.5	0	0	0	0	0	0	0	0	0	0	0	0	0	0	0	0	0	0	0	0.5	0
R4GMW8	BIVM-ERCC5 readthrough OS=Homo sapiens OX=9606	BIVM-ERCC5	0	0	0	0	0	0	0	0	0	0	0	0	0	0	0	0	0	0	0	0	0	0	0	0	0	0	0	0	0	0	0.5	0	0	0	0	0	0	0	0	0	0	0	0	0	0
A4D250	B-cell acute lymphoblastic leukemia-expressed protein OS=Homo sapiens OX=9606	BLACE	0	0	0	0	0	0	0	0	0	0	0	0	0	0	0.5	0	0	0	0	0	0	0	0	0	0	0	0	0	0	0	0	0	0	0	0	0	0	0	0	0	0	0	0	0	0
Q13867	Bleomycin hydrolase OS=Homo sapiens OX=9606	BLMH	0	0	0	0	0	0	0	0	0	0	0	0	0	0	0	0	0	0	0	0	0	0	0	0	0	0	0	0	0	0	0	0	0	0	0	0	0	0	0	0	0	0	0	0	1
Q14692	Ribosome biogenesis protein BMS1 homolog OS=Homo sapiens OX=9606	BMS1	0	0	0	0	0	0	0	0	0	0	0	0	0	0	0	0	0	0	0	0	0	0	0	0	0	0	0	0	0	0	0	0	0	0	0	0	0.5	0	0	0	0	0	0	0	0
Q6ZN30	Zinc finger protein basonuclin-2 OS=Homo sapiens OX=9606	BNC2	0	0	0	0	0	0	0	0	0	0	0	0	0	0	0	0	0	0.5	0	0	0	0	0	0	0	0	0	0	0	0	0	0	0	0	0	0	0	0	0	0	0	0	0	0	0
Q12983	BCL2/adenovirus E1B 19 kDa protein-interacting protein 3 OS=Homo sapiens OX=9606	BNIP3	0	0	0	0	0	0	0	0	0.5	0	0	0	0	0	0	0	0	0	0	0	0	0	0	0	0	0	0	0	0	0	0	0	0	0	0	0	0	0	0	0	0	0	0	0	0
Q9BWV1	Brother of CDO OS=Homo sapiens OX=9606	BOC	0	0	0	0	0	0	0	0	0	0	0.5	0	0	0	0	0	0	0	0	0	0	0	0	0	0	0	0	0	0	0	0	0	0	0	0	0	0	0	0.5	0	0	0	0	0	0
Q8TDL5	BPI fold-containing family B member 1 OS=Homo sapiens OX=9606	BPIFB1	0	0	0	0	0	0	0	0	0	0.5	0	0	0	0	0.5	0	22.5	0	0	4	1	0	0	0	0	0	0	0.5	0	0	0	0	0	0	0	0	0.5	0	8	0.5	1.5	0	0	0	0
Q8N4F0	BPI fold-containing family B member 2 OS=Homo sapiens OX=9606	BPIFB2	0	0	0	0	0	0	0	0	0	0	0	0	0	0	0	0	1	0.5	0	0	1.5	0	0	0	0.5	0	0	0	0	0	0	0	0	0	0	0	0	0	0	0	0	0	0	0	0
Q12830	Nucleosome-remodeling factor subunit BPTF OS=Homo sapiens OX=9606	BPTF	0	0	0	0	0	0	0	0	0	0	0	0	0	0	0	0	0	0	0	0	0	0.5	0	0	0	0	0	0	0	0	0	0	0	0	0	0	0	0	0	0	0	0	0	0	0
P38398	Breast cancer type 1 susceptibility protein OS=Homo sapiens OX=9606	BRCA1	0	0	0	0	0	0	0	0	0	0	0	0	0	0	0	0	0	0	0	0.5	0	0	0	0	0	0	0	0	0	0	0	0	0	0	0	0	0	0	0	0	0	0	0	0	0
P51587	Breast cancer type 2 susceptibility protein OS=Homo sapiens OX=9606	BRCA2	0	0	0.5	0	0	0	0	0	0	0	0	0	0	0	0	0	0	0	0	0	0	0.5	0	0	0	0	0	0	0	0	0	0	0	0	0	0	0	0	0	0	0	0	0	0	0
O60885	Bromodomain-containing protein 4 OS=Homo sapiens OX=9606	BRD4	0	0	0	0	0	0	0	0	0	0	0	0	0	0	0	0	0	0	0	0	0	0	0	0	0	0	0	0	0	0	0	0	0	0	0	0	0	0	0	0	0	0	0	0	0.5
Q9H8M2	Bromodomain-containing protein 9 OS=Homo sapiens OX=9606	BRD9	0	0	0	0	0	0	0	0	0	0.5	0	0	0	0	0	0	0	0	0	0	0	0	0	0	0	0	0	0	0	0	0	0	0	0	0	0	0	0	0	0	0	0	0	0	0
H0YCF7	Breast cancer metastasis-suppressor 1 (Fragment) OS=Homo sapiens OX=9606	BRMS1	0	0	0	0	0	0	0	0	0	0	0	0	0	0	0	0	0	0	0	0.5	0	0	0	0	0	0	0	0	0	0	0	0	0	0	0	0	0	0	0	0	0	0	0	0	0
Q5VW32	BRO1 domain-containing protein BROX OS=Homo sapiens OX=9606	BROX	2	5	4	11	1.5	2	5	14	11.5	8	12.5	1	6	5.5	6.5	22	5.5	10.5	5	16.5	12	13.5	7.5	11	7	0	1	7.5	5.5	7.5	0.5	0	17	9	0.5	1.5	8	0	16	8	3	17.5	2.5	0	12.5
P32247	Bombesin receptor subtype-3 OS=Homo sapiens OX=9606	BRS3	0	0	0	0	0	0	0	0	0	0	0	0	0	0	0	0	0	0	0	0	0	0	0	0	0	0	0	0	0	0	0	0	0	0	0	0	0	0	0	0	0	0	0	0.5	0
Q6RI45	Bromodomain and WD repeat-containing protein 3 OS=Homo sapiens OX=9606	BRWD3	0	0	0	0	0	0	0	0	0	0	0	0	0	0	0	0	0	0	0	0	0	0	0	0	0	0	0.5	0	0	0	0	0	0	0	0	0	0	0	0	0	0	0	0	0	0
P35613	Basigin OS=Homo sapiens OX=9606	BSG	0	0	0	0	0	0	0	0	0.5	0	0	0	0	0	0	0	0	0	0	0	0	0	0	0	0	0	0	0	0	0	0	0	0	0	0	0	0	0	0	0	0	0	0	0	0
Q9UPA5	Protein bassoon OS=Homo sapiens OX=9606	BSN	0	0	0	0	0	0	0	0	0	0	0	0	0	0.5	0	0	0	0	0	0	0	0	0	0	0	0	0	0	0	0	0	0	0	0	0	0	0	0	0	0	0	0	0	0	0
Q9BSF8	BTB/POZ domain-containing protein 10 OS=Homo sapiens OX=9606	BTBD10	0	0	0	0	0	0	0	0	0	0	0	0	0	0	0	0	0	0	0	0	0	0	0	0	0	0	0	0	0	0.5	0	0	0	0	0	0	0	0	0	0	0	0	0	0	0
P43251	Biotinidase OS=Homo sapiens OX=9606	BTD	0	0	0	0	0	0	0	1.5	0	0	0	0	1.5	0	0.5	0	0	0	0	0	0	0	0	0	1	0	0	0	0	0	0	0	0	0	0	0	0	0	2	0	0	0	0	0	0
O43683	Mitotic checkpoint serine/threonine-protein kinase BUB1 OS=Homo sapiens OX=9606	BUB1	0	0	0	0.5	0	0	0	0.5	0	0	0	0	0	0	0	0	0	0	0	0	0	0	0	0	0	0	0	0	0	0	0	0	0	0	0	0	0	0	0	0	0	0	0	0	0
O43684	Mitotic checkpoint protein BUB3 OS=Homo sapiens OX=9606	BUB3	0	0	0	0	0	0	0.5	0	0	0	0	0	0	0	0	0	0	0	0	0	0	0	0	0	0	0	0	0	0	0	0	0	0	0	0	0	0	0	0	0	0	0	0	0	0
O43709	Probable 18S rRNA (guanine-N(7))-methyltransferase OS=Homo sapiens OX=9606	BUD23	0	0	0	0.5	0	0	0	0	0	0	0	0	0	0	0	0	0	0	0	0	0	0	0	0	0	0	0	0	0	0	0	0	0	0	0	0	0	0	0	0	0	0	0	0	0
Q9H8K7	Uncharacterized protein C10orf88 OS=Homo sapiens OX=9606	C10orf88	0	0	0	0	0	0	0	0	0	0	0	0	0	0	0	0	0	0	0	0	0	0	0	0	0	0	0	0	0	0	0	0	0	0	0	0	0.5	0	0	0	0	0	0	0	0
Q96A22	Uncharacterized protein C11orf52 OS=Homo sapiens OX=9606	C11orf52	0	0	0	0	0	0	0	0	5	0.5	1	0	0.5	1	0	3	0	0.5	0	0	0	0	0	0	0.5	0	0	0	0.5	1	0	0	0.5	0	0	0	2	0	2.5	1	0	0	0	0	0
Q9H0W9	Ester hydrolase C11orf54 OS=Homo sapiens OX=9606	C11orf54	0	0	0	0	0	0	0	0	0	0	0	0	0	0	0	0	0	0	0	0	0	0	0	0	0	0	0	0	0	0	0	0	0	0	0	0	0	0	0	0	0	2.5	0	0	0
B4DYW4	cDNA FLJ51661 OS=Homo sapiens OX=9606	C11orf74	0	0	0	0	0	0	0	0	0	0	0	0	0	0	0	0	0	0	0	0	0	0	0	0.5	0	0	0	0	0	0	0	0	0	0	0	0	0	0	0	0	0	0	0	0	0
E9PN74	UPF0722 protein C11orf88 OS=Homo sapiens OX=9606	C11orf88	0	0	0	0	0	0	0	0	0	0.5	0	0	0	0	0	0	0	0	0	0	0	0	0	0	0	0	0	0	0	0	0	0	0	0	0	0	0	0	0	0	0	0	0	0	0
Q86WS4	Uncharacterized protein C12orf40 OS=Homo sapiens OX=9606	C12orf40	0	0	0	0	0	0	0	0	0	0	0	0	0	0	0	0	0	0	0	0	0	0	0.5	0	0	0	0	0	0	0	0	0	0	0	0	0	0	0	0	0	0	0	0	0	0
Q8IXR9	Uncharacterized protein C12orf56 OS=Homo sapiens OX=9606	C12orf56	0	0	0	0	0	0	0	0	0	0	0	0	0	0	0	0	0	0	0	0	0	0	0	0	0	0	0	1.5	0	0	0	0	0	0	0	0	0	0	0.5	0	0	0.5	0	0	0.5
F8VQD4	Chromosome 12 open reading frame 75 (Fragment) OS=Homo sapiens OX=9606	C12orf75	0	0	0	0	0	0	0	0	1.5	0	0	0	0	0	0	0	0	0	0	0	0	0	0	0	0	0	0	1.5	0	0	0	0	0	0	0	0	0	0	0	1	0	0	0	0	0
Q9H972	Uncharacterized protein C14orf93 OS=Homo sapiens OX=9606	C14orf93	0	0	0	0	0	0	0	0	0	0	0	0	0	0	0	0	0	0	0	0	0	0	0	0	0	0	0	0	0	0	0	0	0	0	0	0	0	0	0.5	0	0	0	0	0	0
Q8WUR7	UPF0235 protein C15orf40 OS=Homo sapiens OX=9606	C15orf40	0	0	0	0	0	0	0	0	0	0	0	0	0	0	0	0	0	0	0.5	0	0	0	0	0	0	0	0	0	0	0	0	0	0	0	0	0	0	0	0	0	0	0	0	0	0
E7EWW0	UPF0505 protein C16orf62 OS=Homo sapiens OX=9606	C16orf62	0	0	0	0	0	0	0	0	0	0	0	0	0	0	0	0	0.5	0	0	0	0	0	0	0	0	0	0	0	0	0	0	0	0	0	0	0	0	0	0	0	0	0	0	0	0
A0A1B0GUU1	Transmembrane protein C17orf113 OS=Homo sapiens OX=9606	C17orf113	0	0	0	0	0	0	0	0	0	0	0	0	0	0	0	0	0	0	0	0	0	0	0	0	0	0.5	0	0	0	0	0	0	0	0	0	0	0	0	0	0	0	0	0	0	0
A0A1B0GUV1	Uncharacterized protein OS=Homo sapiens OX=9606 PE=4 SV=1	C17orf114	0	0	0	0	0	0	0	0	0	0	0	0	0	0	0	0	0	0	0	0	0	0	0	0	0	0	0	0	0	0	0	0	0.5	0	0	0	0	0	0	0	0	0	0	0	0
Q32NC0	UPF0711 protein C18orf21 OS=Homo sapiens OX=9606	C18orf21	0	0	0.5	0	0	0	0	0	0	0	0	0	0	0	0	0	0	0	0	0	0	0	0	0	0	0	0	0	0	0	0	0	0	0	0	0	0	0	0	0	0	0	0	0	0
E7EP72	UPF0449 protein C19orf25 OS=Homo sapiens OX=9606	C19orf25	0	0	0	0	0	0	0	0	0	0	0	0	0	0	0	0	0	0	0	0	0	0	0	0.5	0	0	0	0	0	0	0	0	0	0	0	0	0	0	0	0	0	0	0	0	0
G8JLG8	Uncharacterized protein C1orf127 OS=Homo sapiens OX=9606	C1orf127	0	0	0	0	0	0	0	0	0.5	0	0	0	0	0	0	0	0	0	0	0	0	0	0	0	0	0	0	0	0	0	0	0	0	0	0	0	0	0	0	0	0	0	0	0	0
Q5TEV5	Putative uncharacterized protein C1orf134 OS=Homo sapiens OX=9606	C1orf134	0	0	0	0	0	0	0	0	0	0	0	0	0	0	0	0	0	0	0	0	0	0	0	0	0	0	0	0	0	0	0	0	0	0	0	0	0	0	0	0	0.5	0	0	0	0
H0Y5L4	Uncharacterized protein C1orf167 (Fragment) OS=Homo sapiens OX=9606	C1orf167	0	0	0	0	0	0	0	0	0	0	0	0	0	0	0	0	0	0	0	0	0	0	0	0	0	0	0	0	0	0	0	0	0	0	0	0.5	0	0	0	0	0	0	0	0	0
P02746	Complement C1q subcomponent subunit B OS=Homo sapiens OX=9606	C1QB	0	0	0	0	0	0	0	0	0	0	0	0	0	0	0	0	0	0	0	0	0	0	0	0	0	0	0	0	0	0	0	0	0	0	0	0	0	0	0	0	0	0	0	1.5	0
P02747	Complement C1q subcomponent subunit C OS=Homo sapiens OX=9606	C1QC	0	0	0	0	0	0	0	0	0	0	0	0	0	0	0	0	0	0	0	0	0	0	0	0	0	0	0	0	0	0	0	0	0	0	0	0	0	0	0	0	0	0	0	0.5	0
Q9BXJ0	Complement C1q tumor necrosis factor-related protein 5 OS=Homo sapiens OX=9606	C1QTNF5	0	0	0	0	0	0	0.5	0	0	0	0	0	0	0	0	0	0	0	0	0	0	0	0	0	0	0	0	0	0	0	0	0	0	0	0	0	0	0	0	0	0	0	0	0	0
B4DPQ0	Complement C1r subcomponent OS=Homo sapiens OX=9606	C1R	0	0	0	0	0	0	0	0	0	0	0	0	0	0	0	0	0	0	0	0	0.5	0	0	0	0	0	0	0	0	0	0	0	0	0	0	0	0	0	0	0	0	0	0	1	0
Q9NZP8	Complement C1r subcomponent-like protein OS=Homo sapiens OX=9606	C1RL	0	0	0	0	0.5	0	0	0	0	0	0	0	0	0	0	0	0	0	0	0	0.5	0	0	0	0	0	0	0	0	0.5	1	0	0	0	0	0	0	0	0	0	0	0	1	0	0
Q9NUB4	Uncharacterized protein C20orf141 OS=Homo sapiens OX=9606	C20orf141	0	0	0	0	0	0	0	0	0	0	0	0	0	0	0	0	0	0	0	0	0	0	0	0	0	0	0	0	0	0	0	0	0	0.5	0	0	0	0	0	0	0	0	0	0	0
A6NGG8	Uncharacterized protein C2orf71 OS=Homo sapiens OX=9606	C2orf71	0	0	0	0	0	0	0	0	0	0	0	0	0	0	0	0.5	0	0	0	0	0	0	0	0	0	0	0	0	0	0	0	0	0	0	0	0	0	0	0	0	0	0	0	0	0
Q8N5S3	Uncharacterized protein C2orf73 OS=Homo sapiens OX=9606	C2orf73	0	0	0	0.5	0	0	0	0	0	0	0	0	0	0	0	0	0	0	0	0	0	0	0	0	0	0	0	0	0	0	0	0	0	0	0	0	0	0	0	0	0	0	0	0	0
H7BZF5	Uncharacterized protein C2orf80 (Fragment) OS=Homo sapiens OX=9606	C2orf80	0	0	0	0	0	0	0	0	0	0	0	0	0	0	0	0	0	0.5	0	0	0	0	0	0	0	0	0	0	0	0	0	0	0	0	0	0	0	0	0	0	0	0	0	0	0
P01024	Complement C3 OS=Homo sapiens OX=9606	C3	0	6.5	0.5	0	23.5	2.5	0	5.5	0	31	0	0	1	13.5	12	0.5	8.5	0	28.5	9	0	0.5	2	17.5	4	2	0	3	0	25.5	0.5	0	0	0.5	1	13	0	0	5	0	0.5	63	37.5	184	1.5
Q5JPI3	Uncharacterized protein C3orf38 OS=Homo sapiens OX=9606	C3orf38	0	0	0	0	0	0	0	0	0	0	0	0	0	0	0	0	0	0	0	0.5	0	0	0	0	0	0	0	0	0	0	0.5	0	0	0	0	0	0	0	0	0	0	0	0	0	0
Q8NDZ4	Deleted in autism protein 1 OS=Homo sapiens OX=9606	C3orf58	0	0	0	0	0	0	0	0	0	0	0	0	0	0	0	0	0	0	0	0	0	0	0	0	0	0	0	0	0	0	0.5	0	0	0	0	0	0	0	0	0	0	0	0	0	0
F5H4A9	Uncharacterized membrane protein C3orf80 OS=Homo sapiens OX=9606	C3orf80	0	0	0	0	0	0	0	0	0	0.5	0	0	0	0	0	0	0	0	0	0	0	0	0	0	0	0	0	0	0	0	0	0	0	0	0	0	0	0	0	0	0	0	0	0	0
A0A1B0GVL1	Uncharacterized protein C3orf85 (Fragment) OS=Homo sapiens OX=9606	C3orf85	0	0	0	0	0	0	0	0	0	0	0	0	0.5	0	0	0	0	0	0	0	0	0	0	0	0	0	0	0	0	0	0	0	0	0	0	0	0	0	0	0	0	0	0	0	0
A0A0G2JPR0	Complement C4-A OS=Homo sapiens OX=9606	C4A	0	0	0	0	0	0	0	0	0	0	0	0	0	0	0	0	0	0	0	0	0	0	0	0	0	5	1.5	2.5	0.5	12.5	0.5	0	0	0.5	0	6	1	0	8.5	3.5	0	15	1.5	107	0.5
A0A140TA29	Complement C4-B OS=Homo sapiens OX=9606	C4B	0	0	0	0	0	0	0	0	0	0	0	0	0	0	0	0	0	0	0	0	0	0	0	0	0	5	1.5	2.5	0.5	12.5	0.5	0	0	0.5	0	6	1	0	9	3.5	0	14	1.5	103.5	0.5
P04003	C4b-binding protein alpha chain OS=Homo sapiens OX=9606	C4BPA	0	0	0	0	0	0	0	0	0	0	0	0	0	0	0	0	0	0	0	0	0	0	0	0	0	0	0	0	0	0	0	0	0	0	0	0	0	0	0	0	0	0	0	5.5	0
Q8IY42	Uncharacterized protein C4orf19 OS=Homo sapiens OX=9606	C4orf19	0	0	0	0	0	0	0	0	0	0	0	0.5	0	0	0	0	0	0	0	0	0	0	0	0	0	0	0	0	0	0	0	0	0	0	0	0	0	0	0	0	0	0	0	0	0
P01031	Complement C5 OS=Homo sapiens OX=9606	C5	0	0	0	0	0	0	0	0	0	0	0	0	0	0	0	0	0	0	0	0	0	0	0	0.5	0	0	0	0	0	0	0	0	0	0	0	0	0	0	0	0	0	0.5	0	14.5	0
Q8NAS9	Uncharacterized protein C5orf17 OS=Homo sapiens OX=9606	C5orf17	0	0	0	0	0	0	0	0.5	0	0	0	0	0	0	0	0	0	0	0	0	0	0	0	0	0	0	0	0	0	0	0	0	0	0	0	0	0	0	0	0	0	0	0	0	0
Q9H799	Protein JBTS17 OS=Homo sapiens OX=9606	C5orf42	0	0	0	0	0	0	0	0	0	0	0	0	0	0	0	0	0.5	0	0	0	0	0	0	0	0	0	0	0	0	0	0	0	0	0	0	0	0	0	0	0	0	0	0	0	0
Q569G3	Uncharacterized protein C5orf47 OS=Homo sapiens OX=9606	C5orf47	0	0	0	0	0	0	0	0	0	0	0	0	0	0	0	0	0	0	0	0	0	0	0	0	0	0	0	0	0	0	0	0	0	0	0	0	0	0	0	0	0.5	0	0	0	0
P13671	Complement component C6 OS=Homo sapiens OX=9606	C6	0	0	0	0	0	0	0	0	0	0	0	0	0	0	0	0	0	0	0	0	0	0	0	0	0	0	0	0	0	0	0	0	0	0	0	0	0	0	0	0	0	0	0	0.5	0
A0A0G2JKA5	Uncharacterized protein C6orf10 OS=Homo sapiens OX=9606	C6orf10	0	0	0	0	0	0	0	0	0	0	0	0	0	0	0	0	0	0	0	0	0	0	0	0	0	0	0.5	0	0	0	0	0	0	0	0	0	0	0	0	0	0	0	0	0	0
A0A140T9G8	Uncharacterized protein C6orf136 (Fragment) OS=Homo sapiens OX=9606	C6orf136	0	0	0	0	0	0	0	0	0	0	0	0	0	0	0	0	0	0	0	0	0	0	0	0	0	0	0	0	0	0	0	0	0	0	0	0	0.5	0	0	0	0	0	0	0	0
P0C671	Uncharacterized protein C6orf222 OS=Homo sapiens OX=9606	C6orf222	0	0	0	0	0.5	0	0	0	0	0	0	0	0	0	0	0	0	0	0	0	0	0	0	0	0.5	0	0	0	0	0	0	0	0	0	0	0	0	0	0	0	0	0	0	0	0
H3BNL8	Uncharacterized protein C6orf229 OS=Homo sapiens OX=9606	C6orf229	0	0	0	0	0	0	0	0	0	0	0	0	0	0	0	0	0	0	0	0	0	0.5	0	0	0	0	0	0	0	0	0	0	0	0	0	0	0	0	0	0	0	0	0	0	0
P10643	Complement component C7 OS=Homo sapiens OX=9606	C7	0	0	0	0	0	0	0	0	0	0	0	0	0	0	0	0	0	0	0	0	0	0	0	0	0	0	0	0	0	0	0	0	0	0	0	0	0	0	0	0	0	0	0	0.5	0
Q96N11	Uncharacterized protein C7orf26 OS=Homo sapiens OX=9606	C7orf26	0	0	0	0	0	0	0	0	0	0	0	0	0	0	0	0	0	0	0	0	0	0	0	0	0	0	0	0	0.5	0	0	0	0	0	0	0	0	0	0	0	0	0	0	0	0
Q8N865	Uncharacterized protein C7orf31 OS=Homo sapiens OX=9606	C7orf31	0	0	0	0	0	0.5	0	0	0	0	0	0	0	0	0	0	0	0	0	0	0	0	0	0	0	0	0	0	0	0	0	0	0	0	0	0	0	0	0	0	0	0	0	0	0
J3KQX6	Uncharacterized protein C7orf57 OS=Homo sapiens OX=9606	C7orf57	0	0	0	0	0	0	0	0	0	0	0	0	0	0	0	0	0	0	0	0	0	0	0	0.5	0	0	0	0	0	0	0	0	0	0	0	0	0	0	0	0	0	0	0	0	0
P07357	Complement component C8 alpha chain OS=Homo sapiens OX=9606	C8A	0	0	0	0	0	0	0	0	0	0	0	0	0	0	0	0	0	0	0	0	0	0	0	0	0	0	0	0	0	0	0	0	0	0	0	0	0	0	0	0	0	0	0	2.5	0
P07358	Complement component C8 beta chain OS=Homo sapiens OX=9606	C8B	0	0	0	0	0	0	0	0	0	0	0	0	0	0	0	0	0	0	0	0	0	0	0	0	0	0	0	0	0	0	0	0	0	0	0	0	0	0	0	0	0	0	0	1	0
P07360	Complement component C8 gamma chain OS=Homo sapiens OX=9606	C8G	0	0	0	0	0	0	0	0	0	0	0	0	0	0	0	0	0	0	0	0	0	0	0	0	0	0	0	0	0	0	0	0	0	0	0	0	0	0	0	0	0	0	0	1	0
P0DMQ9	Putative uncharacterized protein C8orf89 OS=Homo sapiens OX=9606	C8orf89	0	0	0	0	0	0	0	0	0	0	0	0	0	0	0	0	0	0	0	0	0	0	0	0	0	0	0	0	0	0	0	0	0	0	0	0	0	0	0	0.5	0	0	0	0	0
P02748	Complement component C9 OS=Homo sapiens OX=9606	C9	0	1	0	0	5	0	0	0	0	0	0	0	0	0	2	5	0	0.5	0	0	2.5	0	0	0	0	1	0	0	0	0	0	0	0	0	0.5	0	0	0	0	0	0	0	0	0.5	0
A2RU37	Uncharacterized protein C9orf170 OS=Homo sapiens OX=9606	C9orf170	0	0	0	0	0	0	0	0	0	0	0	0	0	0	0	0	0	0	0	0	0	0	0	0	0	0	0	0	0	0	0	0	0	0	0	0	0	0	0	0	0.5	0	0	0	0
A0A0A0MST7	Chromosome 9 open reading frame 3 (Fragment) OS=Homo sapiens OX=9606	C9orf3	0	0	0	0	0	0	0	0	0	0	0	0	0	0	0	0	0	0	0	0	0	0	0	0.5	0	0	0	0	0	0	0	0	0	0	0	0	0	0	0	0	0	0	0	0	0
Q9NZ63	Telomere length and silencing protein 1 homolog OS=Homo sapiens OX=9606	C9orf78	0	0.5	0	0	0	0	0	0	0	0	0	0	0	0	0	0	0	0	0	0	0	0	0	0	0	0	0	0	0	0	0	0	0	0	0	0	0	0	0	0	0	0	0	0	0
P00915	Carbonic anhydrase 1 OS=Homo sapiens OX=9606	CA1	0	11.5	0	0	3.5	0	0	0	0	0	0	0	0	0	1	0	0	0	0	0	0	0	0	0	0	1.5	0	0	0	0	0	0	0	0	0	0	0	0	17	0	0	0	0	0	0
P00918	Carbonic anhydrase 2 OS=Homo sapiens OX=9606	CA2	0	6	0.5	0.5	1.5	1.5	0	10	0.5	2	6	0	5	1	4	7	0	2	0	3.5	8	2	2	6.5	3	2	0	0	0	5	0	0	9	0	0	2	4	0	7.5	11	0	4	0	0	2.5
P22748	Carbonic anhydrase 4 OS=Homo sapiens OX=9606	CA4	0	0	0	0	0	0	0	0	0	0	0	0	0	0	0	0	0	0	0	0	0	0	0	0	0	0	0	0	0	0	0	0	0	0	0	0	0	0	0	0	0	0.5	0	0	0
Q9Y376	Calcium-binding protein 39 OS=Homo sapiens OX=9606	CAB39	0	0	0	0	0	0	0	0	1	0	0	0	0	0	0	0	0	0	0	0	0	0	0	0	0	0	0	0	0	0	0	0	0	0	0	0	0	0	0	0	0	0	0	0	0
Q9H9S4	Calcium-binding protein 39-like OS=Homo sapiens OX=9606	CAB39L	0	0	0	0	0	0	0	0	0	0	0	0	0	0	0	0	0	0	0	0	0	0	0	0	0	0	0	0	0	0	0	0	0	0	0	0	0	0	0.5	0	0	0	0	0	0
Q9Y6J0	Calcineurin-binding protein cabin-1 OS=Homo sapiens OX=9606	CABIN1	0	0	0	0	0	0	0	0	0	0	0	0	0	0	0	0	0	0	0	0	0	0	0	0	0	0	0	0.5	0	0	0	0	0	0	0	0	0	0	0	0	0	0	0	0	0
Q5VU97	VWFA and cache domain-containing protein 1 OS=Homo sapiens OX=9606	CACHD1	0	0.5	0	0	0	0	0	0	0	0	0	0	0	0	0	0	0	0	0	0	0	0	0	0	0	0	0	0	0	0	0	0	0	0	0	0	0	0	0	0	0	0	0	0	0
F6RH32	Voltage-dependent N-type calcium channel subunit alpha OS=Homo sapiens OX=9606	CACNA1B	0	0	0	0	0	0	0	0	0	0	0	0	0	0.5	0	0	0	0	0	0	0	0	0	0	0	0	0	0	0	0	0	0	0	0	0	0	0	0	0	0	0	0	0	0	0
A0A1B0GTN0	Voltage-dependent L-type calcium channel subunit alpha OS=Homo sapiens OX=9606	CACNA1D	0	0	0	0	0	0	0	0	0	0	0	0	0	0	0	0	0	0	0	0	0	0	0	0	0	0	0	0	0.5	0	0	0	0	0	0	0	0	0	0	0	0	0	0	0	0
O60840	Voltage-dependent L-type calcium channel subunit alpha-1F OS=Homo sapiens OX=9606	CACNA1F	0	0	0	0	0	0	0	0	0	0	0	0	0.5	0	0	0	0	0	0	0	0	0.5	0	0.5	0	0	0	0	0.5	0	0	0	0	0	0	0	0	0	0	0	0	0	0	0	0
O43497	Voltage-dependent T-type calcium channel subunit alpha-1G OS=Homo sapiens OX=9606	CACNA1G	0	0	0	0	0	0	0	0	0	0	0	0	0	0	0	0	0	0	0	0	0	0	0	0	0	0	0	0	0	0	0	0	0	0	0	0	0	0	0.5	0	0	0	0	0	0
O95180	Voltage-dependent T-type calcium channel subunit alpha-1H OS=Homo sapiens OX=9606	CACNA1H	0	0	0	0	0	0	0	0.5	0	0	0	0	0	0	0	0	0	0	0	0.5	0	0	0	0	0	0	0	0	0	0	0	0	0	0	0	0	0	0	0	0	0	0	0	0	0
C9JVC9	Voltage-dependent calcium channel subunit alpha-2/delta-2 OS=Homo sapiens OX=9606	CACNA2D2	0	0	0	0	0	0	0	0	0	0.5	0	0	0	0	0	0	0	0	0	0	0	0	0	0	0	0	0	0	0	0	0	0	0	0	0	0	0	0	0	0	0	0	0	0	0
K7ER25	Voltage-dependent calcium channel subunit alpha-2/delta-4 OS=Homo sapiens OX=9606	CACNA2D4	0	0	0	0	0	0	0.5	0	0	0	0	0	0	0	0	0	0	0	0	0	0	0	0	0	0	0	0	0	0	0	0	0	0	0	0	0	0	0	0	0	0	0	0	0	0
Q9BXT2	Voltage-dependent calcium channel gamma-6 subunit OS=Homo sapiens OX=9606	CACNG6	0	0	0	0	0	0	0	0	0	0	0	0	0	0	0	0	0	0	0	0	0.5	0	0	0	0.5	0	0	0	0	0	0	0	0	0	0	0	0	0	0	0	0	0	0	0	0
Q8N1I8	Putative uncharacterized protein encoded by CACTIN-AS1 OS=Homo sapiens OX=9606	CACTIN-AS1	0	0	0	0	0	0	0	0	0	0	0	0	0	0	0	0	0	0	0	0	0	0	0	0	0	0	0	0	0	0	0	0	0	0	0	0	0	0	0	0	0	0	0	0.5	0
P05937	Calbindin OS=Homo sapiens OX=9606	CALB1	0	0	0	0	0	0	0	5	0	1.5	1	0	0	0	0.5	1.5	0	0	0	0.5	2.5	2	0	1.5	0	0	0	0	0	5	0	0	3.5	0	0	0	0	0	0	2	0	3	0	0	0
P22676	Calretinin OS=Homo sapiens OX=9606	CALB2	0	0	0	0	0	0	0	0	0	0	0	0	0	0	0	0	0	0	0	0	0	0	0	0	0	0	0	0	0	2	0	0	1	0	0	0	0	0	0	0	0	1	0	0	0
Q9P1Z2	Calcium-binding and coiled-coil domain-containing protein 1 OS=Homo sapiens OX=9606	CALCOCO1	0	0	0	0	0	0	0	0	0	0	0.5	0	0	0	0	0	0	0	0	0	0	0	0	0	0	0	0	0	0	0	0	0	0	0	0	0	0	0	0.5	0.5	0	0	0	0	0
E7EMB3	Calmodulin-2 OS=Homo sapiens OX=9606	CALM2	0	0	0	0	0	0	0	1	2	0	0.5	0	1	0	0	2	1	0.5	0	1	1.5	0	0.5	1.5	0	0	0	0	0	0	0	0	1.5	0	0	0	0	0	2	0.5	0	3.5	0	0	1
P27797	Calreticulin OS=Homo sapiens OX=9606	CALR	0	0	0	0	0	0	0	0	0.5	0	0	0	0	0	0	0	0	0	0	0	0	0	0	0	0	0	0	0	0	0	0	0	0	0	0	0	0	0	0	0	0	0	0	0	0
E9PBG7	Calcium/calmodulin-dependent protein kinase type II subunit delta OS=Homo sapiens OX=9606	CAMK2D	0	0	0	0	0	0	0	0	0	0	0	0	0	0	0	1	0	0	0	0	0	0	0	0	0	0	0	0	0	0	0	0	0	0	0	0	0	0	0	0	0	0	0	0	0
Q8NCB2	CaM kinase-like vesicle-associated protein OS=Homo sapiens OX=9606	CAMKV	0	0	0	0	0	0	0	0	0	0.5	0	0	0	0	0	0	0	0	0	0	0	0	0	0	0	0	0	0	0	0	0	0	0	0	0	0	0	0	0	0	0	0	0	0	0
J3KNB4	Cathelicidin antimicrobial peptide OS=Homo sapiens OX=9606	CAMP	0	0	0	0	0	0	0	0	0	0	0	0	0	0	0	0	0	0	0	0	0	0	0	0	0	0	0	0	0	0.5	0	0	0	0	0	0	2	0	2	0	0	0	0	0	0
Q5T5Y3	Calmodulin-regulated spectrin-associated protein 1 OS=Homo sapiens OX=9606	CAMSAP1	0	0	0	0	0	0	0	0	0.5	0	0	0	0	0	0	0	0	0	0	0	0.5	0	0	0	0	0	0	0	0	0	0.5	0	0	0	0	0	0	0	0	0	0	0	0	0	0
Q9Y6Y1	Calmodulin-binding transcription activator 1 OS=Homo sapiens OX=9606	CAMTA1	0	0	0	0	0	0	0	0	0	0	0	0	0	0	0	0	0	0	0	0	0	0	0	0	0	0	0	0	0	0.5	0	0	0	0	0	0	0	0	0.5	0	0	0	0	0	0
O75155	Cullin-associated NEDD8-dissociated protein 2 OS=Homo sapiens OX=9606	CAND2	0	0	0	0	0	0	0	0	0	0	0	0	0	0	0	0.5	0	0	0	0	0	0	0	0	0	0	0	0	0	0	0	0	0	0	0	0	0	0	0	0	0	0	0	0	0
P27824	Calnexin OS=Homo sapiens OX=9606	CANX	0	0	0	0	0.5	0	0	1	0	0	0	0	0	0	1	0	0	0	0	0	0	0	0	0	0	0	0	0	0	0	0	0	0	0	0	0	0	0	0	0	0	0	0	0	0
Q01518	Adenylyl cyclase-associated protein 1 OS=Homo sapiens OX=9606	CAP1	0	0	0	0	0	0	0	0	0	0	0	0	0	0	0	0	0	0.5	0	0	0	0	0	0	0	0	0	0	0	0	0	0	0	0	0	0	0	0	0	0	0	0	0	0	0.5
P40121	Macrophage-capping protein OS=Homo sapiens OX=9606	CAPG	0	0	0	0	0	0	0	0	0.5	0	0	0	0	0	0	0	0	0	0	0	0	0	0	0	0	0	0	0	0	0	0	0	0	0	0	0	0	0	0.5	0	0	0	0	0	0
P07384	Calpain-1 catalytic subunit OS=Homo sapiens OX=9606	CAPN1	0	0	0	0	0	0	0	0	0	0	0	0	0	0	0	0	0	0	0	0	0	0	0	0	0	0	0	0	0	0	0	0	0.5	0	0	0	0	0	0	0	0	0	0	0	0
F8W8F5	Calpain-3 OS=Homo sapiens OX=9606	CAPN3	0	0	0	0	0	0	0	0	0	0	0	0	0	0	0	0	0	0	0	0	0	0	0	0	0	0	0	0	0	0	0	0	0	0	0	0	0	0	0	0	0	0	0	0.5	0
E7EV01	Calpain-5 OS=Homo sapiens OX=9606	CAPN5	0	0	0	0	0	0	0	0	1	0	0	0	0	0	0	0	0	0	0	0	0	0	0	0	0	0	0	0	0	0	0	0	0	0	0	0	0	0	0	0	0	0	0	0	0
Q9Y6W3	Calpain-7 OS=Homo sapiens OX=9606	CAPN7	0	1.5	0	1	0	0	5.5	7.5	11	3	12.5	0	5	0.5	0	27.5	0	3	0	5.5	13	9.5	1.5	6	3	0.5	0	2	1	5	0	0	11	0	0	0	4	0	14	8	0	18.5	0	0	9
Q9BXL7	Caspase recruitment domain-containing protein 11 OS=Homo sapiens OX=9606	CARD11	0	0	0	0	0	0	0	0	0	0	0	0	0	0	0	0	0	0	0	0	0	0	0	0	0	0	0	0	0	0	0	0	0	0	0	0	0	0	0.5	0	0	0	0	0	0
Q5EG05	Caspase recruitment domain-containing protein 16 OS=Homo sapiens OX=9606	CARD16	0	0	0	0	0	0	0	0	0	0	0	0	0	0	0	0	0.5	0	0	0	0	0	0	0	0	0	0	0	0	0	0	0	0	0	0	0	0	0	0	0	0	0	0	0	0
Q9BX69	Caspase recruitment domain-containing protein 6 OS=Homo sapiens OX=9606	CARD6	0	0	0.5	0	0	0	0	0	1	0	0	0	0	0	0	0	0	0	0	0	0	0	0	0	0	0	0	0	0	0	0	0	0	0	0	0	0	0	0	0	0	0.5	0	0	0
Q8ND23	Capping protein, Arp2/3 and myosin-I linker protein 3 OS=Homo sapiens OX=9606	CARMIL3	0	0	0	0	0	0	0	0	0	0	1.5	0	0	0	0	0	0	0	0	0	0	0	0	0	0	0	0	0	0	0	0	0	0	0	0	0	0	0	1.5	0	0	0	0	0	0
O14936	Peripheral plasma membrane protein CASK OS=Homo sapiens OX=9606	CASK	0	0	0	0	0	0	0	0	0	0	0	0	0	0	0	0	0	0	0	0	0	0	0	0	0	0	0	0	0	0	0	0	0	0	0	0	0	0	0	0	0	0.5	0	0	0
Q92851	Caspase-10 OS=Homo sapiens OX=9606	CASP10	0	0	0	0.5	0	0	0	0.5	0	0	0	0	0	0	0	0	0	0	0	0	0	0	0	0	0	0	0	0	0.5	0	0	0	0	0	0	0	0	0	0	0	0	0	0	0	0
Q14790	Caspase-8 OS=Homo sapiens OX=9606	CASP8	0	0	0	0	0	0	0	0	0	0	0	0	0	0	0	0	0	0	0	0	0	0	0	0	0	0	0	0	0	0	0	0	0	0	0	0	0.5	0	0	0	0	0	0	0	0
Q9UKL3	CASP8-associated protein 2 OS=Homo sapiens OX=9606	CASP8AP2	0	0	0	0	0	0	0	0	0.5	0	0	0	0	0	0	0	0	0	0	0	0	0	0	0	0	0	0	0	0	0	0	0	0	0	0	0	0	0	0	0	0	0.5	0	0	0
O14958	Calsequestrin-2 OS=Homo sapiens OX=9606	CASQ2	0	0	0	0	0	0	0	0	0	0	0.5	0	0	0	0	0.5	0	0.5	0	1	0	0	0	0	0	0	0	0	0	0	0	0	0	0	0	0	0	0	0	0	0	0	0	0	0
Q8WTX7	Cytosolic arginine sensor for mTORC1 subunit 1 OS=Homo sapiens OX=9606	CASTOR1	0	0	0	0	0	0	0	0	0	0	0	0	0	0	0	0	0	0.5	0	0	0	0	0	0	0	0	0	0	0	0	0	0	0	0	0	0	0	0	0	0	0	0	0	0	0
P04040	Catalase OS=Homo sapiens OX=9606	CAT	0	0.5	0	0	0	0	0	0	0	0	0	0	0	0	0	0	0	0	0	0	0	0	0	0	0	0	0	0	0	0	0	0	0	0	0	0	8.5	0	15	0.5	0	0	0	0	0
Q8NEC5	Cation channel sperm-associated protein 1 OS=Homo sapiens OX=9606	CATSPER1	0	0.5	0	0	0	0	0	0	0	0	0	0	0	0	0	0	0	0	0	0	0	0	0	0	0	0	0	0	0	0	0	0	0	0	0	0	0	0	0	0	0	0	0	0	0
Q6ZRH7	Cation channel sperm-associated protein subunit gamma OS=Homo sapiens OX=9606	CATSPERG	0	0	0	0	0	0	0	0	0	0.5	0	0	0	0	0	0	0	0	0	0	0	0	0	0	0	0	0	0	0	0	0	0	0	0	0	0	0	0	0	0	0	0	0	0	0
E9PIE3	Caveolae-associated protein 3 OS=Homo sapiens OX=9606	CAVIN3	0	0	0	0	0	0	0	0	0	0	0	0	0	0	0	0.5	0	0	0	0	0	0	0	0	0	0	0	0	0	0	0	0	0	0	0	0	0	0	0	0	0	0	0	0	0
Q9ULV8	E3 ubiquitin-protein ligase CBL-C OS=Homo sapiens OX=9606	CBLC	0	0	0	0	0	0	0	0	0	0	0	0	0	0	0	0	0	0	0	0	0	0	0	0	0	0	0	0	0	0	0	0	0	0	0	0	0.5	0	0	0	0	0	0	0	0
P16152	Carbonyl reductase [NADPH] 1 OS=Homo sapiens OX=9606	CBR1	0	2	0	0	0	0	0	0.5	0	0	0	0	2	0	0	0.5	0	0.5	0	0	0.5	0	0	0	0	0	0	0	0	0	0	0	0	0	0	0	0	0	0	0	0	0	0	0	0
Q4V339	COBW domain-containing protein 6 OS=Homo sapiens OX=9606	CBWD6	0	0.5	0	0	0	0	0	0	0	0	0	0	0	0	0	0	0	0	0	0	0	0	0	0	0	0	0	0	0	0	0	0	0	0	0	0	0	0	0	0	0	0	0	0	0
Q14781	Chromobox protein homolog 2 OS=Homo sapiens OX=9606	CBX2	0	0	0	0	0	0	0	0	0	0	0	0	0	0	0	0	0	0	0	0	0	0.5	0	0	0	0	0	0	0	0	0	0	0	0	0	0	0	0	0	0	0	0	0	0	0
Q6P1N0	Coiled-coil and C2 domain-containing protein 1A OS=Homo sapiens OX=9606	CC2D1A	0	0	0	0	0	0	0	0	0	0	0	0	0	0	0	0	0	0	0	0	0	0	0	0	0	0	0	0	0	0	0	0	0	0	0	0	0	0	0	0	0	0.5	0	0	0
Q5T0F9	Coiled-coil and C2 domain-containing protein 1B OS=Homo sapiens OX=9606	CC2D1B	0	0	0	0	0	0	0	0	0	0	0	0	0	0	0	0	0	0	0	0	0	0	0	0	0	0	0.5	0	0	0	0	0	0	0	0	0	0	0	0	0	0	0	0	0	0
Q6DHV5	Protein CC2D2B OS=Homo sapiens OX=9606	CC2D2B	0	0	0	0	0	0	0	0	0	0	0	0	0	0	0	0	0	0	0	0	0	0.5	0	0	0	0	0	0	0	0	0	0	0	0	0	0	0.5	0	0	0	0	0	0	0	0
Q8IX12	Cell division cycle and apoptosis regulator protein 1 OS=Homo sapiens OX=9606	CCAR1	0	0	0	0	0	0	0	0	0	0	0	0	0	0	0	0	0	0	0	0	0	0	0	0	0	0	0.5	0	0	0	0	0	0	0	0	0	0	0	0	0	0	0	0	0	0
D6RDN4	Coiled-coil domain-containing protein 110 (Fragment) OS=Homo sapiens OX=9606	CCDC110	0	0	0	0	0	0	0	0.5	0	0	0	0.5	0	0	0	0.5	0	0	0	0	0	0	0.5	0	0	0	0	0	0	0	0	0	0	0	0	0	0.5	0	0	1	0	0	0	0	0
Q8NEF3	Coiled-coil domain-containing protein 112 OS=Homo sapiens OX=9606	CCDC112	0	0	0	0	0	0	0	0	0	0	0	0	0	0	0	0	0	0	0	0	0	0	0	0	0	0	0	0	0	0	0	1	0	0	0	0	0	2	0	0	0	0	0	0	0
Q8IWD4	Coiled-coil domain-containing protein 117 OS=Homo sapiens OX=9606	CCDC117	0	0	0	0	0	0	0	0	0	0	0.5	0	0	0	0	0	0	0	0	0	0	0	0	0	0	0	0	0	0	0	0	0	0	0	0	0	0	0	0	0	0	0	0	0	0
A0A087WUB1	Coiled-coil domain-containing protein 129 OS=Homo sapiens OX=9606	CCDC129	0	0	0	0	0	0	0	0	0	0	0	0	0	0	0	0	0	0	0	0	0	0	0	0	0	0	0	0.5	0	0	0	0	0	0	0	0	0	0	0	0	0	0	0	0	0
Q49A88	Coiled-coil domain-containing protein 14 OS=Homo sapiens OX=9606	CCDC14	0	0	0.5	0	0	0	0	0	0	0	0	0	0	0	0	0	0	0	0	0	0	0	0	0	0	0	0	0	0	0	0	0	0	0	0	0	0	0	0	0	0	0	0	0	0
Q6ZP82	Coiled-coil domain-containing protein 141 OS=Homo sapiens OX=9606	CCDC141	0	0	0	0	0	0	0	0	0	0	0	0	0	0	0	0	0	0	0	0.5	0.5	0	0	0	0	0	0	0	0	0.5	0	0	0	0	1	0	0	0	0	0	0	0	0	0	0
A2RUR9	Coiled-coil domain-containing protein 144A OS=Homo sapiens OX=9606	CCDC144A	1	0	0	0	0	0	0	0	0	0	0	0	0	0.5	0	0	0	0	0	0	0	0	0	0	0	0	0	0	0	0	0	0	0	0	0	0	0	0	0	0	0	0	0	0	0
A0A0U1RQD2	Coiled-coil domain-containing protein 149 OS=Homo sapiens OX=9606	CCDC149	0	0	0	0	0	0	0	0	0	0	0.5	0	0	0	0	0	0	0	0	0	0	0	0	0	0	0	0	0	0	0	0	0	0	0	0	0	0	0	0	0	0	0	0	0	0
A5D8V7	Coiled-coil domain-containing protein 151 OS=Homo sapiens OX=9606	CCDC151	1	0	0	0	0	0	0	0	0	0	0	0	0	0	0	0	0	0	0	0	0	0	0	0	0	0	0	0	0	0	0	0	0	0	0	0	0	0	0	0	0	0	0	0	0
Q8IYT3	Coiled-coil domain-containing protein 170 OS=Homo sapiens OX=9606	CCDC170	0	0	0	0	0	0	0	0	0	0	0	0	0.5	0	0	0	0	0	0	0	0	0	0	0	0	0	0	0	0	0	0	0	0	0	0	0	0	0	0	0	0	0	0	0	0
Q6TFL3	Coiled-coil domain-containing protein 171 OS=Homo sapiens OX=9606	CCDC171	0	0	0	0	0	0	0	0	0.5	0	0	0	0	0	0	0	0	0	0	0	0	0	0	0	0	0	0	0	0	0	0	0	0	0.5	0	0	0	0	0.5	0	0	1	0	0	0
A0A0A0MTQ8	Coiled-coil domain-containing protein 175 OS=Homo sapiens OX=9606	CCDC175	0	0	0	0	0	0	0	0	0.5	0	0	0	0	0	0	0.5	0	0	0	0	0	0	0	0	0	0	0	0	0	0	0	0	0	0	0	0	0	0	0	0	0	0	0	0	0
Q9P1Z9	Coiled-coil domain-containing protein 180 OS=Homo sapiens OX=9606	CCDC180	0	0	0	0	0	0	0	0	0	0	0.5	0	0	0	0	0	0	0	0	0	0	0	0	0	0	0	0	0	0	0	0	0	0	0	0	0	0	0	0	0	0	0.5	0	0	0
Q5TID7	Coiled-coil domain-containing protein 181 OS=Homo sapiens OX=9606	CCDC181	0	0	0	0	0	0	0	0	0	0	0	0	0.5	0	0	0	0	0	0	0	0	0	0	0	0	0	0	0	0	0	0	0	0	0	0	0	0	0	0	0	0	0	0	0	0
Q8N715	Coiled-coil domain-containing protein 185 OS=Homo sapiens OX=9606	CCDC185	0	0	0	0	0	0	0	1	0	1	0	0	0	0	0	1	0.5	1	0.5	0.5	0.5	1	0	1	0	0	0	0	0	0	0	0	0	0.5	0	0	0.5	0	1	0	0	0.5	1.5	0	0
Q7Z3E2	Coiled-coil domain-containing protein 186 OS=Homo sapiens OX=9606	CCDC186	0	0	0	0	0	0	0	0	0	0	0	0	0	0	0	0.5	0	0	0	0	0	0	0	0.5	0.5	0	0	0	0	0	0	0	0	0	0	0	0	0	0	0	0	0	0	0	0
A0A1W2PQX5	Coiled-coil domain-containing protein 187 OS=Homo sapiens OX=9606	CCDC187	0	0	0	0	0	0	0	0	0	0	0	0	0	0	0	0	1	0	0	0	0	0	0	0	0	0	0	0	0	0	0	0	0	0	0	0	0	0	0	0	0	0	0	0	0
H3BTQ9	Coiled-coil domain-containing protein 189 OS=Homo sapiens OX=9606	CCDC189	0	0	0	0	0	0	0	0	0	0	0	0	0	0	0	0	0	0	0	0	0	0	0	0	0	0	0	0	0	0	0	0	0	0	0	0	0	0	0.5	0	0	0	0	0	0
Q86WR0	Coiled-coil domain-containing protein 25 OS=Homo sapiens OX=9606	CCDC25	0	0	0	0	0	0	0	0	0	0	0.5	0	0	0	0	0	0	0	0	0	0	0	0	0	0	0	0	0	0	0	0	0	0	0	0	0	0	0	0	0	0	0	0	0	0
Q5VVM6	Coiled-coil domain-containing protein 30 OS=Homo sapiens OX=9606	CCDC30	0	0	0	0	0	0	0	0	0	0	0	0	0	0	0	0	0	0	0	0	0	0	0	0	0	0	0.5	0	0	0	0	0	0	0	0	0	0	0	0	0	0	0	0	0	0
Q8N5R6	Coiled-coil domain-containing protein 33 OS=Homo sapiens OX=9606	CCDC33	0	0	0	0	0	0	0	0.5	0	0	0	0	0	0	0	0	0	0	0	0	0	0	0	0	0	0	0	0	0	0	0	0	0	0	0	0	0	0	0	0	0	0	0	0	0
Q9UFE4	Coiled-coil domain-containing protein 39 OS=Homo sapiens OX=9606	CCDC39	0	0	0	0	0	0	0	0	0	0	0	0	0	0	0	0	0	0	0.5	0	0	0	0	0	0	0	0	0	0	0	0	0	0	0	0	0	0	0	0	0	0	0	0	0	0
Q96A33	Coiled-coil domain-containing protein 47 OS=Homo sapiens OX=9606	CCDC47	0	0	0	0	0	0	0	0	0	0	0	0	0	0	0	0	0	0	0	0	0	0	0	0	0	0	0	0	0	0	0	0.5	0	0	0	0	0	0	0	0	0	0	0	0	0
Q8NEL0	Coiled-coil domain-containing protein 54 OS=Homo sapiens OX=9606	CCDC54	0	0	0	0	0	0	0	0	0	0	0	0	0	0	0	0	0	0	0	0	0	0	0	0	0	0	0	0	0	0	0	0	0	0	0	0	0	0	0	0	0	1	0	0	0
Q9P031	Thyroid transcription factor 1-associated protein 26 OS=Homo sapiens OX=9606	CCDC59	0	0	0	0	0	0	0	0	0	0	0	0	0	0	0	0	0	0	0	0	0	0	0.5	0	0	0	0	0	0	0	0	0	0	0	0	0	0	0	0	0	0	0	0	0	0
Q96M83	Coiled-coil domain-containing protein 7 OS=Homo sapiens OX=9606	CCDC7	0	0	0	0	0	0	0	0	0	0	0	0	0	0	0	0	0	0	0	0	0	0	0	0	0	0	0	0	0	0	0	0	0	0	0.5	0	0	0	0	0	0	0	0	0	0
Q8IV32	Coiled-coil domain-containing protein 71 OS=Homo sapiens OX=9606	CCDC71	0	0	1.5	0	0	0	0	0	0	0	0	0	0	0	0	0	0	0	0	0	0	0	0	0	0	0.5	0	0	0	0	0	0	0	0	0	0	0	0	0	0	0	0	0	0	0
Q9H0W5	Coiled-coil domain-containing protein 8 OS=Homo sapiens OX=9606	CCDC8	0	0	0	0	0	0	0	0	0	0	0	0	0	0	0	0	0	0	0	0	0	0	0	0	0.5	0	0	0	0	0	0	0	0	0	0	0	0	0	0	0	0	0	0	0	0
H7C5K4	Coiled-coil domain-containing protein 80 (Fragment) OS=Homo sapiens OX=9606	CCDC80	0	0	0	0	0	0	0	0	0	0	0	0	0	0	0	0	0	0	0	0	0	0	0	0	0	0	0	0	0	0	0	0	0	0	0	0	0	0	0	0	0	0	0	0.5	0
Q8N4S0	Coiled-coil domain-containing protein 82 OS=Homo sapiens OX=9606	CCDC82	0	0	0	0	0	0	0	0	0	0	0	0	0	0	0	0	0	0	0	0	0	0	0	0	0	0	0	0	0	0.5	0	0	0	0	0	0	0	0	0	0	0	0	0	0	0
Q3V6T2	Girdin OS=Homo sapiens OX=9606	CCDC88A	0	0	0	0	0	0	0	0	0	0	0	0	0	0	0	0	0	0	0	0	0	0	0	0	0	0	0	0	0	0	0	0.5	0	0	0	0	0	0	0	0	0	0	0	0	0
Q9P219	Protein Daple OS=Homo sapiens OX=9606	CCDC88C	0	0	0	0	0	0.5	0.5	0	0	0	0	0	0	0.5	0	0	0	0	0	0	0	0	0	0	1	0	0	0	0	0	0	0	0	0	0	0	0	0	0	0	0	0.5	0	0	0
Q8N998	Coiled-coil domain-containing protein 89 OS=Homo sapiens OX=9606	CCDC89	0	0	0	0	0	0	0	0	0	0.5	0	0	0	0	0	0	0	0	0	0	0	0	0	0	0	0	0	0	0	0	0	0	0	0	0	0	0	0	0	0	0	0	0	0	0
Q567U6	Coiled-coil domain-containing protein 93 OS=Homo sapiens OX=9606	CCDC93	0	0	0	0	0	0	0	0	0	0	0	0	0	0	0	0	0	0	0	0	0	0	0	0	0	0.5	0	0	0	0	0	0	0	0	0	0	0	0	0	0	0	0	0	0	0
Q9BW85	Coiled-coil domain-containing protein 94 OS=Homo sapiens OX=9606	CCDC94	0	0	0	0	0	0	0	0	0	0	0	0	0	0	0	0	0	0	0	0	0	0	0	0	0	0	0	0	0	0	0	0	0	0	0	0	0	1	0	0	0	0	0	0	0
Q8WWL7	G2/mitotic-specific cyclin-B3 OS=Homo sapiens OX=9606	CCNB3	0	0	0	0	0	0	0	0	0	0	0	0	0	0	0	0	0	0	0	0	0	0	0	0	0	0	0	0.5	1.5	0	0	0	0	0	0	0	0	0	0	0	0	0	0	0	0
P41002	Cyclin-F OS=Homo sapiens OX=9606	CCNF	0	0	0	0	0	0	0	0	0	0	0	0	0	0.5	0	0	0	0	0	0	0	0	0	0	0	0	0	0	0	0	0	0	0	0	0	0	0	0	0	0	0	0	0	0	0
O75909	Cyclin-K OS=Homo sapiens OX=9606	CCNK	0	0	0	0	0	0	0	0	0	0	0	0	0	0	0	0	0	0.5	0	0	0	0	0	0	0	0	0	0	0	0	0	0	0	0	0	0	0	0	0	0	0	0	0	0	0
O60563	Cyclin-T1 OS=Homo sapiens OX=9606	CCNT1	0	0	0	0	0	0	0	0	0	0	0	0	0	0.5	0	0	0	0	0	0	0	0	0	0	0	0	0	0	0	0	0	0	0	0	0	0	0	0	0	0	0	0	0	0	0
P51677	C-C chemokine receptor type 3 OS=Homo sapiens OX=9606	CCR3	0	0	0	0	0	0	0	0	0	0	0	0	0	0	0	0	0	0	0	0	0	0	0	0	0	0	0	0	0	0	0	0	0	0	0	0	0	0	0	0	0	0.5	0	0	0
Q9C0I3	Serine-rich coiled-coil domain-containing protein 1 OS=Homo sapiens OX=9606	CCSER1	0	0	0	0	0	0	0	0	0	0	0	0	0	0.5	0	0	0	0	0	0	0	0	0	0	0	0	0	0	0	0	0	0	0	0	0	0	0	0	0	0	0	0	0	0	0
Q9H7U1	Serine-rich coiled-coil domain-containing protein 2 OS=Homo sapiens OX=9606	CCSER2	0	0.5	0	0	0	0	0	0	0	0	0	0	0	0	0	0	0	0	0	0	0.5	0	0	0	0	0	0	0	0	0	0	0	0	0	0	0	0	0	0	0	0	0	0	0	0
P78371	T-complex protein 1 subunit beta OS=Homo sapiens OX=9606	CCT2	0	0	0	0	0	0	0	0	0.5	0	0	0	0	0	0	0	0	0	0	0	0	0	0	0	0	0	0	0	0	0	0	0	0	0	0	0	0	0	0	0	0	0	0	0	0
P40227	T-complex protein 1 subunit zeta OS=Homo sapiens OX=9606	CCT6A	0	0	0	0.5	0	0	0	1	0	0	0	0	0	0	0.5	0	0	0.5	0	0.5	0.5	0	0	0	0	0	0	0	0	0	0	0	0	0	0	0	0	0	0	0	0	0	0	0	0
P50990	T-complex protein 1 subunit theta OS=Homo sapiens OX=9606	CCT8	0	0	0	0	0	0	0	0	0	0	0	0	0	0	0	0	0	0	0	0	0	0	0	0	0	0	0	0	0	0	0	0	0	0	0	0	0	0	0.5	0	0	0	0	0	0
Q93033	Immunoglobulin superfamily member 2 OS=Homo sapiens OX=9606	CD101	0	0	0	0	0	0	0.5	0	0	0	0	0	0	0	0	0	0	0	0	0	0	0	0	0	0	0	0	0	0	0	0	0	0	0	0	0	0	0	0	0	0	0	0	0	0
Q6YHK3	CD109 antigen OS=Homo sapiens OX=9606	CD109	0	0	0	0	0	0	0	0	0	0	0	0	0	0	0	0	0	1	0	0	0	0	0	0	0	0	0	0	0	0	0	0	0	0	0	0	0	0	0	0	0	0.5	0	0	0
P08571	Monocyte differentiation antigen CD14 OS=Homo sapiens OX=9606	CD14	0	0	0	0	0.5	0	0	9	0	0.5	1.5	3	1	6.5	6	2	0	0	2	0	0	1.5	3.5	0	4.5	0	3	0	0	0	0.5	0	0	0	0.5	0	0.5	0	0.5	0	0	0	0	0	0.5
A0A087WVM2	CD177 antigen OS=Homo sapiens OX=9606	CD177	0	0	0	0	0	0	0	0	0	0	0	0	0	0	0	0	0	0	0	0.5	0	0	0	0	0	0	0	0	0	0	0	0	0	0	0	0	0	0	0	0	0	0	0	0	0
P41217	OX-2 membrane glycoprotein OS=Homo sapiens OX=9606	CD200	0	0	0	0	0	0	0	0	0	0	0	0	0	0	0	0	0	0	0	0	0	0	0.5	0	0	0	0	0	0	0	0	0	0	0	0	0	0	0	0	0	0	0	0	0	0
Q6Q8B3	Cell surface glycoprotein CD200 receptor 2 OS=Homo sapiens OX=9606	CD200R1L	0	0	0	0	0	0	0	0	0	0	0	0	0	0	0	0	0	0	0	0	0	0	0	0	0	0	0	0	0	0.5	0	0	0	0	0	0	0	0	0	0	0	0	0	0	0
P20963	T-cell surface glycoprotein CD3 zeta chain OS=Homo sapiens OX=9606	CD247	0	0.5	0	0	0	0	0	0	0	0	0	0	0.5	0	0	0	0	0	0	0	0	0	0	0	0	0	0	0	0	0	0	0	0	0	0	0	0	0	0	0	0	0	0	0	0
Q9HCU0	Endosialin OS=Homo sapiens OX=9606	CD248	0	0	0	0	0	0	1.5	0	0	0	0	0	0.5	1	0	0	0	0	0	0	0	0	0	0	0.5	0	0	0	0	0	1	0	0	0	0	0	0	0	0	0	0	0	0.5	0	0
P10747	T-cell-specific surface glycoprotein CD28 OS=Homo sapiens OX=9606	CD28	0	0	0	0	0	0	0	0	0	0	0	0	0	0	0	0	0	0	0	0	0	0	0	0	0	0	0	0	0	0	0	0	0	0	0	0	0	0	0	0	0	0	0.5	0	0
Q9Y5K6	CD2-associated protein OS=Homo sapiens OX=9606	CD2AP	0	0	0	0	0	0	0	0	0	0	0	0	0	0.5	0	1	0	0	0	0	0	0	0	0	0	0	0	0	0	0	0	0	0	0	0	0	0	0	0	0	0	0	0	0	0.5
O95400	CD2 antigen cytoplasmic tail-binding protein 2 OS=Homo sapiens OX=9606	CD2BP2	0	0	0	0	0	0	0	0	0	0	0.5	0	0	0	0	0	0	0	0	0	0	0	0	0	0	0	0	0	0	0	0	0	0	0	0	0	0	0	0	0	0	0	0	0	0
Q08708	CMRF35-like molecule 6 OS=Homo sapiens OX=9606	CD300C	0	0	0.5	0	0	0	0	0	0	0	0	0	0	0	0	0	0	0	0	0	0	0	0	0	0	0	0	0	0	0	0	0	0	0	0	0	0	0	0	0	0	0	0	0	0
Q496F6	CMRF35-like molecule 2 OS=Homo sapiens OX=9606	CD300E	0	0	0	0	0	0	0	0	0	0	0	0	0	0	1.5	0	0	0.5	0	0	0	0	0	0	0	0	0	0	0	0	0	0	0	0	0	0	0	0	0	0	0	0	0	0	0
Q6UXG3	CMRF35-like molecule 9 OS=Homo sapiens OX=9606	CD300LG	0	0	0	0	0	0	1	0.5	0	0	2	0	0	0.5	0	0	0	0	2	0	0	0	0	0	0.5	0	0	0	0	0	0	0	0	0	0	0	0	0	0	0	0	0	2	0	0
Q8IX05	CD302 antigen OS=Homo sapiens OX=9606	CD302	0	0	0.5	0	0	0	0	0	0	0	0	0	0	0	0	0	0	0	0	0	0	0	0	0	0	0	0	0	0	0	0	0	0	0	0	0	0	0	0	0	0	0	0	0	0
K7EQC8	DNA-directed RNA polymerase I subunit RPA34 (Fragment) OS=Homo sapiens OX=9606	CD3EAP	0	0	0	0	0	0	0	0	0	0	0	0	0	0	0	0	0	0	0	0.5	0	0	0	0	0	0	0	0	0	0	0	0	0	0	0	0	0	0	0	0	0	0	0	0	0
P25942	Tumor necrosis factor receptor superfamily member 5 OS=Homo sapiens OX=9606	CD40	0	0	0	0	0	0	0	0	0	0	0	0	0	0	0.5	0	0	0	0.5	0	0	0	0	0	0	0	0	0	0	0	0	0	0	0	0	0	0	0	0	0	0	0	0	0	0
P16070	CD44 antigen OS=Homo sapiens OX=9606	CD44	8	0	7	0	2.5	2	6.5	6	1.5	1	4	3	4.5	5	2	3.5	0	2	5	3	2	5	2.5	3	5	3	2.5	3	1.5	0	2	0	5.5	4	4.5	1.5	4.5	0	2	2	0.5	4	4.5	0	5.5
H7BY55	Complement decay-accelerating factor OS=Homo sapiens OX=9606	CD55	0	0	0	0	0	0	0	0	0	0	0.5	0	0	0	0	0	0	0	0	0	0	0	0.5	0	0	0	0	0	0	0	0.5	0	0	0	0	0	0	0	0	0	0	0	0	0	0
E9PR17	CD59 glycoprotein OS=Homo sapiens OX=9606	CD59	2	0	1.5	0	1.5	1.5	1.5	1.5	2	2	2.5	2	3	2	3.5	2.5	0	2	3	2	2	2	2	2	4	2	0	1	2	2	2	2	2.5	0.5	1	2	1.5	4	2	2	2	2	2.5	2	3.5
O43866	CD5 antigen-like OS=Homo sapiens OX=9606	CD5L	0	0	0	0	0	0	0	0.5	0	0	0	0	0.5	0	0.5	0	0	0	0	0	0	0	0	1	0	0	0	0	0	0	0	0	0	0	0	0	0.5	0	0	0	0	0	0	0	0
P08962	CD63 antigen OS=Homo sapiens OX=9606	CD63	0	1	0	2	0	2	1.5	0.5	4.5	3	1	0	0	0	0	3.5	2	1.5	0.5	2	2	2	1	0.5	0.5	0	0	0	2	2	0	0	2	0	0	2	1.5	0	2.5	2	0	2	0	0	1.5
P09564	T-cell antigen CD7 OS=Homo sapiens OX=9606	CD7	0	0	0	0	0	0	0	0	0	0	0	0	0	0	0	0	0	0	0	0	0	0	0	0	0	0	0	0	0	0	0.5	0	0	0	0	0	0	0	0	0	0	0	0	0	0
P21854	B-cell differentiation antigen CD72 OS=Homo sapiens OX=9606	CD72	0	0	0	0	0	0	0	0	0	0	0	0	0	0	0	0	0	0	0	0	0	0	0	0	0	0	0	0	0	0	0	0	0	0	0	0	0	0	0	0	0	0	0	0.5	0
P40259	B-cell antigen receptor complex-associated protein beta chain OS=Homo sapiens OX=9606	CD79B	0	0	0	0	0	0	0	0	0	0	0	0	0	0	0	0	0	0	0	0	0	0	0	0	0	0	0	0	0	0	0	0	0	0	0	0	0	0	0	0	0	0	0.5	0	0
P01732	T-cell surface glycoprotein CD8 alpha chain OS=Homo sapiens OX=9606	CD8A	0	0	0	0	0	0	0	0	0	0	0	0	0	0	0	0	0	0	0	0	0	0	0	0	0.5	0	0	0	0	0	0	0	0	0	0	0	0	0	0	0	0	0	0	0	0
G8JLH6	Tetraspanin (Fragment) OS=Homo sapiens OX=9606	CD9	0	0	0	0.5	1	0.5	0	2	6	2	2	0	1	0	0.5	2	0	2	1	3	2	2	0	1	0.5	0	0	0	0	2.5	0	0	1.5	2	0	1	2	0	2	0.5	2	0	0	0	0.5
Q9NPY3	Complement component C1q receptor OS=Homo sapiens OX=9606	CD93	0	0	0	0	0	0	0	0	0	0	0	0	0	0	0	0	0	0	0	0	0	0	0	0	0	0	0	0	0	0	0	0	0	0	0	0.5	0	0	0	0	0	0	0	0	0
O60729	Dual specificity protein phosphatase CDC14B OS=Homo sapiens OX=9606	CDC14B	0	0	0	0	0	0	0.5	0	0	0	0	0	0	0	0	0	0	0	0	0	0	0	0	0	0	0	0	0	0	0	0	0	0	0	0	0	0	0	0	0	0	0	0	0	0
Q12834	Cell division cycle protein 20 homolog OS=Homo sapiens OX=9606	CDC20	0	0	0	0	0	0	0	0	0	0	0	0	0	0	0	0	0	0	0	0	0	0	0	0	0	0	0	0	0	0	0	0	0	0	0	0	0	0	0	0.5	0	0	0	0	0
Q86Y33	Cell division cycle protein 20 homolog B OS=Homo sapiens OX=9606	CDC20B	0	0	0	0	0	0	0	0	0	0	0	0	0	0	0	0	0	0	0	0.5	0	0	0	0	0	0	0	0	0	0	0	0	0	0	0	0	0	0	0	0	0	0	0	0	0
P30260	Cell division cycle protein 27 homolog OS=Homo sapiens OX=9606	CDC27	0	0	0	0	0	0.5	0	0	0	0	0	0	0	0	0	0	0	0	0	0	0	0	0	0	0	0	0	0	0	0	0	0	0	0	0	0	0	0	0	0	0	0	0	0	0
P60953	Cell division control protein 42 homolog OS=Homo sapiens OX=9606	CDC42	0	0.5	0.5	1	0	1	0	4.5	5	3	3	0	3	1.5	0	4	1	5	0	4	4	2	4	3	2.5	3.5	2	1	1	2.5	0	0	0.5	0.5	0	2	1.5	0	6	6.5	1.5	5	0	0	1.5
Q5VT25	Serine/threonine-protein kinase MRCK alpha OS=Homo sapiens OX=9606	CDC42BPA	0	0	0	0	0	0	0	0	0	0	0	0	0	0	0	0	0	0	0	0	0	0	0	0	0	0	0	0	0	0	0	0	0.5	0	0	0	0	0	0	0	0	0	0	0	0.5
Q6DT37	Serine/threonine-protein kinase MRCK gamma OS=Homo sapiens OX=9606	CDC42BPG	0	0	0	0	0	0	0	0	0	0	0	0	0.5	0	0	0	0	0	0	0	0	0	0	0	0	0	0	0	0	0	0	0	0	0	0	0	0	0	0	0	0	0	0	0	0
Q99459	Cell division cycle 5-like protein OS=Homo sapiens OX=9606	CDC5L	0	0	0	0	0	0	0	0	0	2	0	0	0.5	0	0	0	0	0	0	0	0	0	0	0	0	0	0	0	0	0	0	0	0	0	0	0	0	0	0	1.5	0	0	0	0	0
Q99741	Cell division control protein 6 homolog OS=Homo sapiens OX=9606	CDC6	0	0	0	0	0	0	0	0	0	0	0	0	0	0	0	0	0	0	0	0	0	0	0	0	0	0	0	0	0	0	0	0	0	0	0	0	0	0	0	0	0	0.5	0	0.5	0
B1AMW7	Cell division cycle 7-related protein kinase (Fragment) OS=Homo sapiens OX=9606	CDC7	0	0	0	0	0	0	0	0	0	0	0	0	0	0	0	0	0	0	0	0	0	0	0	0.5	0	0	0	0	0	0	0	0	0	0	0	0	0	0	0	0	0	0	0	0	0
Q96GN5	Cell division cycle-associated 7-like protein OS=Homo sapiens OX=9606	CDCA7L	0	0	0	0	0	0	0	0.5	0	0	0	0	0	0	0	0	0	0	0	0	0	0	0	0	0	0	0	0	0	0	0	0	0	0	0	0	0	0	0	0	0	0	0	0	0
A0A087WXI5	Cadherin-1 OS=Homo sapiens OX=9606	CDH1	5	0	0	0	3	0	0	7	0	0	7	5.5	7	10	0.5	0	0	0	0	0	0	0	0	0	5	0	0.5	3	0	0	0	0	0	0	5	0	0	0	0	2.5	0	0	5	0	0
P55287	Cadherin-11 OS=Homo sapiens OX=9606	CDH11	0	0	0	0	2	0	0	13.5	0	0	0	0.5	0	0	1.5	1.5	0	0	0	0	0.5	0	0	0	0	0	0	0	0	0	0	0	0	0	0	0	0	0	0	0	0	0	0	0	0
P55290	Cadherin-13 OS=Homo sapiens OX=9606	CDH13	0	0	0.5	0	0	0	0	0	0	0	0	2	0	0	0	0	0	0	0	0	0	0	0	0	1.5	0	0	0.5	0	0	1.5	0	0	0	2	0	0	0	0	0	0	0	0.5	0	0
P55291	Cadherin-15 OS=Homo sapiens OX=9606	CDH15	0	0	0	0	0	0	0	2	0	0	0	0	0	0	1.5	0	0	0	0	0	0	0	0	0	0	0	0	0	0	0	0	0	0	0	0	0	0	0	0	0	0	0	0	0	0
Q13634	Cadherin-18 OS=Homo sapiens OX=9606	CDH18	0	0	0	0	0	0	0	0	0	0	0	0	0	0	0.5	0.5	0	0	0	0	0	0	0	0	0	0	0	0	0	0	0	0	0	0	0	0	0	0	0	0	0	0	0	0	0
A0A0A0MQS6	Cadherin-23 OS=Homo sapiens OX=9606	CDH23	1	0	0	0	0	0	0	0	0	0	0	0	0	0	0	0	0	0	0	0	0	0	0	0	0	0	0	0	0	0	0	0	0	0	0	0	0	0	0	0	0	0	0	0	0
Q86UP0	Cadherin-24 OS=Homo sapiens OX=9606	CDH24	1	0	0	0	0	0	0	0	0	0	0	0	0	0	0	0	0	0	0	0	0	0	0	0	0	0	0	0	0	0	0	0	0	0	0	0	0	0	0	0	0	0	0	0	0
P22223	Cadherin-3 OS=Homo sapiens OX=9606	CDH3	0	0	0	0	0	0	0	0	0	0	0	0	0	0	0	0	0.5	0	0	0	0	0	0	0	0	0	0.5	0	0	0	0	0	0	0.5	0	0	0	0	0.5	0	0	0	0	0	0
P55286	Cadherin-8 OS=Homo sapiens OX=9606	CDH8	0	0.5	0	0	0	0	0	0	0	0	0	0	0	0	0	0	0	0	0	0	0	0	0	0	0	0	0	0	0	0	0	0	0	0	0	0	0	0	0	0	0	0	0	0	0
Q9ULB4	Cadherin-9 OS=Homo sapiens OX=9606	CDH9	0	0	0	0	0	0	0	0	0	0.5	0	0	0	0	0	0	0	0	0	0	0	0	0	0	0	0	0	0	0	0	0	0	0	0	0	0	0	0	0	0	0	0	0	0	0
Q9BYE9	Cadherin-related family member 2 OS=Homo sapiens OX=9606	CDHR2	0	0	0	0	0	0	0	0.5	0	0	1	0	0	0	0	0	0	0	0	0	0	0	0	0	0.5	0	0.5	0	0	0	0	0	0	0	0	0	1	0	0	0	0	0	0	0	0
Q6ZTQ4	Cadherin-related family member 3 OS=Homo sapiens OX=9606	CDHR3	0	0	0	0	0	0	0	0	0	0	0	0	0	0	0	0.5	0	0	0	0	0.5	0	0	0	0	0	0	0	0	0	0	0	0	0	0	0	0	0	0	0	0	0	0	0	0
D6RA59	Cyclin-dependent kinase 10 OS=Homo sapiens OX=9606	CDK10	0	0	0	0	0	0	0	0	0	0	0	0	0	0	0	0	0	0	0	0	0	0	0.5	0	0	0	0	0	0	0	0	0	0	0	0	0	0	0	0	0	0	0	0	0	0
Q00537	Cyclin-dependent kinase 17 OS=Homo sapiens OX=9606	CDK17	0	0	0	0	0	0	0	0	0	0	0	0	0	0	0	0	0	0	0	0	0	0	0	0	0	0	0	0	0	0	0	0	0	0	0	0.5	0	0	0	0	0	0	0	0	0
K7ES20	Cyclin-dependent kinase inhibitor 2A OS=Homo sapiens OX=9606	CDKN2A	0	0	0	0	0	0.5	0	0	0	0	0	0	0	0	0	0	0	0	0	0	0	0	0	0	0	0	0	0	0	0	0	0	0	0	0	0	0	0	0	0	0	0	0	0	0
Q01850	Cerebellar degeneration-related protein 2 OS=Homo sapiens OX=9606	CDR2	0	0	0	0	0	0	0	0	0	0	0	0	0	0	0	0	0	0	0	0	0	0	0	0	0	0.5	0	0	0	0	0	0	0	0	0	0	0	0	0	0	0	0	0	0	0
A0A0J9YX60	Carcinoembryonic antigen-related cell adhesion molecule 21 (Fragment) OS=Homo sapiens OX=9606	CEACAM21	0	0	0	0	0	0	0	0	0	0	0	0	0	0	0	0	0	0	0	0	0	0	0	0	0	0	0	0	0	0	0	0	0	0	0	0	0.5	0	0	0	0	0	0	0	0
A0A024R0K5	Carcinoembryonic antigen-related cell adhesion molecule 5 OS=Homo sapiens OX=9606	CEACAM5	0	0	0	0	0	0	0	0	0	0	0	0	0	0	0	0	0	0	0	0	0	0	0	0	0	0	0	0	0	0	0	0	2	0	0	4	4	0	0.5	0	5.5	0	0	0	0
Q14002	Carcinoembryonic antigen-related cell adhesion molecule 7 OS=Homo sapiens OX=9606	CEACAM7	0	0	0	0	0	0	0	0	0	0	0	0.5	0	0	0	0	0	0	0	0	0	0	0	0	0	0	0	0	0	0	0	0	0	0	0	3.5	4	0	0	0	7.5	0.5	0	0	0
X6R868	Bile salt-activated lipase OS=Homo sapiens OX=9606	CEL	0	0	0	0	0.5	0	0.5	0.5	0	0	0	0	2	2.5	0	0	3	0	0	0.5	0	1	0	0	0	0	0	0	0	0	3	0	0	0	0	0	1.5	0	0.5	1.5	0	0	0	0	0
P08861	Chymotrypsin-like elastase family member 3B OS=Homo sapiens OX=9606	CELA3B	0	0	0	0	0	0	0	0	0	0	0	0	0	0	0	0	0	0	0	0	0	0	0.5	0	0	0	0	0	0	0	0	0	0	0	0	0	0	0	0	0	0	0	0	0	0
B4DFI3	CUGBP Elav-like family member 5 OS=Homo sapiens OX=9606	CELF5	0	0	0	0.5	0	0	0	0	0	0	0	0	0	0	0	0	0	0	0	0	0	0	0	0	0	0	0	0	0	0	0	0	0	0	0	0	0	0	0	0	0	0	0	0	0
Q96J87	CUGBP Elav-like family member 6 OS=Homo sapiens OX=9606	CELF6	0	0	0	0	0	0	0	0	0	0	0	0	0	0	0	0	0	0	0	0	0	0	0	0	0	0	0	0	0	0	0	0	0	0	0	0	0	0	0	0.5	0	0	0	0	0
Q9HCU4	Cadherin EGF LAG seven-pass G-type receptor 2 OS=Homo sapiens OX=9606	CELSR2	0	0	0	0	0	0	0	0	0.5	0	0	0	0	0	0	0	0	0	0	0	0	0	0	0	0	0	0	0	0	0	0	0	0	0	0	0	0	0	0	0	0	0	0	0	0
Q9NYQ7	Cadherin EGF LAG seven-pass G-type receptor 3 OS=Homo sapiens OX=9606	CELSR3	0	0	0	0	0	0	0	0	0.5	0	0	0	0	0	0	0	0	0	0	0	0	0	0	0	0	0	0	0	0	0	0	0	0	0	0	0	0	0	0	0	0	0	0	0	0
Q8N111	Cell cycle exit and neuronal differentiation protein 1 OS=Homo sapiens OX=9606	CEND1	0	0	0	0.5	0	0	0	0	0	0	0	0	0	0	0	0	0	0	0	0	0	0	0	0	0	0	0	0	0	0	0	0	0	0	0	0	0	0	0	0	0	0	0	0	0
Q02224	Centromere-associated protein E OS=Homo sapiens OX=9606	CENPE	0	0	0	0	0	0	0	0	0.5	0	0	0	0	0	0	0	0	0	0	0	0	0	0	0	0	0	0	0	0	0	0	0	0	0	0	0	0	0	0	0	0	0	0	0	0
P49454	Centromere protein F OS=Homo sapiens OX=9606	CENPF	0	0	0	0	0	0	0	0	0	0	0	0	0	0	0	0.5	0	0	0	0	0	0	0	0	0	0	0	0	0	0	0.5	0	0	0	0	0	0	0	0	0.5	0	0	0	0	0
Q96BT3	Centromere protein T OS=Homo sapiens OX=9606	CENPT	0	0	0	0	0	0	0	0	0	0	0	0	0.5	0	0	0	0	0	0	0	0	0	0	0	0	0	0	0	0	0	0	0	0	0	0	0	0	0	0	0	0	0	0	0	0
Q7Z7K6	Centromere protein V OS=Homo sapiens OX=9606	CENPV	0	0	0	0	0	0	0	0	0	0	0	0	0	0	0	0	0	0	0	0	0	0	0	0	0	0	0	0	0	0	0	0	0.5	0	0	0	0	0	0	0	0	0	0	0	0
A8MT69	Centromere protein X OS=Homo sapiens OX=9606	CENPX	0	0	0	0	0	0	0	0	0	1	0	0	0	0	0	0	0	0	0	0	0.5	0	0	0	0	0	0	0	0	0	0	0	0	0	0	0	0	0	0	0	0	0	0	0	0
H7C0J5	Centrosomal protein of 104 kDa (Fragment) OS=Homo sapiens OX=9606	CEP104	0	0	0.5	0	0	0	0	0.5	0.5	0	0	0	0	0	0	0	0	0	0	0	0	0	0	1.5	1	0	0	0	0	0	0	0	0	0	0	0	0	0	0	0	0	0	0	0	0
Q8N960	Centrosomal protein of 120 kDa OS=Homo sapiens OX=9606	CEP120	0	0	0	0	0	0	0	0	0	1.5	0	0	0	0	0	0	0	0	0	0	0.5	0	0	0	0	0	0	0	0	0	0	0	0	0	0	0	0	0	0	0.5	0	0	0	1.5	0
Q6ZU80	Centrosomal protein of 128 kDa OS=Homo sapiens OX=9606	CEP128	0	0	0	0	0	0.5	0	0	0	0	0	0	0	0	0	0	0	0	0	0	0	0	0	0	0	0	0	0	0	0	0	0	0	0	0	0.5	0	0	0	0	0	0	0	0	0
Q66GS9	Centrosomal protein of 135 kDa OS=Homo sapiens OX=9606	CEP135	0	0	0	0	0	0	0	0	0	0	0	0	0	0	0	0.5	0	0	0	0	0	0	0	0	0	0	0	0	0	0	0	0	0	0	0.5	0	0	0	0	0	0	0	0	0	0
Q5TB80	Centrosomal protein of 162 kDa OS=Homo sapiens OX=9606	CEP162	0	0	0	0	0	0	0	0.5	0	0	0	0	0	0	0	0	0	0	0	0	0.5	0	0	0.5	0	0	0	0	0	0	0	0	0	0	0	0	0	0	0	0	0	0	0	0	0
J3KQR7	Centrosomal protein of 170 kDa protein B OS=Homo sapiens OX=9606	CEP170B	0	0	0	0	0	0	0	0	0	0	0.5	0	0	0	0	0	0	0	0	0	0	0	0	0	0	0	0	0	0	0	0	0	0	0	0	0	0	0	0	0	0	0	0	0	0
Q9BV73	Centrosome-associated protein CEP250 OS=Homo sapiens OX=9606	CEP250	0	0	0	0	0	0	0	0	0	0	0	0	0	0	0	0	0	0	0	0	0	0	0	0	0	0	0	0	0	0	0	0	0	0	0	0	0	0	0	0	0	0.5	0	0	0
Q9C0D2	Centrosomal protein of 295 kDa OS=Homo sapiens OX=9606	CEP295	0	0	0	0	0	0	0	0	0	0	0	0	0	0.5	0	0	0	0	0	0	0	0	0	0	0	0	0	0	0	0	0	0	0	0	0	0	0	0	0	0	0	0	0	0	0
Q5VT06	Centrosome-associated protein 350 OS=Homo sapiens OX=9606	CEP350	0	0	0	0	0	0	0	0	0	0	0	0	0	0	0	0	0	0	0	0	0	0	0	0	0	0	0	0	0	0	0	0.5	0	0	0	0	0	0	0	0	0	0	0	0	0
Q96MT8	Centrosomal protein of 63 kDa OS=Homo sapiens OX=9606	CEP63	0	0	0	0	0	0	0	0	0	0	0	0	0	0	0	0	0	0	0	0	0	0	0	0	0	0	0	0	0	0	0	0	0	0	0	0	0	0	0	0	0	0	0	0.5	0
Q9P209	Centrosomal protein of 72 kDa OS=Homo sapiens OX=9606	CEP72	0	0	0	0	0	0	0	0	0	0	0	0	0	0	0	0	0	0	0	0	0	0	0	0	0	0	0	0	0	0	0	0	0	0	0	0	0	0	0	0	0	0.5	0	0	0
Q6P2H3	Centrosomal protein of 85 kDa OS=Homo sapiens OX=9606	CEP85	0	0	0	0	0	0	0	0	0	0	0	0	0	0	0	0	0	0	0	0.5	0	0	0	0	0	0	0	0	0	0	0	0	0	0	0	0	0	0	0	0	0	0	0	0	0
Q96ST8	Centrosomal protein of 89 kDa OS=Homo sapiens OX=9606	CEP89	0	0	0	0	0	0	0	0	0	0	0	0	0	0	0	0	0	0	0	0	0	0	0	0.5	0	0	0	0	0	0	0	0	0	0	0	0	0	0	0	0	0	0	0	0	0
A0A140TA75	Carboxylic ester hydrolase OS=Homo sapiens OX=9606	CES5A	0	0	0	0	0	0	0	0	0	0	0	0	0	0	0	0	0	0	0.5	0	0	0	0	0	0	0	0	0	0	0	0	0	0	0	0	0	0	0	0	0	0.5	0	0	0	0
E5RH67	Centrin-3 OS=Homo sapiens OX=9606	CETN3	0	0	0	0	0	0	0	0	0	0	0	0	0	0	0	0	0	0.5	0	0	0	0	0	0	0	0	0	0	0	0	0	0	0	0	0	0	0	0	0	0	0	0	0	0	0
Q6P656	Cilia- and flagella-associated protein 161 OS=Homo sapiens OX=9606	CFAP161	0	0	0	0	0	0	0	0	0	0	0	0	0	0	0	0	0	0	0	0	0	0	0	0	0	0	0	0	0	0	0	0	0	0	0	0	0	0	0	0	0.5	0	0	0	0
Q8NDM7	Cilia- and flagella-associated protein 43 OS=Homo sapiens OX=9606	CFAP43	0	0	0	0	0	0	0	0	0	0	0	0	0	0	0	0	0	0	0	0	0	0	0	0	0	0	0	0	0	0	0	0	0	0	0	0	0	0	0	0	0	0	0.5	0	0
Q8IYW2	Cilia- and flagella-associated protein 46 OS=Homo sapiens OX=9606	CFAP46	0	0	0	0	0	0	0	0	0	0	0.5	0	0	0	0	0	0	0	0	0	0	0	0	0	0	0	0	0	0	0	0	0	0	0	0	0	0	0	0	0	0	0	0	0	0
Q96M91	Cilia- and flagella-associated protein 53 OS=Homo sapiens OX=9606	CFAP53	0	0	0	0	0	0	0	0	0	0	0	0	0	0	0	0	0	0	0	0	0	0	0	0	0	0	0	0	0	0	0	0	0	0	0	0	0	0	0	0	0	0	0	0.5	0
Q96N23	Cilia- and flagella-associated protein 54 OS=Homo sapiens OX=9606	CFAP54	0	0	0	0	0	0	0	0	0	0	0	0	0	0	0	0	0	0	0	0	0	0	0.5	0	0	0	0	0	0	0	0	0	0	0	0	0	0	0	0	0	0	0	0	0	0
A0A087WVY5	Cilia- and flagella-associated protein 57 OS=Homo sapiens OX=9606	CFAP57	0	0	0	0	0	0	0	0	0	0	0.5	0	0	0	0	0	0	0	0	0	0	0	0	0	0	0	0	0	0	0	0	0	0	0	0	0	0	0	0	0	0	0	0	0	0
Q8NHU2	Cilia- and flagella-associated protein 61 OS=Homo sapiens OX=9606	CFAP61	0	0	0	0	0	0	0	0	0.5	0	0	0	0	0	0	0	0	0	0	0	0	0	0	0	0	0	0	0	0	0	0	0	0	0	0	0	0	0	0	0	0	0	0	0	0
Q6ZU64	Cilia- and flagella-associated protein 65 OS=Homo sapiens OX=9606	CFAP65	0	0	0	0	0	0	0	0	0	0	0	0	0	0	0	0	0	0	0	0	0	0	0	0	0	0	0	0	0	0	0	0	0	0	0	0	0	0	0	0	0	0.5	0	0	0
Q9C0B2	Cilia- and flagella-associated protein 74 OS=Homo sapiens OX=9606	CFAP74	0	0	0	0	0	0	0	0	0	0	0	0	0	0	0	0.5	0	0	0	0	0	0	0	0	0	0	0	0	0	0	0	0	0	0	0	0	0	0	0	0	0	0	0	0	0
A0A1B0GV50	Uncharacterized protein OS=Homo sapiens OX=9606 PE=4 SV=1	CFAP97D2	0	0	0	0	0	0	0	0	0	0	0	0	0	0	0	0	0	0	0	0	0	0	0	0	0	0	0	0	0	0	0	0	0	0	0.5	0	0	0	0	0	0	0	0	0	0
K7ERG9	Complement factor D OS=Homo sapiens OX=9606	CFD	0	0	0	2.5	0	0	0	0	0	0	0	0	0	0	0	0	0	0	0	0	0	0	0.5	0	0	2	0	0	0	0	0	0	0	0	0	0	0	0	0	0	0	0	0	0	0
P08603	Complement factor H OS=Homo sapiens OX=9606	CFH	0	0	0	0	0	0	0	0	0	0	0	0	0	1	0	0	0	0	0.5	0	0	0.5	0	0	0	0	0	0	0	0	0	0	0	0	0	0	0	0	0	0	0	0	3.5	13.5	0
Q9BXR6	Complement factor H-related protein 5 OS=Homo sapiens OX=9606	CFHR5	0	0	0	0	0	0	0	0	0	0	0	0	0	0	0	0.5	0	0.5	0	0	0	0	0	0	0	0	0	0	0	0	0	0	0	0	0	0	0	0	0	0	0	0	0	0	0
E7ETH0	Complement factor I OS=Homo sapiens OX=9606	CFI	0	0	0	0	0	0	0	0	0	0	0	0	0	5	0	0	0	0	0	0	0	0	0	0	0	0	0	0	0	0	0	0	0	0	0	0	0	0	0.5	0	0	0	0	0.5	0
E9PK25	Cofilin-1 OS=Homo sapiens OX=9606	CFL1	0	0	0	0.5	0	0	0	0.5	3.5	0	3	0	0	0	0	1	0.5	4.5	0	0	0	0	0.5	0	0	0	0	0	0	1	0	0	2.5	0	0	0	0	0	0	1.5	0	2.5	0	0	0
P13569	Cystic fibrosis transmembrane conductance regulator OS=Homo sapiens OX=9606	CFTR	0	0	0	0	0	0	0	0	0	0	0	0	0	0.5	0	0	0	0	0	0	0	0	0	0	0	0	0	0	0	0	0	0	0	0	0	0	0	0	0	0	0	0	0	0	0
Q0VF96	Cingulin-like protein 1 OS=Homo sapiens OX=9606	CGNL1	0	0	0	0	0	0	0	0	0	0	0	0	0.5	0	0	0.5	0	0	0	0	0	0	0	0	0	0	0	0	0	0	0	0	0	0	0	0	0	0	0	0	0	0	0	0	0
G3V412	Cell growth regulator with RING finger domain protein 1 OS=Homo sapiens OX=9606	CGRRF1	0	0	0	0	0	0	0	0	0	0	0	0	0.5	0	0	0	0	0	0	0	0	0	0	0	0	0	0	0	0	0	0	0	0	0	0	0	0	0	0	0	0	0	0	0	0
O15335	Chondroadherin OS=Homo sapiens OX=9606	CHAD	0	0	0	0	0.5	0	0	0	0	0	0	0	0	0	0	0	0	0	0	0	0	0	0	0	0	0	0	0	0	0	0	0	0	0	0	0	0	0	0	0	0	0	0	0	0
Q13111	Chromatin assembly factor 1 subunit A OS=Homo sapiens OX=9606	CHAF1A	0	0	0	0	0	0	0	0	0	0	0	0	0	0	0	0	0	0	0	0	0	0	0	0	0	0	0	0	0	0.5	0	0	0	0	0	0	0	0	0	0	0	0	0	0	0
O14646	Chromodomain-helicase-DNA-binding protein 1 OS=Homo sapiens OX=9606	CHD1	0	0	0	0	0	0	0	0	0	0	0	0	0	0	0	0.5	0	0	0	0	0	0.5	0	0	0	0	0	0	0	0	0	0	0	0	0	0	0	0	0	0	0	0	0	0	0
Q86WJ1	Chromodomain-helicase-DNA-binding protein 1-like OS=Homo sapiens OX=9606	CHD1L	0	0	0	0	0	0	0	0	0	0	0	0	0	0	0	0	0	0	0	0	0	0	0	0	0	0	0	0	0	0	0	0	0	0.5	0	0	0	0	0	0	0	0	0	0	0
H7C0J3	Chromodomain-helicase-DNA-binding protein 3 (Fragment) OS=Homo sapiens OX=9606	CHD3	0	0	0	0	0	0	0	0	0	0	0	0	0	0	0	0	0	0	0	0	0	0	0	0	0	0	0	0	0	0	0	0	0	0	0	0	0	0	0	0	0	0	0.5	0	0
Q8TDI0	Chromodomain-helicase-DNA-binding protein 5 OS=Homo sapiens OX=9606	CHD5	0	0.5	0	0	0	0	0	0	0	0	0	0	0	0	0	0	0	0	0	0	0	0	0	0	0	0	0	0	0	0	0	0	0	0	0	0	0	0	1	0	0	0	0	0	0
Q8TD26	Chromodomain-helicase-DNA-binding protein 6 OS=Homo sapiens OX=9606	CHD6	0	0.5	0	0	0	0	0	0	0	0	0	0	0	0	0	0	0	0	0	0	0	0	0	0	0	0	0	0	0	0	0	0	0	0	0	0	0	0	0	0	0	0	0	0	0
Q9P2D1	Chromodomain-helicase-DNA-binding protein 7 OS=Homo sapiens OX=9606	CHD7	0	0	0	0	0	0	0	0	0	0	0	0	0	0	0	0	0	0	0	0	0	0	0	0	0	0	0	0	0	0	0.5	0	0	0	0	0	0	0	0	0	0	0	0	0	0
P05060	Secretogranin-1 OS=Homo sapiens OX=9606	CHGB	0	0	0	0	0	0	0	0	0	0	0	0	0	0	0	0	0	0	0	0	0	0	0	0	0	0	0	0	0	0	0	0	0	0	0	0	0	0	0	0.5	0	0	0	0	0
Q15782	Chitinase-3-like protein 2 OS=Homo sapiens OX=9606	CHI3L2	0	0	0	0	0	0	0	0	0	0	0	0	0	0	0	0	0	0	0	0	0	0	0	0	0	0	0	0	0	0	0	0	0	0	0.5	0	0	0	0	0	0	0	0	0	0
O00533	Neural cell adhesion molecule L1-like protein OS=Homo sapiens OX=9606	CHL1	0	0	0	0	0	0	0	0	0	0	0	0	0	0	0	0	0	0	0	0.5	0	0	0	0	0	0.5	0	0	0	0	0	0	0	0	0	0	0	0	0.5	0	0	0	0	0.5	0
Q9HD42	Charged multivesicular body protein 1a OS=Homo sapiens OX=9606	CHMP1A	0	0	0	0	0	0	0.5	4.5	4.5	0.5	3.5	0	2.5	1	0	5.5	0	1.5	0.5	0.5	0.5	3	0	2	0.5	0	0	0	0	1	0	0	0.5	0	0	0	3.5	0	3.5	2	0	2	0	0	3.5
Q7LBR1	Charged multivesicular body protein 1b OS=Homo sapiens OX=9606	CHMP1B	3	4.5	4	1	1.5	1.5	3	5	6.5	3	4.5	1	5	4	3	6.5	2.5	4	3	4	3	5	3.5	5	5.5	4.5	2	1.5	3.5	4	0.5	0	4	2.5	2.5	2	2.5	4	5.5	4.5	1.5	5	5	0	4.5
O43633	Charged multivesicular body protein 2a OS=Homo sapiens OX=9606	CHMP2A	0	2	0	1.5	0	2	1	4.5	13	3.5	9	0	5.5	6	3	9.5	1	5	1	4.5	6.5	8.5	6	4	3	1	0	0	3.5	2	2.5	0	0	0	0	0	6	0	8.5	6	1.5	8	3.5	0	5.5
Q9UQN3	Charged multivesicular body protein 2b OS=Homo sapiens OX=9606	CHMP2B	0	2	2	1.5	0	1.5	2	6	6	2.5	5	0	0.5	1	1	6	0.5	5.5	0	4.5	3.5	3	1.5	3.5	2.5	1.5	0	0.5	2	4	1	0	3.5	0.5	0.5	0.5	5	0	6	5	0	5.5	0	0	2.5
Q9Y3E7	Charged multivesicular body protein 3 OS=Homo sapiens OX=9606	CHMP3	0	0	0	0	0	0	0	0	0	0	0	0	0	0	0	2	0	0	0	0	0	0	0	0	0	0	0	0	0	0	0	0	0.5	0	0	0	0	0	0	0	0	0	0	0	0
Q9H444	Charged multivesicular body protein 4b OS=Homo sapiens OX=9606	CHMP4B	1	0	0.5	1	0	1	1.5	5.5	9.5	4	6	0	6.5	5.5	0	7.5	0	6	0	5.5	7.5	6.5	1.5	4.5	4.5	1	0	0.5	0	3	0	0	3.5	0.5	0	0	4	0	9	8.5	0	8	1	0	7
Q96CF2	Charged multivesicular body protein 4c OS=Homo sapiens OX=9606	CHMP4C	0	0	0	0	0	0	0	1	0.5	1	0	0	0.5	0.5	0	2.5	0.5	0	0	0	0	0	0	0	0	0	0	0	0	0	0	0	0	0	0	0	0	0	2	0.5	0	1	0	0	0
Q9NZZ3	Charged multivesicular body protein 5 OS=Homo sapiens OX=9606	CHMP5	3	2	2.5	3.5	0	0	0.5	7	10.5	2.5	6	0	4.5	4.5	2.5	14	2	1	1	1	7	3.5	0.5	9	2.5	1	0	6.5	8	8	2	0	8.5	6.5	0	3	6.5	0	7.5	12	0	11	0.5	0	8
I3L4A1	Charged multivesicular body protein 6 (Fragment) OS=Homo sapiens OX=9606	CHMP6	0	0	0	0	0	0	0	0	0	0	1	0	0.5	0.5	0	1.5	0	0	0	0	0.5	0	0	0.5	0	0	0	0	0	0	0	0	0	0	0	0	0	0	0.5	1.5	0	0	0	0	0
Q8WUX9	Charged multivesicular body protein 7 OS=Homo sapiens OX=9606	CHMP7	0	0	0	0	0	0	0	0	0	0	0	0	0	0	0	0	0	0	0	0	0	0	0	0.5	0	0	0	0	0	0	0	0	0	0	0	0	0	0	0	0	0	0	0	0	0
Q8IZ52	Chondroitin sulfate synthase 2 OS=Homo sapiens OX=9606	CHPF	0	0	0	0.5	0	0	0	0	0	0	0	0	0	0	0	0	0	0	0	0	0	0	0	0	0	0	0	0	0	0	0	0	0	0	0	0	0	0	0	0	0	0	0	0	0
Q9H2X0	Chordin OS=Homo sapiens OX=9606	CHRD	0	0	1	0	0	0	0	0.5	0	0	0	0	0	0	0	0.5	0	0	0	0	0	0	0	0	0	0	0	0	0	0	0	0	0	0	0	0	0	0	0	0	0	0	0	0	0
Q15822	Neuronal acetylcholine receptor subunit alpha-2 OS=Homo sapiens OX=9606	CHRNA2	0	0	0	0	0	0	0	0	0	0	0	0	0	0	0	0	0	0	0	0	0	0	0	0	0	0	0	0	0	0	0	0	0	0	0	0	0	0	0.5	0	0	0	0	0	0
P07510	Acetylcholine receptor subunit gamma OS=Homo sapiens OX=9606	CHRNG	0	0	0	0	0	0	0	0	0	0	0	0	0	0	0	0	0	0	0	0	0	0	0	0	0	0	0	0	0	0	0	0	0	0	0	0	0	0	0	0	0	1	0	0	0
O43916	Carbohydrate sulfotransferase 1 OS=Homo sapiens OX=9606	CHST1	0	0	0	0	0	0	0	0	0	0	0	0	0	0	0	0.5	0	0	0	0	0	0	0	0	0	0	0	0	0	0	0	0	0	0	0	0	0	0	0	0	0	0	0	0	0
Q9NRB3	Carbohydrate sulfotransferase 12 OS=Homo sapiens OX=9606	CHST12	0	0	0	0	0	0	0	0	0	0	0	0	0	0	0	0	0	0	0	0	0	0	0	0	0.5	0	0	0	0	0	0	0	0	0	0	0	0	0	0	0	0	0	0	0	0
Q9H2A9	Carbohydrate sulfotransferase 8 OS=Homo sapiens OX=9606	CHST8	0	0	0	0	0	0	0	0	0	0	0	0	0	0	0	0	0	0	0	0	0	0	0	0	0	0	0	0	0	0	0	0	0	0	0	0	0.5	0	0	0	0	0	0.5	0	0
Q70JA7	Chondroitin sulfate synthase 3 OS=Homo sapiens OX=9606	CHSY3	0	0	0	0	0	0	0	0	0	0	0	0	0	0	0	0	0	0	0	0	0	0	0	0	0	0	0	0	0	0	0	0	0.5	0	0	0	0	0	0	0	0	0	0	0	0
Q8N365	Circadian-associated transcriptional repressor OS=Homo sapiens OX=9606	CIART	0	0	0	0	0	0	0	0	0	0	0	0	0	0	0	0	0	0	0	0	0	0	0	0	0	0	0	0	0	0.5	0	0	0	0	0	0	0	0	0	0	0	0	0	0	0
Q99828	Calcium and integrin-binding protein 1 OS=Homo sapiens OX=9606	CIB1	0	0	0	0	0	0	0	0	0	0	0	0	0	0	0	0	0	0	0	0	0	0	0	0	0	0	0	0	0	0	0	0	0	0	0	0	0.5	0	0	0	0	0	0	0	0
I3L2J0	Protein capicua homolog OS=Homo sapiens OX=9606	CIC	0	0	0	0	0	0	0	0	0	0	0	0	0	0	0	0.5	0	0	0	0	0	0	0	0	0	0	0	0	0	0	0	0	0	0	0	0	0	0	0	0	0	0	0	0	0
A0A087X2I7	MHC class II transactivator OS=Homo sapiens OX=9606	CIITA	0	0	0	0	0	0	0	0	0	0	0	0	0	0	0	0	0	0	0	0	0.5	0	0	0	0	0	0	0	0	0	0	0	0	0	0	0	0	0	0	0	0	0	0	0	0
K7EPJ4	Cartilage intermediate layer protein 2 OS=Homo sapiens OX=9606	CILP2	0	0	0	0	0	0	0	0	0	0	0	0	0	0	0	0	0	0	0	0	0	0	0	0.5	0.5	0	0	0	0	0	0	0	0	0	0	0	0	0	0	0	0	0	0	0	0.5
Q86X95	Corepressor interacting with RBPJ 1 OS=Homo sapiens OX=9606	CIR1	0	0	0	0	0	0	0	0	0	0	0	0	0	0	0	0	0	0	0	0	0	0	0	0	0	0	0	0	0.5	0	0	0	0	0	0	0	0	0	0	0	0	0	0	0	0
D6W5Y5	Cold inducible RNA binding protein, isoform CRA_c OS=Homo sapiens OX=9606	CIRBP	0	0	0	0	0	0	0	0	0	0	0	0	0	0	0	0	0	0	0	0	0	0	0	0	0	0	0	0	0	0	0	0	0	0	0	0	0	0	0	0	0	0.5	0	0	0
D6RCF4	CDGSH iron-sulfur domain-containing protein 2 OS=Homo sapiens OX=9606	CISD2	0	0	0	0	0	0	0	0	0	0	0.5	0	0	0	0	0	0	0	0	0	0	0	0	0	0	0	0	0	0	0	0	0	0	0	0	0	0	0	0	0	0	0	0	0	0
O14578	Citron Rho-interacting kinase OS=Homo sapiens OX=9606	CIT	0	0	0	0	0	0	0	0	0	0	0	0	0	0	0	0	0	0.5	0	0	0	0	0.5	0	0	0	0	0	0	0	0	0	0	0	0	0	0	0	0	0	0	0	0	0	0
H0YDX5	Cytoskeleton-associated protein 5 (Fragment) OS=Homo sapiens OX=9606	CKAP5	0	0	0	0	0	0	0	0	0	0	0	0	0	0	0	0	0	0	0	0	0	0	0	0	0	0	0	0	0	0	0	0	1.5	1.5	0	0	0	0	0	0	0	0	0	0	0
P12277	Creatine kinase B-type OS=Homo sapiens OX=9606	CKB	0	2.5	0	2	0	2.5	0.5	0	8	1.5	3.5	0	0	0	0	10.5	1	34	0	3.5	2	0.5	2.5	3.5	1.5	0	0	0	0	0.5	0	0	0	0	0	0	0	0	0.5	0	0	0	0	0	0
P06732	Creatine kinase M-type OS=Homo sapiens OX=9606	CKM	0	0	0	0	0	0	0	0	0.5	0	0.5	0	0	0	0	0	0	0	0	0	0	0	0	0	0	0	0	0	0	0	0	0	0	0	0	0	0	0	0	0	0	0	0	0	0
Q7Z460	CLIP-associating protein 1 OS=Homo sapiens OX=9606	CLASP1	0	0	0	0	0	0	0	0	1.5	0	0	0	0	0	0	1	0.5	0	0	1	0	0	0	0	0	0	0	0	0	0	0	0	0	0	0	0	0	0	0	1	0	1	0	0	0
E7EW49	CLIP-associating protein 2 OS=Homo sapiens OX=9606	CLASP2	0	0	0	0	0	0	0	0	0.5	0	0	0	0	0	0	0	0	0	0	0	0	0	0	0	0	0	0	0	0	0	0	0	0	0	0	0	0	0	0	0	0	0	0	0	0
Q9UQC9	Calcium-activated chloride channel regulator 2 OS=Homo sapiens OX=9606	CLCA2	0	0	0	0.5	0	0	0	0	0	0	0	0	0	0	0	0	0	0	0	0	0	0	0.5	0	0	0	0	0	0	0	0	0	0	0	0	0	0	0	0	0	0	0	0	0	0
Q14CN2	Calcium-activated chloride channel regulator 4 OS=Homo sapiens OX=9606	CLCA4	0	0	0	0	0	0	0	0	0	0	0	0	0	0	0	0	0.5	0	0	0	0	0	0	0	0	0	0	0	0	0	0	0	0	0	0	0.5	2.5	0	0	0	0	0	0	0	0.5
Q9UBD9	Cardiotrophin-like cytokine factor 1 OS=Homo sapiens OX=9606	CLCF1	0	0	0	0	0	0	0	0	0	0	0	0	0	0	0	0	0	0	0	0	0	0	0	0	0	0	0	0	0	0	0	0.5	0	0	0	0	0	0	0	0	0	0	0	0	0
D3DX19	Claudin OS=Homo sapiens OX=9606	CLDN5	0	0	0	0	0	0	0	0	0	0	0	0	0	0	0	0	0	0	0	0	0	0	0	0.5	0	0	0	0	0	0	0	0	0	0	0	0	0	0	0	0	0	0	0	0	0
A0A0R4J2F2	Claudin domain-containing protein 1 OS=Homo sapiens OX=9606	CLDND1	0	0	0	0.5	0	0	0	0	0	0	0	0	0	0	0	0	0	0	0	0	0	0	0	0	0	0	0	0	0	0	0	0	0	0	0	0	0	0	0	0	0	0	0	0	0
M0R081	C-type lectin domain family 11 member A OS=Homo sapiens OX=9606	CLEC11A	0	0	0	0	0	0	0	0.5	0	0	0	0	0	0	0	0	0	0	0	0	0	0	0	0	0	0	0	0	0	0	0	0	0	0	0	0	0	0	0	0	0	0	0	0	0
Q86T13	C-type lectin domain family 14 member A OS=Homo sapiens OX=9606	CLEC14A	0	0.5	0	0	0	0	0	0	0	0	0	0	0	0	0	0	0	0	0	0	0	0	0	0	0	0	0	0	0	0	0	0	0	0	0	0	0	0	0	0	0	0	0	0	0
P05452	Tetranectin OS=Homo sapiens OX=9606	CLEC3B	0	0	0	0	0	0	0	0	0	0	0	0	0	0	0	0	0	0	0	0	0	0	0	0	0	0	0	0	0	0	0.5	0	0	0	0	0	0	0	0	0	0	0	0	0	0
Q8N1N0	C-type lectin domain family 4 member F OS=Homo sapiens OX=9606	CLEC4F	0	0	0	0	0	0	0	0	0	0	0	0	0	0	0	0	0	0	0	0	0	0	0	0	0	0	0	0	0	0	0	0	0.5	0	0	0	0	0	0	0	0	0	0	0	0
Q6UXB4	C-type lectin domain family 4 member G OS=Homo sapiens OX=9606	CLEC4G	0	0	0	0	0	0	0	0	0	0	0	0	0	0	0	0	0	0	0	0	0	0	0	0	0	0.5	0	0	0	0	0.5	0	0	0	0	0	0	0	0	0	0	0	0	0	0
Q9Y696	Chloride intracellular channel protein 4 OS=Homo sapiens OX=9606	CLIC4	0	0	0	0	0	0	0	0	0	0	0	0	0	0	0	0	0	0	0	0	0	0	0	0	0	0	0	0	0	0.5	0	0	0	0	0	0	0	0	0	0	0	0.5	0	0	0.5
P49759	Dual specificity protein kinase CLK1 OS=Homo sapiens OX=9606	CLK1	0	0	0	0	0	0	0	0	0	0	0	0	0	0	0	0.5	0	0	0	0	0	0	0	0	0	0	0	0	0	0.5	0	0	0	0	0	0	0	0	0	0	0	0	0	0	0
P49761	Dual specificity protein kinase CLK3 OS=Homo sapiens OX=9606	CLK3	0	0	0	0	0	0	0	0	0	0	0	0	0	0	0	0	0.5	0	0	0	0	0	0	0	0	0	0	0	0	0	0	0	0	0	0	0	0	0	0	0	0	0	0	0	0
Q9HAZ1	Dual specificity protein kinase CLK4 OS=Homo sapiens OX=9606	CLK4	0	0	0	1	0	0	0	0	0	0	0	0	0	0	0	0	0	0	0	0	0	0	0	0	0	0	1.5	0	0.5	0	0	0	0	0.5	0	1	0	0	0	0	0	0	0	0	0
Q96JQ2	Calmin OS=Homo sapiens OX=9606	CLMN	0	0	0	0	0	0	0	0	0	0	0	0	0	0	0	0	0	0	0	0	0	0	0	0	0	0	0	0	0	0	0.5	0	0	0	0	0	0	0	0	0	0	0	0	0	0
Q9H6B4	CXADR-like membrane protein OS=Homo sapiens OX=9606	CLMP	0	0	0	0	0	0	0	0	0	0	0	0	0	3	0	0	0	0	0	0	0	0	0	0	0	0	0	0	0	0	0	0	0	0	0	0	0	0	0	0	0	0	0	0	0
A0A1B0GTU6	Ceroid-lipofuscinosis neuronal protein 6 (Fragment) OS=Homo sapiens OX=9606	CLN6	0	0	0	0	0	0	0	0	0	0	0	0	0	0	0	0	0	0	0	0	0	0	0	0	0	0	0	0	0	0	0	0	0	0	0	0.5	0	0	0	0	0	0	0	0	0
E9PMI6	Methylosome subunit pICln OS=Homo sapiens OX=9606	CLNS1A	0	0	0	0	0	0	0	0	0	0	0	0	0	0	0.5	0	0	0	0	0	0	0	0	0	0	0	0	0	0	0	0	0	0	0	0	0	0	0	0	0	0	0	0	0	0
O15516	Circadian locomoter output cycles protein kaput OS=Homo sapiens OX=9606	CLOCK	0	0	0	0	0	0	0	1	0	0	1	0	1.5	0	1	0.5	0	1	0	0	2	0	0	0.5	0.5	0	0	0	0	0	0	0	0	0	0.5	0	0	0	0	0	0	0	0	0	1
A2RUU4	Colipase-like protein 1 OS=Homo sapiens OX=9606	CLPSL1	0	0	0	0	0	0	0	0.5	0	0	0	0	0	0	0	0	0	0	0	0	0	0	0	0	0	0	0	0	0	0	0	0	0	0	0	0	0	0	0	0	0	0	0	0	0
H0YM48	ATP-dependent Clp protease ATP-binding subunit clpX-like, mitochondrial OS=Homo sapiens OX=9606	CLPX	0	0	0	0	0	0	0	0	0	0	0	0	0	0	0	0	0	0	0	0	0	0	0	0	0	0	0	0	0	0	0	0	0	0	0	0	0	0	0	0	0	0	0	0	0.5
Q9BQT9	Calsyntenin-3 OS=Homo sapiens OX=9606	CLSTN3	0	0	0	0	0	0	0	0	0	0	0	0	0	0.5	0	0	0	0	0	0	0	0	0	0	0	0	0	0	0	0	0	0	0	0	0	0	0	0	0	0	0	0	0	0	0
A0A087WVQ6	Clathrin heavy chain OS=Homo sapiens OX=9606	CLTC	0	0	0	0	0	0	0	0	0	0	0	0	0	0	0	0	0	1	0	0	0	0	0	0	0	0	0	0	0	0	0	0	0	0	0	0	0	0	0	0	0	0	0	0	0
P10909	Clusterin OS=Homo sapiens OX=9606	CLU	8	5	4.5	2	2.5	4.5	8	16	3.5	3	10.5	3.5	11	21.5	14	17	8.5	13	4.5	14.5	21.5	9	3	5.5	9	15.5	5.5	3.5	3.5	13.5	17.5	0	0	3.5	4.5	0.5	20	0	28.5	4.5	0.5	9	7.5	3.5	8.5
Q96DG6	Carboxymethylenebutenolidase homolog OS=Homo sapiens OX=9606	CMBL	0	0	0	0	0	0	0	0.5	0.5	0	0.5	0	1	0.5	0	1.5	0	0	0	0	3	0	0	0	0	0	0	0	0	0	0	0	0	0	0	0	1.5	0	1.5	0	0	0	0	0	0
P30085	UMP-CMP kinase OS=Homo sapiens OX=9606	CMPK1	0	0	0	0	0	0	0	0	0	0	0	0	0	0	0	0	0	2	0	0	0	0	0	0	0	0	0	0	0	0	0	0	0	0	0	0	0	0	0	0	0	0	0	0	0
Q8N1G2	Cap-specific mRNA (nucleoside-2'-O-)-methyltransferase 1 OS=Homo sapiens OX=9606	CMTR1	0	0	0	0	0	0	0	0	0	0	0	0	0	0	0	0	0	0	0	0	0	0.5	0	0	0	0	0	0	0	0	0	0	0	0	0	0	0	0	0	0	0	0	0	0	0
Q96KP4	Cytosolic non-specific dipeptidase OS=Homo sapiens OX=9606	CNDP2	0	1	0	2	0	0.5	0	4.5	7	1.5	1.5	0	0	0	2.5	6	3	17.5	0	4	2	2	0	3.5	0	1.5	1.5	0	0	0.5	0	0	0	0	0	0	2	0	1.5	1	0	1.5	0	0	2.5
E9PIT8	Protein cornichon homolog 2 OS=Homo sapiens OX=9606	CNIH2	0	0	0	0	0	0	0	0	0	0	0	0	0	0	0	0	0	0	0	0	0	0	0	0	0	0	0	0	0	0	0	0	0	0.5	0	0	0	0	0	0	0	0	0	0	0
G9CGD6	CNK3/IPCEF1 fusion protein OS=Homo sapiens OX=9606	CNK3/IPCEF1	0	0	0	0	0	0	0	0	0	0	0	0	0	0.5	0	0	0	0	0	0	0	0	0	0	0	0	0	0	0	0	0	0	0	0	0	0	0	0	0	0	0	0	0	0	0
Q8NE01	Metal transporter CNNM3 OS=Homo sapiens OX=9606	CNNM3	0	0	0	0	0	0	0	0	0	0	0	0	0	0	0	0	0	0	0	0	0	0	0	0	0	0	0	0	0	0	0	0	0	0	0	0	0.5	0	0	0	0	0	0	0	0
A5YKK6	CCR4-NOT transcription complex subunit 1 OS=Homo sapiens OX=9606	CNOT1	0	0	0	0	0	0	0	0	0	0	0	0	0	0	0	0	0	0	0	0	0	0	0	0	0	0	0	0	0	0	0	0	0	0	0	0	0	0	0	0	0.5	0	0	0	0
F8VS14	CCR4-NOT transcription complex subunit 2 OS=Homo sapiens OX=9606	CNOT2	0	0	0	0	0	0	0	0	0	0	0	0	0	0	0	0	0	0	0	0	0	0	0.5	0	0	0	0	0	0	0	0	0	0	0	0	0	0	0	0	0	0	0	0	0	0
P09543	2',3'-cyclic-nucleotide 3'-phosphodiesterase OS=Homo sapiens OX=9606	CNP	0	0	0	0	0	0	0	0.5	0.5	0	0.5	0	0	0	0	0.5	0	2.5	0	0	2	0	0	1	0	0	0	0	0	0	0	0	0	0	0	0	0	0	0	1	0	2.5	0	0	0
P26992	Ciliary neurotrophic factor receptor subunit alpha OS=Homo sapiens OX=9606	CNTFR	0	0	0	0	0	0	0	0	0	0	0.5	0	0	0.5	0	0	0	0	0	0	0	0	0	0	0	0	0	0	0	0	0	0	0	0	0.5	0	0	0	0.5	0	0	0	0	0	0
Q9NXG0	Centlein OS=Homo sapiens OX=9606	CNTLN	0	0.5	0	0	0	0.5	0	0	0	0	0.5	0	0	0	0	0	0	0	0	0.5	0	0	0	0	0	0	0	0	0.5	0	0	0	0.5	0	0	0	0	0	0	0	0	0	0	0	0
Q12860	Contactin-1 OS=Homo sapiens OX=9606	CNTN1	0	0	0	0	0	0	0	0	0	0	0	0	0	0	0	0	0.5	0	0	0	0	0	0	0	0	0	0	0	0	0	0.5	0	0	0	0	0	0	0	0	0	0	0	0	0	0
P78357	Contactin-associated protein 1 OS=Homo sapiens OX=9606	CNTNAP1	0	0	0	0	0	0	0	0	0	0	0	0	0	0	0	0	0	0	0	0.5	0	0	0	0	0	0	0	0	0	0	0	0	0	0	0	0	0	0	0	0	0	0	0	0	0
Q7Z7A1	Centriolin OS=Homo sapiens OX=9606	CNTRL	0	0	0	0.5	0	0	0	0	0	0	0	0	0	0	0	0	0	0	0	0	0	0	0	0	0	0	0	0	0	0	0	0	0	0	0	0	0	0	0	0	0	0	0	0	0
O75128	Protein cordon-bleu OS=Homo sapiens OX=9606	COBL	0	0	0	0	0	0	0	0	0	0	0	0	2	0	0	0.5	0	0	0	0	0.5	0	0	0	0	0	0	0	0	0	0	0	0	0	0	0	0	0	0	0	0	0	0	0	0
A0A0D9SG04	Cordon-bleu protein-like 1 OS=Homo sapiens OX=9606	COBLL1	0	0	0	0	0	0	0	0	0	0	0	0	0	0	0	0	0	0	0	0	0	0	0	0	0	0	0	0	0	0	0	0	0	0	0.5	0	0	0	0	0	0	0	0	0	0
Q96JB2	Conserved oligomeric Golgi complex subunit 3 OS=Homo sapiens OX=9606	COG3	0	0.5	0	0	0	0	0	0	0	0	0	0	0	0	0	0	0	0	0	0	0	0	0	0	0	0	0	0	0	0	0	0	0	0	0	0	0	0	0	0	0	0	0	0	0
P38432	Coilin OS=Homo sapiens OX=9606	COIL	0	0	0	0	0	0.5	0	0	0	0	0	0	0	0	0.5	0	0	0	0	0	0	0	0	0	0	0	0	0	0	0	0	0	0	0	0	0	0	0	0	0	0	0	0	0	0
Q99715	Collagen alpha-1(XII) chain OS=Homo sapiens OX=9606	COL12A1	0	0	0	0	0	0	0	0	0	0	0	0	0	0	0	0	0	0	0	0	0	0	0	0	0	0	0	0	0	0	0	0	0	0	0	0	0	0	0.5	0	0	0	0	0	0
Q5TAT6	Collagen alpha-1(XIII) chain OS=Homo sapiens OX=9606	COL13A1	0	0	0	0	0	0	0	0	0	0	0	0	0	0	0	0	0	0	0.5	0	0	0	0	0	0	0	0	0	0	0	0	0	0	0	0	0	0	0	0	0	0	0	0	0	0
P39059	Collagen alpha-1(XV) chain OS=Homo sapiens OX=9606	COL15A1	0	4.5	1.5	0	0	0	0	8.5	0	0	1.5	2	0	0	2	3	0	1	0	0	2.5	0	0	0	0	0	0	0	0	0.5	0	0	0	0	0	0	2	0	8	0	0	0	0	0	0
P39060	Collagen alpha-1(XVIII) chain OS=Homo sapiens OX=9606	COL18A1	0	0.5	0	0	0	0	0	0	0	0	0	0	0	5.5	0	1.5	0	0	0	1	0.5	0.5	0	0.5	0	0	0	0	0	0.5	0.5	0	0	0	0	0	0	0	0	0	0	0	0	0	0
P02452	Collagen alpha-1(I) chain OS=Homo sapiens OX=9606	COL1A1	0	0	0	0	0	0	0	0	0	0	0	0	0	0	0	0	0	0	0	0	0.5	0	0	0	0.5	0	0	0	4	0	0	0	0	0	0	0	0	0	0	0	0	0	0	0	0
P08123	Collagen alpha-2(I) chain OS=Homo sapiens OX=9606	COL1A2	0	0	0	0	0	0	0	0	0	0	0	0	0	0	0	0	0	0	0	0	0	0	0	0	0.5	0	0	0	0	0	0	0	0	0	0	0	0	0	0	0	0	0	0	0	2
Q9P218	Collagen alpha-1(XX) chain OS=Homo sapiens OX=9606	COL20A1	0	0	0	0	0	0	0	0	0	0	0	0	0.5	0	0	0	0	1	0	1	0	0	0.5	0	0	0.5	0	0	0.5	0	0	0	0	1	0	0	0	0	0	0	0	0	0	0	0.5
Q8NFW1	Collagen alpha-1(XXII) chain OS=Homo sapiens OX=9606	COL22A1	0	0	0	0	0	0	0	0	0	0	0	0	0	0	0	0	0	0	0.5	0	0	0	0	0	0	0	0	0	0	0	0	0	0	0	0	0	0	0	0	0	0	0	0	0	0
Q8IZC6	Collagen alpha-1(XXVII) chain OS=Homo sapiens OX=9606	COL27A1	0	0	0	0	0	0	0	0	0	0	0	0	0	0	0	0	0	0	0	0	0	0	0	0	0	0	0	0	0	0	0	0	0	0	0	0	0	0	0	0	0	0	0	0.5	0
P02461	Collagen alpha-1(III) chain OS=Homo sapiens OX=9606	COL3A1	0	0	0	0	0	0	0	0	0	0	0	0	1	0	0	0	0	0	0	0	0	0	0	0	0	0	0	0	2	0	0	0	0	0	0	0	0	0	0	0	0	0	0	0	0
P08572	Collagen alpha-2(IV) chain OS=Homo sapiens OX=9606	COL4A2	0	0	0	0	0	0	0	0	0	0	0	0	0	0	0	0	0	0	0	0	0	0	0	0	0	0	0	0	0	0	1.5	0	0	0	0	0	0	0	0	0	0	0	0	0	0
Q01955	Collagen alpha-3(IV) chain OS=Homo sapiens OX=9606	COL4A3	0	0	0	0	0	0	0	0	0	0	0	0	0	0	0	0	0	0	0	0	1.5	0	0	0	0	0	0	0	0	0.5	0	0	0	0	0	0	0	0	0	0	0	0	0	0	0
A0A087WXW9	Collagen alpha-1(V) chain OS=Homo sapiens OX=9606	COL5A1	0	0	0	0	0	0	0	0	0	0	0	0	0	0	0	0	0.5	0	0	0	0	0	0	0	0	0	0	0	0	0	0	0	0	0	0	0	0	0	0	0	0	0	0	0	0
P12109	Collagen alpha-1(VI) chain OS=Homo sapiens OX=9606	COL6A1	3	2.5	0.5	1	0	0	0.5	5.5	0	0	0	0.5	4.5	9	3.5	10.5	3	1.5	1.5	12.5	12	5	0	2.5	0.5	7.5	2	7	0	6.5	16.5	0	0	2.5	1.5	2	8	0	17	0.5	0	0.5	3.5	0	2
P12111	Collagen alpha-3(VI) chain OS=Homo sapiens OX=9606	COL6A3	0	0	0	0	0	0	0	0	0.5	0	0	0	0.5	0	0	0	0	0	0	0	0	0	0	0	0	0	0	0	0	0	0	0	0	0	0	0	0	0	0	0	0	0	0	0	0
A6NMZ7	Collagen alpha-6(VI) chain OS=Homo sapiens OX=9606	COL6A6	0	0	0	0	0	0	0	0	0	0	0	0	0	0	0	0	0	0	0	0	0.5	0	0	0	0	0	0	0	0	0	0	0	0	0	0	0	0	0	0	0	0	0	0	0	0
Q02388	Collagen alpha-1(VII) chain OS=Homo sapiens OX=9606	COL7A1	0	0	0	0	0	0.5	0	0	0	0	0	0.5	0	0	0	0	0	0	0	0	0	0	0	0	0	0	0	0	0	0	0	0	0	0	0	0	0	0	0	0	0	0	0.5	0	0
Q14055	Collagen alpha-2(IX) chain OS=Homo sapiens OX=9606	COL9A2	0	0.5	0	0	0	0	0	0	0	0	0	0	0	0	0	0	0	0	0	0	0	0	0	0	0	0	0	0	0	0	0	0	0	0	0	0	0	0	0	0	0	0	0	0	0
Q8NBJ5	Procollagen galactosyltransferase 1 OS=Homo sapiens OX=9606	COLGALT1	0	0.5	0	0	0	0	0	0	0	0	0	0	0	0	0	0	0	0	0	0	0	0	0	0	0	0	0	0	0	0	0	0	0	0	0	0	0	0	0	0	0	0	0	0	0
P53621	Coatomer subunit alpha OS=Homo sapiens OX=9606	COPA	0	0	0	0.5	0	0	0	0	0	0	0	0	0	0	0	0	0	0	0	0	0	0	0	0	0	0	0	0	0	0.5	0	0	0	0	0	0	0	0	0	0	0	0	0	0	0
P53618	Coatomer subunit beta OS=Homo sapiens OX=9606	COPB1	0	0	0	0	0	0	0	0	0	0	0	0	0	0	0	0	0	0	0	0	0	0	0	0	0	0	0	0	0	0	0	0.5	0	0	0	0	0	0	0	0	0	0	0	0	0
M0R061	Coatomer subunit epsilon OS=Homo sapiens OX=9606	COPE	0	0	0	0	0	0	0	0	0	0	0	0	0	0	0	0	0	0	0	0	0	0	0	0	0.5	0	0	0	0	0	0	0	0	0	0	0	0	0	0	0	0	0	0	0	0
Q9UBF2	Coatomer subunit gamma-2 OS=Homo sapiens OX=9606	COPG2	0	0	0	0	0	0	0	0	0	0	0	0	0	0	0	0	0	0	0	0	0	0	0	0	0	0	0	0	0	0	0	0	0	0	0	0	0	0	0	0.5	0	0	0	0	0
Q9Y2Z9	Ubiquinone biosynthesis monooxygenase COQ6, mitochondrial OS=Homo sapiens OX=9606	COQ6	0	0.5	0	0	0	0.5	0	0	0.5	0	0	0	0	0	0	0	0	0	0	0	0	0	0	0	0	0.5	0	0	0.5	0	0	0	0	0	0	0	0	0	0	0	0	0	0	0.5	0.5
Q96D53	Atypical kinase COQ8B, mitochondrial OS=Homo sapiens OX=9606	COQ8B	0	0	0	0	0	0	0	0	0	0	0	0	0	0	0	0	0	0	0	0	0	0	0.5	0	0	0	0	0	0	0	0	0	0	0	0	0	0	0	0	0	0	0	0	0	0
Q9Y5Q5	Atrial natriuretic peptide-converting enzyme OS=Homo sapiens OX=9606	CORIN	0	0	0	0	0	0	0	0	0	0	0	0	0.5	0	0	0	0	0	0	0	0	0	0	0	0	0	0	0	0	0	0	0	0	0	0	0	0	0	0	0	0	0	0	0	0
Q9BR76	Coronin-1B OS=Homo sapiens OX=9606	CORO1B	0	0	0	0	0	0	0	0	0.5	0	0	0	0	0	0	0	0	1	0	0	0	0	0	0	0	0	0	0	0	0	0	0	0	0	0	0	0	0	0	0	0	0	0	0	0
H7C5P5	Cytochrome c oxidase copper chaperone (Fragment) OS=Homo sapiens OX=9606	COX17	0	0	0	0	0	0	0	0	0	0	0	0	0	0	0	0	0	0.5	0	0	0	0	0	0	0	0	0	0	0	0	0	0	0	0	0	0	0	0	0	0	0	0	0	0	0
Q02221	Cytochrome c oxidase subunit 6A2, mitochondrial OS=Homo sapiens OX=9606	COX6A2	0	0	0	0	0	0	0	0	0	0	0	0	0	0	0.5	0	0	0	0	0	0	0	0	0	0	0	0	0	0	0	0	0	0	0	0	0	0	0	0	0	0	0	0	0	0
P00450	Ceruloplasmin OS=Homo sapiens OX=9606	CP	2	30.5	1.5	6	33	3	2	20	4	26.5	2.5	24	15	35.5	24.5	2	16.5	7.5	23.5	14	2.5	6	20	6	17.5	0.5	13.5	5.5	3	4.5	0	0	0	0.5	9	20.5	12.5	0	18	24.5	2	29.5	15	38.5	0.5
Q8IZJ3	C3 and PZP-like alpha-2-macroglobulin domain-containing protein 8 OS=Homo sapiens OX=9606	CPAMD8	0	0	0	0	0	0	0	0	0.5	0	0	0	0	0	0	0	0	0	0	0	0	0	0	0	0	0	0	0	0	0	0	0	0	0	0	0	0	0	0	0	0	0	0	0	0
O75976	Carboxypeptidase D OS=Homo sapiens OX=9606	CPD	0	0	0	0	0	0	0	0	0	0	0	0	0	0	0	0	0	0	0	0	0	0	0	0	0	0	0	0.5	0	0	0	0	0	0	0	0	0	0	0	0	0	0	0	0	0
A0A024R214	Cytoplasmic polyadenylation element binding protein 1, isoform CRA_c OS=Homo sapiens OX=9606	CPEB1	0	0	0	0	0	0	0	0	0	0	0	0	0	0	0	0	0	0	0	0	0	0	0	0.5	0	0	0	0	0	0	0	0	0	0	0	0	0	0	0	0	0	0	0	0	0
A4D0V7	Cadherin-like and PC-esterase domain-containing protein 1 OS=Homo sapiens OX=9606	CPED1	0	0	0	0	0	0	0	0	0	0	0	0	0	0	0	0	0	0	0	0	0.5	0	0	0	0	0	0	0	0	0	0	0	0	0	0	0	0	0	0	0	0	0	0	0	0
P14384	Carboxypeptidase M OS=Homo sapiens OX=9606	CPM	0	0	0	0	0	0	0	0	0.5	0	0	0	0	0	0	0	0	0	0	0	0	0	0	0	0	0	0	0	0	0	0	0	0	0	0	0	0	0	0	0	0	0	0	0	0
P22792	Carboxypeptidase N subunit 2 OS=Homo sapiens OX=9606	CPN2	0	0.5	0.5	0.5	0	0	0	8.5	0	1	0.5	0	0.5	6	4.5	5.5	1	1.5	0.5	4.5	8	2.5	0	1.5	0	0.5	0	0	0	1	0	0	0	1	0	0.5	6	0	4.5	0	0	0	0	3.5	3
O75131	Copine-3 OS=Homo sapiens OX=9606	CPNE3	0	0	0	0.5	0	0	0	0	2	0	0	0	1	0	0	0	0	1.5	0	2	1	0	0	0	0	0.5	0	0	0	0	0	0	0	0	0	0	0	0	0.5	0	0	0.5	0	0	0
Q86YQ8	Copine-8 OS=Homo sapiens OX=9606	CPNE8	0	0	0	0.5	0	0	0	0	0	0.5	0	0	0	0	0	0	0	1.5	0	2	1	0	0	0	0	0	0	0	0	0	0	0	3	0	0	0	0	0	1.5	1	0	0.5	0	0	0
Q8IYJ1	Copine-9 OS=Homo sapiens OX=9606	CPNE9	0	0	0	0	0	0	0	0	0	0	0	0	0	0	0	0	0	0	0	0	0	0	0	0	0	0	0	0	0	0	0	0	0	0	0	0	0	0	1	0	0	0.5	0	0	0
Q9Y646	Carboxypeptidase Q OS=Homo sapiens OX=9606	CPQ	0	0	7.5	0	1.5	0	1.5	0.5	0	0.5	7	1	1.5	1	0	0	0	0	0	1.5	6	0	0.5	0	3	0.5	0	0	0	0	0	0	0	0	0.5	0	0	0	0	5.5	0	1.5	5	0	0.5
Q9H3G5	Probable serine carboxypeptidase CPVL OS=Homo sapiens OX=9606	CPVL	0	5	4	1.5	0	0	2	0	0	0.5	1	2.5	5	6	2.5	0	2.5	0.5	0	11.5	0.5	4.5	0	4.5	2.5	5	0.5	0	1.5	0	4	5.5	0	0.5	0.5	4	0	0	0	2	1.5	2	1	0	0
Q66K79	Carboxypeptidase Z OS=Homo sapiens OX=9606	CPZ	0	0	0	0	0	0	0	0	0	0	0	0	0	0	0	0	0	0	0	0	0	0	0	0	0	0	0	0	0	0	0	0	0	0	0	0	0	0	0	0	0	0	0	0	0.5
E9PDY4	Complement receptor type 1 OS=Homo sapiens OX=9606	CR1	0	0	0	0	0	0	0	0	0	0	0	0	0	0	0	0	0.5	0	0	0	0	0	0	0	0	0	0	0	0	0	0	0	0	0	0	0	0	0	0	0	0	0	0	0	0
P20023	Complement receptor type 2 OS=Homo sapiens OX=9606	CR2	0	0	0	0	0	0	0	0	0	0	0	0	0	0	0	0	0	0.5	0	0	0	0	0	0	0	0	0	0	0	0	0	0	0	0	0	0	0	0	0	0	0	0	0	0	0
Q96RY5	Protein cramped-like OS=Homo sapiens OX=9606	CRAMP1	0	0	0	0	0	0	0	0	0.5	0	0	0	0	0	0	0	0	0	0	0	0	0	0	0	0	0	0	0	0	0	0	0	0	0	0	0	0	0	0	0	0	0	0	0	0
Q8TEY5	Cyclic AMP-responsive element-binding protein 3-like protein 4 OS=Homo sapiens OX=9606	CREB3L4	0	0	0	0	0	0	0	0	0	0	0	0	0	0	0	0	0	0	0	0	0	0	0	0	0	0.5	0	0	0	0	0	0	0	0	0	0	0	0	0	0	0	0	0	0	0
E9PIM0	CREB/ATF bZIP transcription factor OS=Homo sapiens OX=9606	CREBZF	0	0	0	0	0	0	0	0	0	0	0	0	0	0	0.5	0	0	0	0	0	0	0	0	0	0	0	0	0	0	0	0	0	0	0	0	0	0	0	0	0	0	0	0	0	0
O75629	Protein CREG1 OS=Homo sapiens OX=9606	CREG1	0	0	0	0	0	0	0	0	0	0	0	0	0	0.5	0	0	0	0	0	0	0	0	0	0	0.5	0	0	0	0	0	0	0	0	0	0	0	0	0	0	0	0	0	0	0	0
Q96HD1	Cysteine-rich with EGF-like domain protein 1 OS=Homo sapiens OX=9606	CRELD1	0	0	0	0.5	0	0	0	0	0	0	0	0	0	0	0	0	0	0	0	0	0	0	0	0	0	0	0	0	0	0	0	0	0	0	0	0	0	0	0	0	0	0	0	0	0
Q9NZV1	Cysteine-rich motor neuron 1 protein OS=Homo sapiens OX=9606	CRIM1	0	0	0	0	0	0	0	0	0	0	0	0	0	0	0	0	0	0	0	0	0	0	0	0	0	0	0	0	0	0	0	0	0	0	0	0	0	0	0	0	0	0	0	0	0.5
P46109	Crk-like protein OS=Homo sapiens OX=9606	CRKL	0	0	0	0	0	0	0	0	0	0	0	0	0	0	0	0	0.5	0	0	0	0	0	0	0	0	0	0	0	0	0	0	0	0	0	0	0	0	0	0	0	0	0	0	0	0
Q9HC73	Cytokine receptor-like factor 2 OS=Homo sapiens OX=9606	CRLF2	0	0.5	0	0	0	0	0	0	0	0	0	0	0	0	0	0	0	0	0	0	0	0	0	0	0	0	0	0	0	0	0	0	0	0.5	0	0	0	0	0	0	0	0	0	0	0
Q9UBG3	Cornulin OS=Homo sapiens OX=9606	CRNN	0	0	0	0	0	0	0	0	0	0	0	0	0	0	0	0	0	0	0	0	0	0	0	0	0	0	0	0.5	0	0	0	0	0	1.5	0	0	0	0	0	0	0	0	0	0	0
H7BZ55	Putative ciliary rootlet coiled-coil protein 2 OS=Homo sapiens OX=9606	CROCC2	0	0	0	0	0	0	0	0	0	0	0	0	0	0	0	0	0	1	0	0	0	0	0	0	0	0	0	0	0	0	0	0	0	0	0	0	0	0	0	0	0	0	0	0	0
Q6UUV9	CREB-regulated transcription coactivator 1 OS=Homo sapiens OX=9606	CRTC1	0	0	0	0	0	0	0.5	0	0	0	0	0	0	0	0	0	0	0	0	0	0	0	0	0	0	0	0	0	0	0	0	0	0	0	0	0	0	0	0	0	0	0	0	0	0
P02511	Alpha-crystallin B chain OS=Homo sapiens OX=9606	CRYAB	0	0	0	2.5	0	0.5	0.5	2	0	0	0	2	0	0.5	0	1.5	3.5	0	0	1	4.5	0.5	2	1.5	0	0	0.5	1	0	0	0	0	0	0	0	0	0.5	0	0	0	0	0	0	0	2.5
P26998	Beta-crystallin B3 OS=Homo sapiens OX=9606	CRYBB3	0	0	0	0	0	0	0	0	0	0	0	0	0.5	0	0	0	0	0	0	0	0	0	0	0	0	0	0	0	0	0	0	0	0	0	0	0	0	0	0	0	0	0	0	0	0
A0A0J9YWL0	Beta/gamma crystallin domain-containing protein 1 OS=Homo sapiens OX=9606	CRYBG1	0	0	0	0	0	0	0	0	0	0	0	0	0	0	0	0	0	0	0	0	0	0	0	0	0	0	0	0	0	0	0	0	0	0	0	0	0	0	0	0	0	0	0	0.5	0
Q68DQ2	Very large A-kinase anchor protein OS=Homo sapiens OX=9606	CRYBG3	0	0	0	0	0	0	0	0	0	0	0	0	0	0	0	0	0	0	0	0	0	0	0	0	0	0	0	0	0	0	0	0	0	0	0	0	0	0	1	0	0	0	0	0	0
P22914	Beta-crystallin S OS=Homo sapiens OX=9606	CRYGS	0	0	0	0	0	0	0	1.5	0	0	0.5	0	0	1.5	0.5	1	0.5	0.5	0	0	0	0	0.5	0	0	0	0	0	0	0	0	0	0	0	0.5	0.5	0	0	1	0	0	0.5	0.5	0	1
Q9Y2S2	Lambda-crystallin homolog OS=Homo sapiens OX=9606	CRYL1	0	0	0	0	0	0	0	4	0	0	0	0	0	0	0	1	0	0	0	0	2.5	0	0	0	0	0	0	0	0	0	0	0	0	0	0	0	0	0	0.5	0	0	0	0	0	0
Q14894	Ketimine reductase mu-crystallin OS=Homo sapiens OX=9606	CRYM	0	0	0	0	0	0	0	0	0	0	0	0	0	0	0	0	0	1.5	0	0	0	0	0	0	0	0	0	0	0	0	0	0	0	0	0	0	0	0	0	0	0	0	0	0	0
H7C338	Quinone oxidoreductase-like protein 1 (Fragment) OS=Homo sapiens OX=9606	CRYZL1	0	0	0	0	0	0	0	0	0	0	0	0	0	0	0	0	0	0	0	0	0	0	0	0	0	0	0	0	0	0	0	0	0	0	0	0	0	0	0	0	0	0	0	0.5	0
P55060	Exportin-2 OS=Homo sapiens OX=9606	CSE1L	0	0	0	0	0	0	0	0	0	0	0	0	0.5	0	0	0	0	0	0	0	0	0	0	0	0	0.5	0	0.5	0	0	0	0	0	0	0	0	0	0	0	0.5	0	0	0.5	0	0
P32927	Cytokine receptor common subunit beta OS=Homo sapiens OX=9606	CSF2RB	0	0	0	0	0	0	0	0	0	0	0	0	0	0	0	0	0	0.5	0	0	0	0	0	0	0	0	0	0	0	0	0	0	0	0	0	0	0	0	0	0	0	0	0	0	0
Q99062	Granulocyte colony-stimulating factor receptor OS=Homo sapiens OX=9606	CSF3R	0	0	0	0	0	0	0	0	0	0	0	0	0	1	0	0	0	0	0	0	0	0	0	0	0	0	0	0	0	0	0	0	0	0	0	0	0	0	0	0	0	0	0	0	0
Q8N6G5	Chondroitin sulfate N-acetylgalactosaminyltransferase 2 OS=Homo sapiens OX=9606	CSGALNACT2	0	0	0	0	0	0	0	0	0	0	0	0	0	0	0	0	0	0	0	0	0	0	0	0	0	0	0	0	0	0	0	0	0	0	0	0	0	0	0	0	0	0	0	0.5	0
E5RIG2	CUB and sushi domain-containing protein 1 OS=Homo sapiens OX=9606	CSMD1	0	0	0.5	0	0	0	0	0	0	0	0	0	0	0	0	0	0	0	0	0	0	0	0	0	0	0	0	0	0	0	0	0	0	0	0	0	0	0	0	0	0	0.5	0	0	0
A0A087X0K4	CUB and sushi domain-containing protein 2 OS=Homo sapiens OX=9606	CSMD2	0	0	0	0	0	0	0	0	0	0	0.5	0	0	0	0	0	0	0	0	0	0	0	0	0	0	0	0	0	0	0	0	0	0	0	0	0	0	0	0	0	0	0	0	0	0
Q7Z407	CUB and sushi domain-containing protein 3 OS=Homo sapiens OX=9606	CSMD3	0	0	0	0	0	0	0	0	0	0	0	0	0	0	0	0.5	0	0	0	0	0	0	0	0	0	0	0	0	0	0	0	0	0	0	0	0	0	0	0	0	0	1	0	0	0
Q8N752	Casein kinase I isoform alpha-like OS=Homo sapiens OX=9606	CSNK1A1L	0	0	0	0	0	0	0	0	0	0	0	0	0	0	0	0	0	0	0	0	0	0	0	0	0	0	0	0	0	0	0	0	0	0	0	0	0	0	0	0	0	0	0.5	0	0
P78368	Casein kinase I isoform gamma-2 OS=Homo sapiens OX=9606	CSNK1G2	0	0	0	0	0	0	0	0	0	0	0	0	0	0	0.5	0	0	0	0.5	0	0	0	0	0	0	0	0	0	0	0	0	0	0	0	0	0	0	0	0	0	0	0	0	0	0
A0A0G2JM12	Casein kinase II subunit beta OS=Homo sapiens OX=9606	CSNK2B	0	0.5	0	0	0	0	0	0	0	0	0	0	0	0	0	0	0	0	0	0	0	0	0	0	0	0	0	0	0	0	0	0	0	0	0	0	0	0	0	0	0	0	0	0	0
Q6UVK1	Chondroitin sulfate proteoglycan 4 OS=Homo sapiens OX=9606	CSPG4	0	0	0	0	0	0	0	0	0	0	0	0	0	0.5	0	0	0	0	0	0	0	0	0	0	0	0	0	0	0	0	0	0	0	0	0	0	0	0	0	0.5	0	0	0	0	0
Q1MSJ5	Centrosome and spindle pole-associated protein 1 OS=Homo sapiens OX=9606	CSPP1	0	0	0.5	0	0	0	0	0	0	0	0	0	0	0	0	0	0	0	0	0	0	0	0	0	0	0	0	0	0	0	0	0	0	0	0	0	0	0	0	0	0	0	0	0	0
P01034	Cystatin-C OS=Homo sapiens OX=9606	CST3	0	0	1.5	0	0	0	2	0	0	0	0	0	0	1	0	0	0	0	0	0.5	0	0	0	0	0	1	0	0	0	1.5	2	0	0	0	0	0	0	0	0	0	0	0	0	0	0
Q15828	Cystatin-M OS=Homo sapiens OX=9606	CST6	0	0	0	0	0	0	0	0	0	0	0	1.5	0	0	0	0	0	0	0	0	0	0	0	0	0	0	0	0	0	0	0	0	0	0	0.5	0	0	0	0	0	0	0	0	0	0
P01040	Cystatin-A OS=Homo sapiens OX=9606	CSTA	0	0	0	0	0	0	0	0	0	0	0	0	0	0	0	0	0	0	0	0	0	0	0	0	0	0	0	0	0	0	0	1.5	0	0	0	0	0	0	0	0	0	1	0	0	0
P04080	Cystatin-B OS=Homo sapiens OX=9606	CSTB	0	0	0	0	0	0	0	0	0	0	0	0	0	0	0	0	0	0	0	0	0	0	0	0	0	0	0	0	0	2	0	1	2	0	0	1.5	0.5	0	0	0	0	0	0	0	0
Q5JQC4	Cancer/testis antigen 47A OS=Homo sapiens OX=9606	CT47A1	0	0	0	0	0	0	0	0	0	0	0	0	0	0	0	0	0	0	0	0	0	0	0	0	0	0	0	0	0	0	0	0	0	0	0	0	0	0	0	0.5	0	0	0	0	0
Q2NKJ3	CST complex subunit CTC1 OS=Homo sapiens OX=9606	CTC1	0	0	0	0	0	0	0	0	0	0	0	0	0	0	0	0	0	0	0	0	0	0	0	0	0	0	0	0	0	0	0	0	0	0	0	0	0	0	0	0	0	0	0.5	0	0
P49711	Transcriptional repressor CTCF OS=Homo sapiens OX=9606	CTCF	0	0	0	0	0	0	0	0	0	0	0	0	0	0	0	0	0	0	0	0	0	0	0	0	0	0	0	0	0	0	0	0	0	0	0	0	0.5	0	0	0	0	0	0	0	0
O15194	CTD small phosphatase-like protein OS=Homo sapiens OX=9606	CTDSPL	0	0	0	0	0	0	0	0	0	0	0	0	0.5	0	0	0	0	0	0	0	0	0	0	0	0	0	0	0	0	0	0	0	0	0	0	0	0	0	0	0	0	0	0	0	0
Q16619	Cardiotrophin-1 OS=Homo sapiens OX=9606	CTF1	0	0	0	0	0	0	0	0	0	0	0	0	0	0.5	0	0	0	0	0	0	0	0	0	0	0	0	0	0	0	0	0	0	0	0	0	0	0	0	0	0	0	0	0	0	0
O43310	CBP80/20-dependent translation initiation factor OS=Homo sapiens OX=9606	CTIF	0	0	0	0	0	0	0	0	0	0	0	0	0	0	0	0	0	0	0	0	0	0	0	0	0	0	0	0	0	0	1	0	0	0	0	0	0	0	0	0	0	0	0	0	0
A0A087WUB9	Beta-catenin-like protein 1 OS=Homo sapiens OX=9606	CTNNBL1	0	0	0	0	0	0	0	0	0	0	0	0	0	0	0	0	0	0	0	0	0	0	0	0	0	0	0	0	0	0	0	0	0	0	0	0	0	0	0	0	0	0	0	0.5	0
O60716	Catenin delta-1 OS=Homo sapiens OX=9606	CTNND1	0	0	0	0	0	0	0	0	0	0	0	0	0	0	0	0	0	0	0	0	0	0	0	0.5	0	0	0	0	0	0	0	0	0	0	0	0	0	0	0	0	0	0	0	0	0
Q6PD62	RNA polymerase-associated protein CTR9 homolog OS=Homo sapiens OX=9606	CTR9	0	0	0	0	0	0	0	0	0	0	0	0	0	0	0	0	0	0	0	0	0	0	0	0	0	0	0	0	0	0.5	0	0	0	0	0	0	0	0	0.5	0	0	0	0	0	0
X6R8A1	Carboxypeptidase OS=Homo sapiens OX=9606	CTSA	0	5.5	8.5	5	5	3.5	3.5	11.5	5.5	5	8	4	6	5	9	15	5	6.5	9	6	7	3.5	5	6	6	3	2.5	0	2	4.5	0	0	1	3	0.5	5.5	7	0	7.5	9.5	4	6.5	6.5	0	6
P07858	Cathepsin B OS=Homo sapiens OX=9606	CTSB	0	0.5	1.5	0	0	0	2.5	2	0	1.5	2	1.5	2	2	0	7.5	0	0	0	0	1	0	0	0	2	0	0.5	1.5	0	0	0.5	0	0	1	3	0	0	0	0.5	1	0	0.5	2	0	0
P53634	Dipeptidyl peptidase 1 OS=Homo sapiens OX=9606	CTSC	2	1	7.5	4.5	6	3.5	3.5	19.5	12.5	13.5	28	16	11.5	9	14.5	13	15.5	9	10.5	14	17	1.5	3.5	7.5	5.5	0	0	0	0	0	0	0	0	0.5	7.5	1	8	0	8	23.5	1	13	6.5	0	0.5
P07339	Cathepsin D OS=Homo sapiens OX=9606	CTSD	1	7	11	1	5.5	4	6	10	4	7.5	12	2	6	6	8	11	4	7.5	4.5	6.5	8	3	5.5	6.5	10.5	1	9	0.5	3.5	3	3.5	3.5	3	2.5	5	1.5	4.5	0	9	6.5	0	8.5	7.5	0	2.5
P08311	Cathepsin G OS=Homo sapiens OX=9606	CTSG	0	0	0	0	0	0	0	0	0	0	0	0	0	0	0	0	0	0	0	0	0	0	0	0	0	0	1	0	1.5	0	0	0	0	0	0	3	0	0	0.5	0	1.5	0	2	0	9.5
Q9UBR2	Cathepsin Z OS=Homo sapiens OX=9606	CTSZ	1	0	2.5	0	5	0	0	1	0	0	0	3.5	0	0.5	0	0	0	0	0	0	0	0	0	0	0	0	0	0	0	0	0	0	0	0	0	0	0	0	0	0	0	1	0	0	0
H3BSW6	Cytoplasmic tRNA 2-thiolation protein 2 OS=Homo sapiens OX=9606	CTU2	0	0	0	0	0	0	0	0	0	0	0	0	0	0	0	0	0	0	0	0	0	0	0	0	0	0	0	0	0	0	0	0	0	0	0	0.5	0	0	0	0	0	0	0	0	0
A0A1B0GV90	Cortexin domain containing 2 OS=Homo sapiens OX=9606	CTXND2	0	0	0	0	0	0	0	0	0	0	0	0	0	0	0	0	0	0	0	0	0	0	0	0	0	0	0	0	0	0	0	0	0	0	0	0	0.5	0	0	0	0	0	0	0	0
O60494	Cubilin OS=Homo sapiens OX=9606	CUBN	43	33.5	56	20.5	39.5	18.5	26.5	39.5	34	31.5	32.5	34	54	44.5	37.5	74	36.5	44.5	24.5	61.5	66.5	49.5	30.5	65.5	58.5	49	43	29	22	15.5	22.5	0	3	23.5	25.5	28.5	57.5	0	73	55.5	14.5	23	15.5	0	47
Q9NWM3	CUE domain-containing protein 1 OS=Homo sapiens OX=9606	CUEDC1	0	0	0	0	0	0	0	0	0	0	0	0	0	0	0	0	0	0	0	0	0	0	0	0	0	0	0	0	0	0	0	0	0	0	0	0.5	0	0	0	0	0	0	0	0	0
Q9H467	CUE domain-containing protein 2 OS=Homo sapiens OX=9606	CUEDC2	0	0	0	0	0	0	0	0	0	0.5	0	0	0	0	0	0	0	0	0	0	0	0	0	0	0	0	0	0	0	0	0	0	0	0	0	0	0	0	0	0	0	0	0	0	0
Q13618	Cullin-3 OS=Homo sapiens OX=9606	CUL3	0	0	0	0	0	0	0	0	0	0	0	0	0	0	0.5	0	0	0	0	0	0	0	0	0	0	0	0	0	0	0	0	0	0	0	0	0	0	0	0	0	0	0	0	0	0
Q13620	Cullin-4B OS=Homo sapiens OX=9606	CUL4B	0	0	0	0	0	0	0	0	0	0	0	0	0	0	0	0	0	0	0	0	0.5	0	0	0	0	0	0	0	0	0	0	0	0	0	0	0	0	0	0	0	0	0	0	0	0
O60888	Protein CutA OS=Homo sapiens OX=9606	CUTA	0	1	0	0	0	0	0	0	0	0	0	0	0	0	0	0	0	0	0	0	0	0	0.5	0	0	0	0	0	0	0	0	0	0	0	0	0	0	0	0	0	0	0	0	0	0
P39880	Homeobox protein cut-like 1 OS=Homo sapiens OX=9606	CUX1	0	0	0	0	0	0	0	0	0	0	0	0	0	0	0	0	0	0	0	0.5	0	0	0	0	0	0	0	0.5	0	0	0	0	0	0	0	0	0	0	0	0	0	0	0	0	0
O14529	Homeobox protein cut-like 2 OS=Homo sapiens OX=9606	CUX2	0	0	0	0	0	0	0	0	0	0	0	0	0	0	0	0	0	0	0	0	0	0	0	0	0	0	0	0	0	0	0	0	0	0	0	0.5	0	0	0	0	0	0	0	0	0
Q86UP6	CUB and zona pellucida-like domain-containing protein 1 OS=Homo sapiens OX=9606	CUZD1	0	0	0.5	0	0	0	0	0	0	0	0	0	0	0	0	0	0	0	0	0	0	0	0	0	0	0	0	0	0	0	0	0	0	0	0	0	0	0	0	0	0	0	0	0	0
Q9HCG8	Pre-mRNA-splicing factor CWC22 homolog OS=Homo sapiens OX=9606	CWC22	0	0	0	0	0	0	0	0	0	0	1	0	0	0	1	0	0	1	1	1	0	0	0	0	0.5	0	0	0	0	0	0	0	0	0.5	0	0	0	0	0	0	0	0	0.5	0	0.5
H3BSR6	Fractalkine OS=Homo sapiens OX=9606	CX3CL1	0	0	0	0	0	0	0	0	0	0	0	0	0	0	0	0	0	0	0	0	0	0	0	0	0	0	0	0	0	0	0	0	0.5	0	0	0	0	0	0	0	0	0	0	0	0
Q9P0U4	CXXC-type zinc finger protein 1 OS=Homo sapiens OX=9606	CXXC1	0	0	0	0	0.5	0	0	0	0	0	0	0	0	0	0	0	0	0	0	0	0	0	0	0	0	0	0	0	0	0	0	0	0	0	0	0	0	0	0	0	0	0	0	0	0
Q7L1T6	Cytochrome b5 reductase 4 OS=Homo sapiens OX=9606	CYB5R4	0	0.5	0	0	0	0	0	0	0.5	0.5	0	0.5	0	0	0	0	0	0	0	0	0	0	0	0	0	0	0	0.5	0.5	0.5	0	0	0.5	0	0	0	0	0	0	0	0	0	0.5	0	0
H3BR52	Cytochrome b-245 light chain OS=Homo sapiens OX=9606	CYBA	0	0	0	0	0	0	0	0	0	0	0	0	0	0	0	0	0	0	0	0	0	0	0	0.5	0	0	0	0	0	0	0	0	0	0	0	0	0	0	0	0	0	0	0	0	0
Q53TN4	Cytochrome b reductase 1 OS=Homo sapiens OX=9606	CYBRD1	0	0	0	0	0	0	0	0.5	0	0	0.5	0	0.5	0	0	0	0	0	0	1.5	0	0	0	0	0	0	0	0	0	0	0	0	2	0	0	0	0	0	0	0	0	0	0	0	0
Q7L576	Cytoplasmic FMR1-interacting protein 1 OS=Homo sapiens OX=9606	CYFIP1	0	0	0	0	0	0	0	0	0	0.5	0	0	0	0	0	0	0	0	0	0	0	0	0	0	0	0	0	0	0	0	0	0	0	0	0	0	0	0	0	0	0	0	0	0	0
E5RHM2	Cytochrome P450 26B1 (Fragment) OS=Homo sapiens OX=9606	CYP26B1	0	0	0	0	0	0	0	0	0	0	0	0	0	0	0	0	0	0	0	0	0	0	0	0	0	0	0	0	0	0	0	0	0	0	0	0	0	0	0	0.5	0	0	0	0	0
Q9NYL5	24-hydroxycholesterol 7-alpha-hydroxylase OS=Homo sapiens OX=9606	CYP39A1	0	0	0	0	0	0	0	0	0	0	0	0	0	0	0	0	0	0	0	0.5	0	0	0	0	0	0	0	0	0	0	0	0	0	0	0	0	0	0	0	0	0	0	0	0	0
Q9HBI6	Phylloquinone omega-hydroxylase CYP4F11 OS=Homo sapiens OX=9606	CYP4F11	0	0	0	0	0	0	0	0	0	0	0	0	0	0	0	0	0	0	0	0	0	0	0	0	0	0	0	0	0	0	0	0	0	0	0	0	0	0	0	0	0	0	0	0.5	0
A0A0A0MQR0	Cytochrome P450, family 4, subfamily F, polypeptide 2, isoform CRA_a OS=Homo sapiens OX=9606	CYP4F2	0	0	0	0	0	0.5	0	0	0	0	0	0	0	0	0	0	0	0	0	0	0	0	0	0	0	0	0	0	0	0	0	0	0	0	0	0	0	0	0	0	0	0	0	0	0
Q6ZWL3	Cytochrome P450 4V2 OS=Homo sapiens OX=9606	CYP4V2	0	0	0	0	0	1	0	0	0	0	0.5	0	0	0	0	0	0	0	0	0.5	0	0	0	0	0	0	0	0.5	0	0	0	0	0	0	0	0	0	0	0	0.5	0	0.5	0	0	0
P22680	Cholesterol 7-alpha-monooxygenase OS=Homo sapiens OX=9606	CYP7A1	0	0	0	0	0	0	0	0	0.5	0	0	0	0	0	0	0	0	0	0	0	0	0	0	0	0	0	0	0	0	0	0	0	0	0	0	0	0	0	0	0	0	0	0	0	0
O75881	25-hydroxycholesterol 7-alpha-hydroxylase OS=Homo sapiens OX=9606	CYP7B1	0	0	0.5	0	0	0	0	0	0	0	0	0	0	0	0	0	0	0	0	0	0	0	0	0	0	0	0	0	0	0	0	0	0	0	0	0	0	0	0	0	0	0	0	0	0
B8A4K4	Cysteine-rich tail protein 1 OS=Homo sapiens OX=9606	CYSRT1	0	0	0	0	0	0	0	0	0	0	0	0	0	0	0	0	0	0	0	0	0	0	0	0	0	0.5	0	0	0	0	0	0	0	0	0	0	0	0	0	0	0	0	0	0	0
Q9H1C7	Cysteine-rich and transmembrane domain-containing protein 1 OS=Homo sapiens OX=9606	CYSTM1	2	0	2	1	1	2	1.5	2	4.5	1.5	2	0	2.5	3	0	2	0	2	0	2	2	2	2	1.5	2	0	0	2	0	2	1	0.5	4	1	1.5	0	1.5	4	2	1.5	2	1	0	0	2
A0A0J9YYF7	Disheveled-associated activator of morphogenesis 2 OS=Homo sapiens OX=9606	DAAM2	0	0.5	0	0	0	0	0	0	0	0	0	0	0	0	0	0	0	0	0	0	0	0	0	0	0	0	0	0	0	0	0	0	0	0	0	0	0	0	0	0	0	0	0	1	0
Q9NYF0	Dapper homolog 1 OS=Homo sapiens OX=9606	DACT1	0	0	0	0	0	0	0	0	0	0	0	0	0	0	0	0	0	0.5	0	0	0	0	0	0	0	0	0	0	0	0	0	0	0	0	0	0	0	0	0	0	0	0	0	0	0
Q14118	Dystroglycan OS=Homo sapiens OX=9606	DAG1	0	0	0	0	0	0	0	0	0	0	0	0	0	0	0	0	0	0	0	0	0	0	0	0	0	0	0	0	0	0	0.5	0	0	0	0	0	0	0	0	0	0	0	0	0	0
P53355	Death-associated protein kinase 1 OS=Homo sapiens OX=9606	DAPK1	0	0	0	0	0	0	0	0	0	1	0	0	0	0	0	0	0.5	0	0	0	0	0	0	0	0	0	0	0	0	0	0	0	0	0	0	0	0	0	0.5	0	0	0	0	0	0
Q6PI48	Aspartate--tRNA ligase, mitochondrial OS=Homo sapiens OX=9606	DARS2	0	0	0	0	0	0	0	0	0.5	0	0	0	0	0	0	0	0	0	0	0	0	0	0	0	0	0	0	0	0	0	0	0	0	0	0	0	0	0	0	0	0	0	0	0	0
Q9UER7	Death domain-associated protein 6 OS=Homo sapiens OX=9606	DAXX	0	0	0	0	0	0	0	0	0	0	0	0	0	0	0	0	0	0	0	0	0	0	0	0	0	0	0	0	0	0	0	0	0	0.5	0	0	0	0	0	0	0	0	0	0	0
A0A0A0MTI5	Acyl-CoA-binding protein OS=Homo sapiens OX=9606	DBI	0	0	0	0	0	0	0	0	1	0	0	0	0	0	0	0	0	3	0	0	0	0	0	0	0	0	0	0	0	0	0	0	0	0	0	0	0	0	0	0	0	0	0	0	0
Q9UK59	Lariat debranching enzyme OS=Homo sapiens OX=9606	DBR1	0	0	0	0	0	0	0	0	0	0	0	0	0	0	0.5	0	0	0	0	0	0	0	0	0	0	0	0	0	0	0	0	0	0	0	0	0	0	0	0	0	0	0	0	0	0
P11182	Lipoamide acyltransferase component of branched-chain alpha-keto acid dehydrogenase complex, mitochondrial OS=Homo sapiens OX=9606	DBT	0	0	0	0	0	0	0	0	0	0	0	0	0	0	0	0	0	0	0	0	0	0	0	0	0	0	0	0	0	0	0	0	0	0	0	0	0	0	0	0	0	0.5	0	0	0
Q5QP82	DDB1- and CUL4-associated factor 10 OS=Homo sapiens OX=9606	DCAF10	0	0	0	0	0	0	0	0	0	0	0	0	0	0	0	0	0	0	0	0	0	0	0	0	0	0	0	0	0	0	0	0	0	0	0	0	0	0	0	0	0	0.5	0	0	0
Q5VW00	DDB1- and CUL4-associated factor 12-like protein 2 OS=Homo sapiens OX=9606	DCAF12L2	0	0	0	0	0	0	0	0	0	0	0	0	0	0	0	0	0	0	0	0	0	0	0	0	0	0	0	0	0	0	0	0	0	0	0	0	0	0	0.5	0	0	0	0	0	0
Q3SXM0	DDB1- and CUL4-associated factor 4-like protein 1 OS=Homo sapiens OX=9606	DCAF4L1	0	0	0	0	0	0	0	0	0.5	0	0	0	0	0	0	0	0	0	0	0	0	0	0	0	0	0	0	0	0	0	0	0	0	0	0	0	0	0	0	0	0	0	0	0	0
Q96JK2	DDB1- and CUL4-associated factor 5 OS=Homo sapiens OX=9606	DCAF5	0	0	0	0	0	0	0	0	0	0	0	0	0	0	0	0	0	0	0	0	0	0	0.5	0	0	0	0	0	0	0	0	0	0	0	0	0	0	0	0	0	0	0	0	0	0
P43146	Netrin receptor DCC OS=Homo sapiens OX=9606	DCC	0	0	0	0	0	0	0	0	0	0	0	0	0	0	0	0	0	0	0	0	0	0	0	0	0	0	0	0	0	0	0	0	0	0	0.5	0	0	0	0	0	0	0	0	0	0
P81605	Dermcidin OS=Homo sapiens OX=9606	DCD	0	0	0	0	0	0	0	0	0.5	0	0.5	0	0	0	0	0	0	0	0	0	0	0	0	0	0.5	0	0	0	0	0	2	4	2	0	0	0	0	4	0	1.5	0	2	1.5	0	0.5
Q96JQ0	Protocadherin-16 OS=Homo sapiens OX=9606	DCHS1	0	0	0	0	0	0	0	0	0	0	0	0	0	0	0	0	0	0	0	0	0	0.5	0	0	0	0	0	0	0	0	0	0	0	0	0	0	0	0	0	0	0	0	0	0	0
A0A0A0MRC0	Protocadherin-23 OS=Homo sapiens OX=9606	DCHS2	0	0	0	0	0	0	0	0	0	0	0	0	0	0	0	0	0	0	0	0	0	0	0	0	0	0	0	0	0	0	0	0	0	0	0	0.5	0	0	0	0	0	0	0	0	0
Q8N568	Serine/threonine-protein kinase DCLK2 OS=Homo sapiens OX=9606	DCLK2	0	0	0	0	0	0	0	0	0	0	0	0	0	0	0	0	0	0	0	0	0	0	0	0	0	0	0	0	0	0	0	0	0	0	0	0	0	0	0	0	0	0.5	0	0	0
Q96SD1	Protein artemis OS=Homo sapiens OX=9606	DCLRE1C	0	0	0	0	0	0	0	0	0	0.5	0	0	0	0	0	0	0	0	0	0	0	0	0	0	0	0	0	0	0	0	0	0	0	0	0	0	0	0	0	0	0	0	0	0	0
Q9NPI6	mRNA-decapping enzyme 1A OS=Homo sapiens OX=9606	DCP1A	0	0	0	0	0	0	0	0	0	0	0	0.5	0	0	0	0	0	0	0	0	0	0	0	0	0	0	0	0	0	0	0	0	0	0	0	0	0	0	0	0	0	0	0	0	0
Q13561	Dynactin subunit 2 OS=Homo sapiens OX=9606	DCTN2	0	0	0	0	0	0	0	0	0	0	0	0	0	0	0	0	0	0	0	0	0	0	0	0	0	0	0	0	0	0	0	0	0	0	0	0	0	0	0.5	0	0	0	0	0	0
C9J0B2	DCN1-like protein (Fragment) OS=Homo sapiens OX=9606	DCUN1D1	0	0	0	0	0	0	0	0	0	0	0	0	0	0	0	0	0	0	0	0	1	0	0	0	0	0	0	0	0	0	0	0	0	0	0	0	0	0	0	0	0	0	0	0	0
Q7Z4W1	L-xylulose reductase OS=Homo sapiens OX=9606	DCXR	0	1	0	1	0	0	0	0	0	0	0.5	0	0	0	1	3	1	8	0	1	2	1	0	0	0	0	0	0	0	0	0	0	0	0	0	0.5	0	0	2	0	0	0	0	0	3
Q9BW61	DET1- and DDB1-associated protein 1 OS=Homo sapiens OX=9606	DDA1	0	0	0	0	0	0	0	0	0.5	0	0	0	0	0	0	0	0	0	0	0	0	0	0	0	0	0	0	0	0	0	0	0	0	0	0	0	0	0	0	0	0	0	0	0	0
O94760	N(G),N(G)-dimethylarginine dimethylaminohydrolase 1 OS=Homo sapiens OX=9606	DDAH1	0	0.5	0	0	0	0	0	0	0	0	0	0	0	0	0	0.5	0	0	0	0	0	0	0	0	0	0	0	0	0	0	0	0	0	0	0	0	0	0	0	0	0	0	0	0	0
O95865	N(G),N(G)-dimethylarginine dimethylaminohydrolase 2 OS=Homo sapiens OX=9606	DDAH2	0	0.5	0	0	0	0	0	4	1	1	0.5	0	0	0	2.5	6	0	1	0	0	0	0	0	0	0	0	0	0	0	0	0	0	0	0	0	0	0	0	3.5	0	0	0.5	0	0	0
P20711	Aromatic-L-amino-acid decarboxylase OS=Homo sapiens OX=9606	DDC	0	0	0	0	0	0	0	0	0.5	0	0	0	0	0	0	0	0	0	0	0	0	0	0	0	0	0.5	0	0	0	0	0	0	0	0	0	0	0	0	0	0.5	0	0	0	0	0
J3KQ18	D-dopachrome decarboxylase OS=Homo sapiens OX=9606	DDT	0	0	0	0	0	0	0	0	0	0	0	0	0	0	0	0	0	1	0	0	0	0	0	0	0	0	0	0	0	0	0	0	0	0	0	0	0	0	0	0	0	0	0	0	0
Q13206	Probable ATP-dependent RNA helicase DDX10 OS=Homo sapiens OX=9606	DDX10	0	0	0	0	0	0	0	0	0	0	0	0	0	0	0	0	0	0	0.5	0	0	0	0	0	0	0	0	0	0	0	0	0	0	0	0	0	0	0	0	0	0	0	0	0	0
Q96FC9	ATP-dependent DNA helicase DDX11 OS=Homo sapiens OX=9606	DDX11	0	0	0	0	0	0	0	0	0	0	0	0	0	0	0	0	0	0	0	0	0	0	0	0	0	0	0	0	0	0	0	0	0	0	0.5	0	0	0	0.5	0	0	0	0	0.5	0
Q9NR30	Nucleolar RNA helicase 2 OS=Homo sapiens OX=9606	DDX21	0	0	0	0	0.5	0	0	0	0	0	0	0	0	0	0	0	0	0	0	0	0	0	0	0	0	0	0	0	0	0	0	0	0	0	0	0	0	0	0	0	0	0	0	0	0
O15523	ATP-dependent RNA helicase DDX3Y OS=Homo sapiens OX=9606	DDX3Y	0	0	0	0	0	0	0	0	0	0	0	0	0	0	0	0	0	0	0	0	0	0	0	0	0	0	0	0	0	0	0	0	0	0	0.5	0	0	0	0	0	0	0	0	0	0
J3KNN5	Probable ATP-dependent RNA helicase DDX41 (Fragment) OS=Homo sapiens OX=9606	DDX41	0	0	0	0	0	0	0	0	0	0	0	0	0	0	0	0	0	0	0	0	0	0	0	0	0	0.5	0	0	0	0	0	0	0.5	0	0	0	0	0	0	0	0	0	0	0	0
A0A0C4DG89	Probable ATP-dependent RNA helicase DDX46 OS=Homo sapiens OX=9606	DDX46	1	0	0	0	0	0	0	0	0	0	0	0	0	0	0	0	0	0	0	0	0	0	0	0	0	0	0	0	0	0	0	0	0	0	0	0	0	0	0	0	0	0	0	0	0
Q9H0S4	Probable ATP-dependent RNA helicase DDX47 OS=Homo sapiens OX=9606	DDX47	0	0	0	0	0	0	0	0	0	0	0	0	0	0	0	0	0	0	0	0	0	0	0	0	0	0	0	0	0	0	0	0	0.5	0	0	0	0	0	0	0	0	0	0	0	0
Q86TM3	Probable ATP-dependent RNA helicase DDX53 OS=Homo sapiens OX=9606	DDX53	0	0	0	0	0	0	0	0	0	0	0	0	0	0	0	0	0	0	0	0	0	0	0	0	0.5	0	0	0	0	0	0	0	0	0	0	0	0	0	0	0	0	0	0	0	0
O75398	Deformed epidermal autoregulatory factor 1 homolog OS=Homo sapiens OX=9606	DEAF1	0	0	0	0.5	0	0	0	0	0	0	0	0	0	0	0	0	0	0	0	0.5	0	0	0	0	0	0	0	0	0	0	0	0	0	0	0	0	0	0	0	0	0	0	0	0	0
B1AQP5	Death effector domain containing, isoform CRA_b OS=Homo sapiens OX=9606	DEDD	0	0	0	0	0	0	0	0	0	0	0	0	0	0	0	0	0	0	0	0	0	0	0	0	0	0	0	0	0	0	0	0.5	0	0	0	0	0	0	0	0	0	0	0	0	0
Q8WXF8	DNA-binding death effector domain-containing protein 2 OS=Homo sapiens OX=9606	DEDD2	0	0	0	0	0	0	0	0	0	0	0	0	0	0	0	0	0	0	0	0	0	0	0	0	0	0	0.5	0	0	0	0	0	0	0	0	0	0	0	0	0	0	0	0	0	0
Q6ZN54	Differentially expressed in FDCP 8 homolog OS=Homo sapiens OX=9606	DEF8	0	0	0	0	0	0	0	0	0.5	0	0	0	0	0	0	0	0	0	0	0	0	0	0	0	0	0	0	0	0	0	0	0	0	0	0	0	0	0	0	0	0	0	0	0	0
Q8N690	Beta-defensin 119 OS=Homo sapiens OX=9606	DEFB119	0	0	0	0	0	0	0	0	0	0	0	0	0	0	0	0	0	0	0	0	0	0	0	0	0	0	0	0	0	0	0	0	0	0	0	0	0	0	0	0	0	0.5	0	0	0
P0DP73	Beta-defensin 130B OS=Homo sapiens OX=9606	DEFB130B	0	0	0	0	0	0	0	0	0	0	0	0	0	0	0	0.5	0	0	0	0	0	0	0	0	0	0	0	0	0	0	0	0	0	0	0	0	0	0	0	0	0	0	0	0	0
Q8TEH3	DENN domain-containing protein 1A OS=Homo sapiens OX=9606	DENND1A	0	0	0	0	0	0	0	0.5	0	0	0	0	0	0	0	0	0	0	0	0	0	0	0	0	0	0	0	0	0	0	0	0	0	0	0	0	0	0	0	0	0	0	0	0	0
G3V1S3	DENN domain-containing protein 5B OS=Homo sapiens OX=9606	DENND5B	0	0	0	0	0	0	0	0	0	0	0	0	0	0	0	0	0	0	0	0	0	0	0	0.5	0	0	0	0	0	0	0	0	0	0	0	0	0	0	0	0	0	0	0	0	0
O43583	Density-regulated protein OS=Homo sapiens OX=9606	DENR	0	0	0	0	0	0	0	0	0	0	0	0	0	0	0	0	0	0	0	0	0	0	0	0.5	0	0	0	0	0	0	0	0	0	0	0	0	0	0	0	0	0	0	0	0	0
P17661	Desmin OS=Homo sapiens OX=9606	DES	0	0.5	0	0	0	0	0	0	0	0	0	0	0	0	0	0	0	0	0	0	0	0	0	0	0	0	0	0	0	0	0	0	0	0	0	0	0	0	0	0	0	0	0	0	0
Q05D60	Deuterosome assembly protein 1 OS=Homo sapiens OX=9606	DEUP1	0	0	0	0	0	0	0	0	0	0	0	0	0	0	0	0	0	0	0	0	0	0	0	0	0	0	0	0	0	0	0.5	0	0	0	0	0	0	0	0	0	0	0	0	0	0
Q8WYQ5	Microprocessor complex subunit DGCR8 OS=Homo sapiens OX=9606	DGCR8	0	0	0	0	0	0	0	0	0	0	0	0	0	0	0	0	0	0	0	0	0	0	0	0	0	0	0	0	0	0.5	0	0	0	0	0	0	0	0	0	0	0	0	0	0	0
P49619	Diacylglycerol kinase gamma OS=Homo sapiens OX=9606	DGKG	0	0	0	0	0	0	0	0	0.5	0	0	0	0	0	0	0	0	0.5	0	0	0	0.5	0	0	0	0	0	0	0	0	0	0	0	0	0	0	0	0	0	0	0	0	0	0	0
Q86XP1	Diacylglycerol kinase eta OS=Homo sapiens OX=9606	DGKH	0	0	0	0	0	0	0	0	0	0	0	0	0	0	0	0	0	0	0	0	0	0	0	0	0	0	0	0	0	0	0	0	0	0	0	0	0	0	0	0	0	0	0	0	0.5
A0A087X0R1	Dehydrogenase/reductase SDR family member 11 (Fragment) OS=Homo sapiens OX=9606	DHRS11	0	0	0	0	0	0	0	0	0	0	0	0	0	0	0	0	0	0	0	0	0	0	0	0	0	0	0	0	0	0	0	0	0	0	0	0	0	0	0.5	0	0	0	0	0	0
Q9BPW9	Dehydrogenase/reductase SDR family member 9 OS=Homo sapiens OX=9606	DHRS9	0	0	0	0	0	0	0	0	0	0	0	0	0	0	0	0	0	0	0	0	0	0	0	0	0	0	0	0	0	0	0	0	0	0	0	0	0	0	0	0.5	0	0	0	0	0
A0A087WYN9	ATP-dependent RNA helicase DHX29 OS=Homo sapiens OX=9606	DHX29	0	0	0	0	0	0	0	0	0	0	0.5	0	0	0	0	0	0	0	0	0	0	0	0	0	0	0	0	0	0	0	0	0	0	0	0	0	0	0	0	0	0	0	0	0	0
Q9NSV4	Protein diaphanous homolog 3 OS=Homo sapiens OX=9606	DIAPH3	0	0	0	0	0	0	0	0	0	0	0	0	0	0	0	0	0	0	0	0	0	0.5	0	0	0.5	0	0	0	0	0	0	0	0	0	0	0	0	0	0	0	0	0	0	0	0
Q9UPY3	Endoribonuclease Dicer OS=Homo sapiens OX=9606	DICER1	0	0	0	0	0	0	0	0	0	0	0	0	0	0	0	0	0	0	0	0	0.5	0	0	0	0	0	0	0	0	0	0	0	0	0	0	0	0	0	0	0	0	0	0	0	0
Q68CQ4	Digestive organ expansion factor homolog OS=Homo sapiens OX=9606	DIEXF	0	0.5	0	0	0	0	0	0	0	0	0	0	0	0	0	0	0	0	0	0	0	0	0	0	0	0	0	0	0	0	0	0	0	0	0	0	0	0	0	0	0	0	0	0	0
Q14689	Disco-interacting protein 2 homolog A OS=Homo sapiens OX=9606	DIP2A	0	0	0	0	0	0	0	0	0	0.5	0	0.5	0	0	0	0	0.5	0	0	0	0	0	0.5	0.5	0	0	0	0	0	0	0	0	0	0	0	0	0	0	0	0	0	0	0	0	0
A0A0U1RQW6	Disco-interacting protein 2 homolog C OS=Homo sapiens OX=9606	DIP2C	0	0	0	0	0	0	0	0	0	0	0	0	0	0	0	0	0	0	0	0	0	0	0	0	0.5	0	0	0	0	0	0	0	0	0	0	0	0	0	0	0	0	0	0	0	0
Q9Y2L1	Exosome complex exonuclease RRP44 OS=Homo sapiens OX=9606	DIS3	0	0	0	2.5	0	0	0	0	0	0	0	0	0	0	0	0	0	0	0	0	0	0	0	0	0	0	0	0.5	0	0	0	0	0	0	0	0	0	0	0	0	0	0	0	0	0
Q8IYB7	DIS3-like exonuclease 2 OS=Homo sapiens OX=9606	DIS3L2	0	0	0	0	0	0	0	0	0	0	0	0	0	0	0	0	0	0	0	0	0	0.5	0	0	0	0	0	0	0	0	0	0	0	0	0	0	0	0	0	0	0	0	0	0	0
Q5T409	Disrupted in schizophrenia 1 protein OS=Homo sapiens OX=9606	DISC1	0	0	0	0	0	0	0	0	0	0	0	0	0	0	0	0	0	0	0	0	0	0	0	0	0	0	0	0	0	0	0	0	0	0	0	0	0	0	0	0	0	0	0.5	0	0
Q68CY6	Zinc finger protein 2 OS=Homo sapiens OX=9606	DKFZp686D2168	0	0	0	0	0	0	0	0	0	0	0	0	0	0	0	0	0	0	0	0	0	0	0	0	0	0	0	0	0	0	0	0	0	0	0	0	0	0	0	0.5	0	0	0	0	0
E9PHY3	Dickkopf-related protein 3 (Fragment) OS=Homo sapiens OX=9606	DKK3	0	0	0	0.5	0	0	0	0	0	0	0	0	0	0	0	0	0	0	0	0	0	0	0	0	0	0	0	0	0	0	0	0	0	0	0	0	0	0	0	0	0	0	0	0	0
Q9UK85	Dickkopf-like protein 1 OS=Homo sapiens OX=9606	DKKL1	0	0	0	0.5	0	0	0	0	0	0	0	0	0	0	0	0	0	0	0	0	0	0	0	0	0	0	0	0	0	0	0	0	0	0	0	0	0	0	0	0	0	0	0	0	0
Q96QB1	Rho GTPase-activating protein 7 OS=Homo sapiens OX=9606	DLC1	0	0	0	0	0	0	0	0	0	0	0	0	0	0	0	0	0	0	0	0	0	0	0	0	0	0	0	0	0	0	0	0	0	0	0	0	0	0	0	0	0	0	0	0.5	0
Q6UYE1	Leukemia-associated protein 7 OS=Homo sapiens OX=9606	DLEU7	0	0	0	0	0	0	0	0	0	0	0	0	0	0	0	0	0	0	0	0	0	0	0	0	0	0	0	0	0	0	0	0	0	0	0.5	0	0	0	0	0	0	0	0	0	0
B4E2H8	Disks large homolog 1 OS=Homo sapiens OX=9606	DLG1	0	0	0	0	0	0	0	0	0	0	0	0	0	0	0	0	0	0	0	0	0	0	0	0	0	0	0	0	0	0	0	0	0	0	0	0	0	0	0	0	0	0	0	0.5	0
Q6ZSU2	Disks large homolog 2 OS=Homo sapiens OX=9606	DLG2	0	0	0	0	0	0	0	0	0	0	0	0	0	0	0	0	0	0	0.5	0	0	0	0	0	0	0	0	0	0	0	0	0	0	0	0	0	0	0	0	0	0	0	0	0	0
Q8TDM6	Disks large homolog 5 OS=Homo sapiens OX=9606	DLG5	0	0	0	0	0	0	0	0	0	0	0	0	0	0	0	0	0	0	0	0	0	0	0	0	0	0	0	0	0	0	0	0	0	0	0	0	0	0	0	0	0	0	0.5	0	0
Q9NPF5	DNA methyltransferase 1-associated protein 1 OS=Homo sapiens OX=9606	DMAP1	0	0	0	0	0	0	0	0	0	0	0	0	0	0	0	0	0	0	0	0	0	0	0	0	0	0	0	0	0	0	0	0.5	0	0	0	0	0	0	0	0	0	0	0	0	0
Q9UGM3	Deleted in malignant brain tumors 1 protein OS=Homo sapiens OX=9606	DMBT1	0	0	0.5	0	0	0	2	0	0	0	0	0	0	0	0	0	0	0	0	0	0	0	0	0	0	0	0	0	0	0	0	0	0	0	0	0	0	0	0	0	0	0	0	0	0
A0A075B6G3	Dystrophin OS=Homo sapiens OX=9606	DMD	0	0	0	0	0	0	0	0	0.5	0	0	0	0	0	0	0	0	0	0	0	0	0	0	0	0	0	0	0	0	0	0.5	0.5	0	0	0	0	0.5	0	0	0	0	0	0	0	0
Q13316	Dentin matrix acidic phosphoprotein 1 OS=Homo sapiens OX=9606	DMP1	0	0	0	0	0	0	0	0	0	0	0	0	0	0	0	0	0	0	0	0.5	0	0	0	0	0	0	0.5	0	0	0	0	0	0	0	0	0	0	0	0.5	0	0.5	0	0	0	0
Q9Y5R5	Doublesex- and mab-3-related transcription factor 2 OS=Homo sapiens OX=9606	DMRT2	0	0	0	0	0	0	0	0	0	0	0	0	0	0	0	0	0	0	0	0	0	0	0	0	0	0	0	0	0	0	0	0	0	0	0	0	0	0	0	0	0	0	0.5	0	0
Q8TDJ6	DmX-like protein 2 OS=Homo sapiens OX=9606	DMXL2	0	0	0	0	0	0	0	0	0	0	0	0	0	0	0	0	0	0.5	0.5	0	0	0	0	0	0	0	0	0	0	0	0	0	0	0	0	0	0	0	0	0	0	0	0	0	0
Q9P2D7	Dynein heavy chain 1, axonemal OS=Homo sapiens OX=9606	DNAH1	0	0	0	0	0	0	0	0	0	0	0	0	0	0	0	0	0	0	0	0	0	0	0	0	0	0	0	0	0	0	0	0.5	0	0	0	0	0	0	0	0	0	0	0	0	0
A0A1C7CYW8	Dynein heavy chain 10, axonemal OS=Homo sapiens OX=9606	DNAH10	0	0	0	0	0	0	0	0.5	0	0	0	0	0	0.5	0	0	0	0	0	0	0	0	0	0	0	0	0	0	0	0	0	0	0	0	0	0	0	0	0	0	0	0	0	0	0
A0A087WYC6	Dynein heavy chain 11, axonemal OS=Homo sapiens OX=9606	DNAH11	0	0	0.5	0	0	0	0	0	0	0	0	0	0	0	0	0	0	0	0	0	0	0	0	0	0	0	0	0	0	0	0	0	0	0	0	0	0	0	0	0	0	0	0	0	0
E9PG32	Dynein heavy chain 12, axonemal OS=Homo sapiens OX=9606	DNAH12	0	0	0	0	0	0	0	0	0	0	0	0	0	0	0	0.5	0	0	0	0	0	0	0	0	0	0	0	0	0	0	0	0	0	0	0	0	0	0	0	0.5	0	0	0	0	0
Q0VDD8	Dynein heavy chain 14, axonemal OS=Homo sapiens OX=9606	DNAH14	0	0	0	0.5	0	0	0	0	0	0	0	0	0	0	0	0	0	1	0	0	0	0	0	0	0	0	0	0	0	0	0	0	0	0	0	0	0	0	0	0	0	0	0	0	0
K7EK91	Dynein heavy chain 17, axonemal OS=Homo sapiens OX=9606	DNAH17	0	0	0	0	0	0	0.5	0	0	0	0	0	0	0	0	0.5	0	0	0	0	0	0	0	0	0	0	0	0	0	0	0	0	0	0	0	0	0	0	0	0	0	0	0	0	0
Q9P225	Dynein heavy chain 2, axonemal OS=Homo sapiens OX=9606	DNAH2	0	0	0	0	0	0	0	0	0	0	0.5	0	0	0	0	0	0	0	0	0	0	0	0	0	0	0	0	0	0	0	0	0	0	0	0	0	0	0	0	0	0	0	0	0	0
Q8TD57	Dynein heavy chain 3, axonemal OS=Homo sapiens OX=9606	DNAH3	0	0	0	0	0	0	0	0	0	0	0	0	0	0	0.5	0	0	0	0	0	0	0	0	0	0	0	0	0	0	0	0	0	0	0	0	0	0	0	0	0	0	0	0	0	0
Q8TE73	Dynein heavy chain 5, axonemal OS=Homo sapiens OX=9606	DNAH5	0	0	0	0	0.5	0	0	0	0	0	0	0	0	0	0	0	0	0	0	0	0	0	0	0	0	0	0	0	0	0	0	0	0	0	0	0	0	0	0	0	0	0	0	0	0
Q9C0G6	Dynein heavy chain 6, axonemal OS=Homo sapiens OX=9606	DNAH6	0	0	0	0	0	0	0	0	0	0	0	0	0	0	0	0	0	0	0	0	0	0	0	0	0	0	0	0	0	0	0	0	0	0	0	0	0	0	0	0	0	0	0	0.5	0
Q8WXX0	Dynein heavy chain 7, axonemal OS=Homo sapiens OX=9606	DNAH7	0	0	0	0.5	0	0	0	0	0	0.5	0.5	0	0	0	0	0	0	0	0.5	0	0	0	0	0.5	0	0	0	0	0	0	0	0	0	0	0	0	0.5	0	0	0.5	0	0	0	0	0
A0A075B6F3	Dynein heavy chain 8, axonemal OS=Homo sapiens OX=9606	DNAH8	0	0	0	0	0	0	0	0	0	0	0.5	0	0	0	0	0	0	0.5	0	0	0	0	0	0	0	0	0	0	0	0	0	0	0	0	0	0	0	0	0	0	0	0	0	0	0
P31689	DnaJ homolog subfamily A member 1 OS=Homo sapiens OX=9606	DNAJA1	0	0	0	0	0	0	0	0	0	0	0	0	0	0	0	0	0	0.5	0	0	0	0	0	0	0	0	0	0	0	0	0	0	0	0	0	0	0	0	0	0	0	0	0	0	0
Q9NVH1	DnaJ homolog subfamily C member 11 OS=Homo sapiens OX=9606	DNAJC11	0	0	0	0	0	0	0	0	0	0	0	0	0	0	0	0	0	0	0.5	0	0	0	0	0	0	0	0	0	0	0	0	0	0	0	0	0	0	0	0	0	0	0	0	0	0
O75165	DnaJ homolog subfamily C member 13 OS=Homo sapiens OX=9606	DNAJC13	0	0	0	0	0	0	0	0	0	0	0	0	0	0	0	0	0	0	0	0	0	0.5	0	0	0	0	0	0	0	0	0	0	0	0	0	0	0	0	0	0	0	0	0	0	0
Q9H819	DnaJ homolog subfamily C member 18 OS=Homo sapiens OX=9606	DNAJC18	0	0	0	0	0	0	0	0	0.5	0	0	0	0	0	0	0	0	0	0	0	0	0	0	0	0	0	0	0	0	0	0	0	0	0	0	0	0	0	0	0	0	0	0	0	0
Q99543	DnaJ homolog subfamily C member 2 OS=Homo sapiens OX=9606	DNAJC2	0	0	0	0	0	0	0	0	0	0	0	0	0	0	0	0	0	0	0	0	0	0	0	0	0	0	0	0	0	0	0.5	0	0	0	0	0	0	0	0	0	0	0	0	0	0
Q9H3Z4	DnaJ homolog subfamily C member 5 OS=Homo sapiens OX=9606	DNAJC5	0	0	0	0	0	0	0	0	0	0	0	0	0	0	0	0	0	1.5	0	0	0	0	0	0	0	0	0	0	0	0.5	0	0	0	0	0	0	0	0	0.5	0	0	0	0	0	0
P24855	Deoxyribonuclease-1 OS=Homo sapiens OX=9606	DNASE1	1	0	0	0	0	0	4.5	0.5	0	0	0	0	0	1.5	1.5	2	0.5	1	1.5	1	0	1	0.5	0	0.5	0	0	3	0	0	0	0	0.5	0	1.5	2	0.5	0	0	1	0	0	1	0	6
P49184	Deoxyribonuclease-1-like 1 OS=Homo sapiens OX=9606	DNASE1L1	0	0	0	0	0	0	0	1	0	0	0	0	0	0	0	0	0	0	0	1	0	2	0	1.5	0	0	0	0	0	0	0	0	0	0	0	0	0	0	0	0	0	0	0	0	0
Q96M86	Dynein heavy chain domain-containing protein 1 OS=Homo sapiens OX=9606	DNHD1	0	0	0	0	0	0	0	0	0	0	0	0	0	0	0	0	0	0	0	0	0	0	0	0	0	0	0	0	0	0.5	0	0	0	0.5	0	0	0	0	0	0	0	0	0	0	0
Q6XZF7	Dynamin-binding protein OS=Homo sapiens OX=9606	DNMBP	0	0	0	0	0	0	0	0	0	0	0	0	0	0	0	0	0	0.5	0	0	0	0	0	0	0	0	0	0	0	0	0	0	0	0	0	0	0	0	0	0	0	0	0	0	0
P26358	DNA (cytosine-5)-methyltransferase 1 OS=Homo sapiens OX=9606	DNMT1	0	0	0	0.5	0	0	0	0	0	0	0	0	0	0	0	0	0	0	0	0	0	0	0	0	0	0	0	0	0	0	0	0	0	0	0	0	0	0	0	0	0	0	0	0	0
Q9UBC3	DNA (cytosine-5)-methyltransferase 3B OS=Homo sapiens OX=9606	DNMT3B	0	0	0	0	0	0	0	0	0	0	0	0	0	0	0	0	0	0	0	0	0	0	0	0	0	0	0	0	0	0	0	0	0	0	0	0	0	0	0	0	0	0	0	0	0.5
A0A096LNH6	Dedicator of cytokinesis protein 1 OS=Homo sapiens OX=9606	DOCK1	0	0	0	0	0	0	0	0	0	0	0	0	0	0.5	0	0	0	0	0	0	0	0	0	0	0	0	0	0	0	0	0	0	0	0	0	0	0	0	0	0	0	0	0	0	0
Q92608	Dedicator of cytokinesis protein 2 OS=Homo sapiens OX=9606	DOCK2	0	0	0	0	0	0	0	0	0	0	0	0	0	0.5	0	0	0	0	0	0	0	0	0	0	0	0	0	0	0	0	0	0	0	0	0	0	0	0	0	0	0	0	0	0	0
H0Y599	Dedicator of cytokinesis protein 4 (Fragment) OS=Homo sapiens OX=9606	DOCK4	0	0	0	0	0	0	0	0	0	0	0	0	0	0	0	0	0	0	0	0	0	0	0	0	0	0	0	0	0	0	0	0	0	0	0	0	0	0	0	0	0	0	0	0.5	0
Q96HP0	Dedicator of cytokinesis protein 6 OS=Homo sapiens OX=9606	DOCK6	0	0.5	0	0	0	0	0	0	0	0	0.5	0	0	0	0	0	0	0	0	0	0	0	0	0	0	0	0	0	0	0	0	0	0	0	0	0	0	0	0	0	0	0	0	0	0
A0A0C4DGY6	Dedicator of cytokinesis protein 7 (Fragment) OS=Homo sapiens OX=9606	DOCK7	0	0	0	0	0	0	0	0	0	0	0	0.5	0	0	0	0	0	0	0	0	0	0	0	0	0	0	0	0	0	0	0	0	0	0	0	0	0	0	0	0	0	0	0	0	0
Q9NYP3	Protein downstream neighbor of Son OS=Homo sapiens OX=9606	DONSON	0	0	0	0	0	0	0	0	0	0	0	0	0	0	0	0	0	0	0	0	0	0	0	0	0	0	0.5	0	0	0	0	0	0	0	0	0	0	0	0	0	0	0	0	0	0
Q5TA12	Protein dopey-1 OS=Homo sapiens OX=9606	DOPEY1	0	0	0	0	0	0	0	0	0	0	0.5	0	0	0	0	0.5	0	0	0	0	0	0	0	0	0	0.5	0	0	0	0.5	0	0	0	0	0	0	0	0	0	0	0	0	0	1	0
Q9Y3R5	Protein dopey-2 OS=Homo sapiens OX=9606	DOPEY2	0	0	0	0	0	0	0	0	0.5	0	0	0	0	0	0	0	0	11	0.5	0	0	0	0	0	0	0	0	0	0	0	0	0	0	0	0	0	0	0	0	0	0	0	0	0	0
Q8TEK3	Histone-lysine N-methyltransferase, H3 lysine-79 specific OS=Homo sapiens OX=9606	DOT1L	0	0	0	0	0	0	0	0	0	0	0	0	0	0	0	0	0	0	0	0	0	0	0.5	0	0	0	0	0	0	0	0	0	0	0	0	0	0	0	0	0	0	0	0	0	0
P16444	Dipeptidase 1 OS=Homo sapiens OX=9606	DPEP1	8	24.5	6	26	15	24	6	34.5	16.5	10	20	1	10.5	10	16.5	38.5	13	20.5	7	30.5	25.5	29	14	19.5	24	19.5	26	16.5	18	22.5	2	0	12.5	11	1	5	13	1	38	19.5	4	34.5	0.5	0	25
Q7L8W6	Diphthine--ammonia ligase OS=Homo sapiens OX=9606	DPH6	0	0	0	0	0	0	0	0	0	0	0	0	0	0	0	0	0	0	0	0	0	0	0	0	0	0	0	0	0	0	0	0	0	0	0	0	0	0	0.5	0	0	0	0	0	0
G3V180	Dipeptidyl peptidase 3 OS=Homo sapiens OX=9606	DPP3	0	0	0	0	0	0	0	0	0	0	0	0	0	0	0	0	0	0	0	0	0	0	0	0	0	0	0	0	0	0	0	0	0	0	0	0	0.5	0	0	0	0.5	0	0	0	0.5
P27487	Dipeptidyl peptidase 4 OS=Homo sapiens OX=9606	DPP4	15	14	12.5	23.5	13.5	11	18	31	49.5	36	33	16.5	13	13	14.5	54.5	13	57	12.5	39	28	26.5	25.5	32.5	30	10.5	22.5	13	17	26.5	9.5	1	15.5	12	5.5	18.5	35	1	38.5	34.5	3.5	53	4.5	0.5	24.5
Q9UHL4	Dipeptidyl peptidase 2 OS=Homo sapiens OX=9606	DPP7	0	0	0	0	0	0	0	0	0	0	3	0	0	0	0	0	0	0	0	2	1.5	0	0	0	0.5	0	0	0	0	0	0	0	0	0	0	0	0	0	0	8	0	0	0	0	0
H0YK36	Dipeptidyl peptidase 8 (Fragment) OS=Homo sapiens OX=9606	DPP8	1	0	0	0	0	0	0	0	0	0	0	0	0	0	0	0	0	0	0	0	0	0	0	0	0	0	0	0	0	0	0	0	0	0	0	0	0	0	0	0	0	0	0	0	0
Q07507	Dermatopontin OS=Homo sapiens OX=9606	DPT	1	0	0	0	0	0	0	0	0	0	0.5	0.5	0	1.5	0	0	0	0	0	0	0	0	0	0	2	0	0	0	0	0	0	0	0	0	1	0	0	0	0	1.5	0	0	2	0	0
Q6ZPD9	Probable C-mannosyltransferase DPY19L3 OS=Homo sapiens OX=9606	DPY19L3	0	0	0	0	0	0	0	0	0	0	0	0	0	0	0	0	0	0	0	0	0	0	0	0	0	0	0	0	0	0	0	0	0	0	0	0	0	0	0	0.5	0	0	0	0	0
Q7Z388	Probable C-mannosyltransferase DPY19L4 OS=Homo sapiens OX=9606	DPY19L4	0	0	0.5	0	0	0	0	0	0	0	0	0	0	0	0	0	0	0	0	0	0	0	0	0	0	0	0	0	0	0	0	0	0	0	0	0	0	0	0	0	0	0	0	0	0
H0YB87	Dihydropyrimidinase-related protein 3 (Fragment) OS=Homo sapiens OX=9606	DPYSL3	0	0	0	0.5	0	0	0	0	0	0	0	0	0	0	0	0	0	0	0	0	0	0	0	0	0	0	0	0	0	0	0	0	0	0	0	0	0	0	0	0	0	0	0	0	0
Q96MC2	Dynein regulatory complex protein 1 OS=Homo sapiens OX=9606	DRC1	0	0	0	0	0	0	0.5	0	0	0	0	0	0	0	0	0	0	0	0	0	0	0	0	0	0	0	0	0	0	0	0	0	0	0	0	0	0	0	0	0	0	0	0	0	0
Q9Y295	Developmentally-regulated GTP-binding protein 1 OS=Homo sapiens OX=9606	DRG1	0	0	0	0	0	0	0	0	0.5	0	0	0	0	0	0	0	0	0	0	0	0	0	0	0	0	0	0	0	0	0	0	0	0	0	0	0	0	0	0	0	0	0	0	0	0
A6NNA5	Dorsal root ganglia homeobox protein OS=Homo sapiens OX=9606	DRGX	0	0	0	0	0	0	0	1.5	0	0	0	0	3.5	0	0	4	0	0	0.5	0	0	0	0	0.5	0	0	0	0	0	0	0	0	0	0	0	0	0	0	0	1	0	0	0	0	0
Q13474	Dystrophin-related protein 2 OS=Homo sapiens OX=9606	DRP2	0	0	0	0	0	0	0	0	0	0	0	0	0	0	0	0	0	0	0	0	0	0	0	0	0	0	0	0	0	0	0	0	0	0	0	0	0	0	0	0	0	0	0.5	0	0
Q08554	Desmocollin-1 OS=Homo sapiens OX=9606	DSC1	0	0	0	0	0	0	0	0	0	0	0	0	0	0	0	0	0	0	0	0	0	0	0	0	0	0	0	0	0	0	0	0.5	0	0	0	0	0	0	0	0	0	0	0	0	0
Q02487	Desmocollin-2 OS=Homo sapiens OX=9606	DSC2	0	0	0	0	0	0	0	3.5	0	0	1	0	0	0	0	2	0	0	0	0	2	0	0	0	0	0	0	0	0	0	0	0	0	0	0	0	0	0	0	0	0	0	0	0	0
Q8TD84	Down syndrome cell adhesion molecule-like protein 1 OS=Homo sapiens OX=9606	DSCAML1	0	0	0	0	0	0	0	0	0	0	0	0	0	0	0	0	0	0	0	0	0	0.5	0	0	0	0.5	0	0	0	0	0	0	0	0	0	0	0	0	0.5	0	0	0	0	0.5	0
Q02413	Desmoglein-1 OS=Homo sapiens OX=9606	DSG1	0	0	0	0	0	0	0	0	0	0	0	0	0	0	0	0	0	0	0	0	0	0	0	0	0	0	0	0	0	0	0	0.5	0	0	0	0	0	0	0	0	0	0	0	0	0
P15924	Desmoplakin OS=Homo sapiens OX=9606	DSP	0	0	0	0	0	0	0	0	0	0	0	0	0	0	0	0	0	0	0.5	0	0	0	0	0	0	0	0	0	0	0	0	1.5	0	0	0	0	0	0	0	0	0	0	0	0	0
Q03001	Dystonin OS=Homo sapiens OX=9606	DST	0	0	0	0	0	0	0	0	0	0	0	0	0	0	0	0	0	0.5	0	0	0	0.5	0	0	0	0	0	0	0	0	0	0	0	0	0	0	0	0	0.5	0	0	0	0	0	0.5
Q9NZJ0	Denticleless protein homolog OS=Homo sapiens OX=9606	DTL	0	0	0	0	0	0	0	0	0	0	0	0	0	0	0	0	0	0	0	0	0	0	0	0	0.5	0	0	0	0	0	0	0	0	0	0	0	0	0	0	0	0	0	0	0	0
Q9NRD9	Dual oxidase 1 OS=Homo sapiens OX=9606	DUOX1	0	0	0.5	0	0	0	0	0	0	0	0	0	0	0	0	0	0	0	0	0	0	0	0	0	0	0	0	0	0	0	0	0	0	0	0	0	0	0	0	0	0	0	0	0	0
Q6P1R4	tRNA-dihydrouridine(16/17) synthase [NAD(P)(+)]-like OS=Homo sapiens OX=9606	DUS1L	0	0	0	0	0	0	0	0	0	0	0	0	0	0.5	0	0	0	0	0	0	0	0	0.5	0	0	0	0	0	0	0	0	0	0	0	0	0	0	0	0	0	0	0	0	0	0
P51452	Dual specificity protein phosphatase 3 OS=Homo sapiens OX=9606	DUSP3	0	0	0	0	0	0	0	0	0	0	0	0	0	0	0	0	0	0	0	0	0	0	0	0	0	0	0	0	0	0	0	0	0	0	0	0	0	0	0	0.5	0	0	0	0	0
Q7RTS9	Dymeclin OS=Homo sapiens OX=9606	DYM	0	0	0	0	0	0	0	0	0.5	0	0	0	0	0	0	0	0	0	0	0	0	0	0	0	0	0	0	0	0	0	0	0	0	0	0	0	0	0	0	0	0	0	0	0	0
O43237	Cytoplasmic dynein 1 light intermediate chain 2 OS=Homo sapiens OX=9606	DYNC1LI2	0	0	0	0	0	0	0.5	0	0	0	0	0	0	0	0	0	0	0	0	0	0	0	0	0	0	0	0	0	0	0	0	0	0	0	0	0	0	0	0	0	0	0	0	0	0
Q8TCX1	Cytoplasmic dynein 2 light intermediate chain 1 OS=Homo sapiens OX=9606	DYNC2LI1	0	0	0	0	0	0	0	0.5	0	0	0	0	0	0	0	0	0	0	0	0	0	0	0	0	0	0	0	0	0	0	0	0	0	0	0	0	0	0	0	0	0.5	0	0	0	0
Q9Y463	Dual specificity tyrosine-phosphorylation-regulated kinase 1B OS=Homo sapiens OX=9606	DYRK1B	0	0	0	0.5	0	0	0	0	0	0	0	0	0	0	0	0	0	0	0	0	0	0	0	0	0	0	0	0	0	0	0	0	0	0	0	0	0	0	0	0	0	0	0	0	0
A0A087WTH2	Double zinc ribbon and ankyrin repeat-containing protein 1 OS=Homo sapiens OX=9606	DZANK1	0	0	0	0	0	0	0	0	0	0	0	0	0	0	0	0	0	0	0	0	0	0	0	0	0	0	0	0	0	0	0	0.5	0	0	0	0	0	0	0	0	0	0	0	0	0
Q86YF9	Zinc finger protein DZIP1 OS=Homo sapiens OX=9606	DZIP1	0	0	0	0	0	0	0	0	0	0	0	0	0	0	0	0	0	0	0	0	0	0	0	0	0	0	0	0	0	0	0	0	0	0	0	0	0	0	0	0	0	0	0.5	0	0
C9JD19	Zinc finger protein DZIP1L (Fragment) OS=Homo sapiens OX=9606	DZIP1L	0	0	0	0	0	0	0	0	0	0	0	0	0	0	0	0	0	0	0	0	0	0	0	0	0	0	0	0	0	0	0	0	0	0	0	0	0	0	0	0	0	0	0.5	0	0
O75461	Transcription factor E2F6 OS=Homo sapiens OX=9606	E2F6	0	0	0	0	0	0	0	0	0	0	0	0	0	0	0	0	0	0.5	0	0	0	0	0	0	0	0	0	0	0	0	0	0	0	0	0	0	0	0	0	0	0	0	0	0	0
Q9HAK2	Transcription factor COE2 OS=Homo sapiens OX=9606	EBF2	0	0	0	0	0	0	0	0	0	0	0	0	0	0	0	0	0	0	0	0	0	0	0	0	0	0	0	0	0	0	0	0	0	0	0	0	0	0	0.5	0	0	0	0	0	0
O94769	Extracellular matrix protein 2 OS=Homo sapiens OX=9606	ECM2	0	0	0	0	0	0.5	0	0	0	0	0	0	0	0	0	0	0	0	0	0	0	0	0	0	0	0	0	0	0	0	0	0	0	0	0	0	0	0	0	0	0	0	0	0	0
J3KN16	Ecm29 proteasome adaptor and scaffold OS=Homo sapiens OX=9606	ECPAS	0	0	0	0	0	0	0	0	0	0.5	0	0	0	0	0	0	0	0	0	0	0	0	0	0	0	0	0	0	0	0	0	0	0	0	0	0	0	1	0	0	0	0	0	0	0
Q9H8V3	Protein ECT2 OS=Homo sapiens OX=9606	ECT2	0	0	0	0	0	0	0	0	0	0	0	0	0	0	0	0	0	0	0	0	0	0	0.5	0	0	0	0	0	0	0	0	0	0	0	0	0	0	0	0	0	0	0	0	0	0
Q008S8	Epithelial cell-transforming sequence 2 oncogene-like OS=Homo sapiens OX=9606	ECT2L	0	0	0	0	0	0	0	0	0	0	0	0	0	0	0	0	0	0	0	0	0	0	0	0	0.5	0	0	0	0	0	0	0	0	0	0	0	0	0	0	0	0	0	0	0	0
Q4FAT2	Endothelin-3 OS=Homo sapiens OX=9606	EDN3	0	0	0	0	0	0	0	0	0	0	0	0	0	0	0	0	0	0	0	0	0	0	0	0	0	0	0	0	0	0.5	0	0	0	0	0	0	0	0	0	0	0	0	0	0	0
H0YCS2	Erythroid differentiation-related factor 1 (Fragment) OS=Homo sapiens OX=9606	EDRF1	0	0	0	0	0	0	0	0	0	0	0	0	0	0	0	0	0	0	0	0	0	0	0	0	0	0	0	0	0	0	0	0	0	0	0	0	0	0	0.5	0	0	0	0	0	0
P68104	Elongation factor 1-alpha 1 OS=Homo sapiens OX=9606	EEF1A1	0	0.5	0.5	2	0	0	0	2	4.5	0	2.5	0	1	2.5	1	4.5	0	11.5	0	0	2	0	0.5	2.5	1	0	0	0	0	0	0	0	0	0	0	0	0	0	0	0	0	0	0	0	0
Q05639	Elongation factor 1-alpha 2 OS=Homo sapiens OX=9606	EEF1A2	0	0	0	0	0	0	0	0	0	0	0	0	0	0	0	0	0	0	0	0	0	0	0	0	0	0	0.5	0	0	1.5	0	0	0	0	0	0.5	0	0	0	1	0	1	0	0	0.5
Q5JPI9	EEF1A lysine methyltransferase 2 OS=Homo sapiens OX=9606	EEF1AKMT2	0	0	0	0	0	0	0	0	0	0	0	0	0	0	0	0	0	0	0	0	0	0	0	0	0	0	0	0	0	0	0	0	0	0	0.5	0	0	0	0	0	0	0	0	0	0
Q96AZ1	EEF1A lysine methyltransferase 3 OS=Homo sapiens OX=9606	EEF1AKMT3	0	0	0	0	0	0	0	0	0	0	0	0	0	0	0	0	0	0	0	0	0	0	0	0	0	0	0	0	0	0	0	0	0	0	0	0	0	0	0	0	0	0	0	0.5	0
E9PM66	Elongation factor 1-delta (Fragment) OS=Homo sapiens OX=9606	EEF1D	1	0	0	0	0	0	0	0	0	0	0	0	0	0	0	0	0	0	0	0	0	0	0	0	0	0	0	0	0	0	0	0	0	0	0	0	0	0	0	0	0	0	0	0	0
P13639	Elongation factor 2 OS=Homo sapiens OX=9606	EEF2	0	0	0	0	0	0	0	0	0	0	0	0	0	0	0	0	0	2	0	0	0	0	0	0	0	0	0	0	0	0	0	0	0	0	0	0	0	0	0	0	0	0	0	0	0
Q6NXP0	EF-hand calcium-binding domain-containing protein 12 OS=Homo sapiens OX=9606	EFCAB12	0	0	0	0	0	0	0	0	0	0	0	0	0	0	0	0	0	0	0	0	0	0	0	0	0.5	0	0	0	0	0	0	0	0	0	0	0	0	0	0	0	0	0	0	0	0
Q5THR3	EF-hand calcium-binding domain-containing protein 6 OS=Homo sapiens OX=9606	EFCAB6	0	0	0.5	0	0	0	0	0	0	0	0	0	0	0	0	0	0	0	0	0	0	0	0	0	0	0	0	0	0	0	0	0	0	0	0	0	0	0	0	0	0	0	0	0	0
Q9HA90	EF-hand and coiled-coil domain-containing protein 1 OS=Homo sapiens OX=9606	EFCC1	0	0	0	0	0	0	0	0	0	0	0	0	0	0	0	0	0	0	0	0	0	0	0	0	0	0	0	0	0	0	0	0	0	0	0	0	0	0	0	0	0	0.5	0	0	0
Q12805	EGF-containing fibulin-like extracellular matrix protein 1 OS=Homo sapiens OX=9606	EFEMP1	0	0	0	0	0	0	0	0	0	0	0	0.5	1	2	1.5	0	0	0	0	0	0	0	0	0	1	0	0	0.5	0	0	0	0	0	0	0	0	0	0	0	0	0	0	0	0	0
A0A1B0GTH7	EF-hand domain-containing protein 1 (Fragment) OS=Homo sapiens OX=9606	EFHC1	0	0	0	0	0	0	0	0	0	0	0	0	0	0	0	0	0	0	0	0	0	0	0	0	0	0	0	0	0	0	0	0	0	0	0	0	0	0	1	0	0	0	0	0	0
P98172	Ephrin-B1 OS=Homo sapiens OX=9606	EFNB1	0	0	0	0	0	0	0	0	0	0	0.5	0	0	0	0	0	0	0	0	0	0	0	0	0	0	0	0	0	0	0	0	0	0	0	0	0	0	0	0	0	0	0	0	0	0
P01133	Pro-epidermal growth factor OS=Homo sapiens OX=9606	EGF	42	39.5	48	7.5	25.5	10	11.5	63.5	31.5	14.5	36	12.5	45	50.5	46	82.5	21	50	25	45	71.5	35	14	38	31	41	13.5	10.5	5.5	39	27	7.5	8.5	27.5	22.5	2.5	47	0	73	46.5	1	20.5	14.5	0	26
P00533	Epidermal growth factor receptor OS=Homo sapiens OX=9606	EGFR	0	0	0	0.5	0	0	0	0	0	0	0	0	0	0	0	0	0	0	0	0	0	0	0	0	0	0	0	0	0	0	0	0	0	0	0	0	0	0	0	0	0	0	0	0	0
Q9H6Z9	Egl nine homolog 3 OS=Homo sapiens OX=9606	EGLN3	0	0	0	0	0	0	0	0	0	0	0	0	0	0.5	0	0	0	0	0	0	0	0	0	0	0	0	0	0	0	0	0	0	0	0	0	0	0	0	0	0	0	0	0	0	0
A0A024R571	EH domain-containing protein 1 OS=Homo sapiens OX=9606	EHD1	0	0	0	0	0	0	0	0	0.5	0	0	0	0.5	0	0	1.5	0	0	0	0	0	0	0	0	0	0	0	0	0	0	0	0	0	0	0	0	0	0	0.5	3	0	0.5	0	0	0
Q9H223	EH domain-containing protein 4 OS=Homo sapiens OX=9606	EHD4	0	0	0	0	0	0	0	0	1	0	0.5	0	0	0	0	0	0	0	0	0	0	0	0	0	0	0	0	0	0	0	0	0	0	0	0	0	0	0	1	6.5	0	0	0	0	0
O60739	Eukaryotic translation initiation factor 1b OS=Homo sapiens OX=9606	EIF1B	0	0	0	0	0	0	0	0	0	0	0	0	0	0	0	0	0	0.5	0	0	0	0	0	0	0	0	0	0	0	0	0	0	0	0	0	0	0	0	0	0	0	0	0	0	0
P19525	Interferon-induced, double-stranded RNA-activated protein kinase OS=Homo sapiens OX=9606	EIF2AK2	0	0	0	0	0	0	0	0	0	0	0.5	0	0	0	0	0	0	0	0	0	0	0	0	0	0	0	0	0	0	0	0	0	0	0	0.5	0	0	0	0	0	0	0	0	0	0
P49770	Translation initiation factor eIF-2B subunit beta OS=Homo sapiens OX=9606	EIF2B2	0	0	0	0	0	0	0	0	0	0	0	0	0.5	0	0	0	0	0	0	0	0	0	0	0	0	0	0	0	0	0	0	0	0	0	0	0	0	0	0	0	0	0	0	0	0
P41091	Eukaryotic translation initiation factor 2 subunit 3 OS=Homo sapiens OX=9606	EIF2S3	0	0	0	0	0	0	1	0.5	0	0	0	0	0	0	0	0	0	0	0	0	0.5	0	0	0	0	0	0	0	0	0	0	0	0	0	0	0	0	0	0	0	0	0	0	0	0
Q14152	Eukaryotic translation initiation factor 3 subunit A OS=Homo sapiens OX=9606	EIF3A	0	0	0	0	0	0	0	0	0	0	0	0	0	0	0	0	0	0	0	0	0	0	0	0	0.5	0	0	0	0	0	0	0	0	0	0	0	0	0	0	0	0	0	0	0	0
B5ME19	Eukaryotic translation initiation factor 3 subunit C-like protein OS=Homo sapiens OX=9606	EIF3CL	0	0	0	0	0	0	0	0	0	0	0	0	0	0	0	0	0	0	0	0	0	0	0	0	0	0	0	0	0	0	0	0	0	0	0	0	0	0	0	0	0	0	0	0	0.5
O15371	Eukaryotic translation initiation factor 3 subunit D OS=Homo sapiens OX=9606	EIF3D	0	0.5	0	0	0	0	0	0	0	0.5	0	0	0	0	0	0	0	0	0	0	0	0	0.5	0.5	0	0	0	0	0	0	0	0	0	0	0	0	0	0	0	0	0	0	0	0	0
K7EL60	Eukaryotic translation initiation factor 3 subunit G OS=Homo sapiens OX=9606	EIF3G	0	0	0	0	0	0	0	0	0	0	0	0	0	0	0	0	0	0	0	0	0	0	0	0	0	0	0	0	0	0	0	0	0	0.5	0	0	0	0	0	0	0	0	0	0	0
B0QY89	Eukaryotic translation initiation factor 3 subunit L OS=Homo sapiens OX=9606	EIF3L	0	0	0	0	0	0	0	0	0	0	0	0	0	0	0	0	0	0	0	0	0	0	1	0	0	0	0	0	0	0	0	0	0	0	0	0	0	0	0	0	0	0	0	0	0
H0Y8X3	Eukaryotic translation initiation factor 4E type 1B (Fragment) OS=Homo sapiens OX=9606	EIF4E1B	0	0	0	0	0	0	0	0	0	0	0	0	0	0	0	0.5	0	0	0	0	0	0	0	0	0	0	0	0	0	0	0	0	0	0	0	0	0	0	0	0	0	0	0	0	0
Q8N5X7	Eukaryotic translation initiation factor 4E type 3 OS=Homo sapiens OX=9606	EIF4E3	0	0	0	0	0.5	0	0	0	0	0	0	0	0	0	0	0	0	0	0	0	0	0	0	0	0	0	0	0	0	0	0	0	0	0	0	0	0	0	0	0	0	0	0	0	0.5
A0A0U1RQK7	Eukaryotic translation initiation factor 4 gamma 3 OS=Homo sapiens OX=9606	EIF4G3	0	0.5	0	0	0	0	0	0	0	0	0	0	0	0	0	0	0	0	0	0	0	0	0	0	0	0.5	0	0	0	0	0	0	0	0	0	0	0	0	0	0	0	0	0	0	0
A0A087WUT6	Eukaryotic translation initiation factor 5B OS=Homo sapiens OX=9606	EIF5B	1	0	0	0	0	0	0	0	0	0	0	0	0	0	0	0	0	0	0	0	0	0	0	0	0	0	0	0	0	0	0	0	0	0	0	0	0	0	0	0	0	0	0	0	0
P08246	Neutrophil elastase OS=Homo sapiens OX=9606	ELANE	0	0	0	0.5	0	0	0	0	0.5	0	0	0	0	0	0	0	0	0	0	0	0	0	0.5	0	0	0	0	0	2.5	0	0	0	0	0	0	5.5	2.5	0	3	0	0	0	1.5	0	4.5
P78545	ETS-related transcription factor Elf-3 OS=Homo sapiens OX=9606	ELF3	0	0	0	0	0	0	0	0	0	0	0	0	0	0	0	0	0	0	0	0	0	0	0	0	0	0	0	0	0	0	0	0	0	0	0	0.5	0	0	0	0	0	0	0	0	0
Q99607	ETS-related transcription factor Elf-4 OS=Homo sapiens OX=9606	ELF4	0	0	0	0	0	0	0	0	0	0	0	0	0	0	0	0	0	0	0	0	0	0	0	0.5	0	0	0	0	0	0	0	0	0	0	0	0	0	0	0	0	0.5	0	0	0	0
Q92556	Engulfment and cell motility protein 1 OS=Homo sapiens OX=9606	ELMO1	0	0	0	0	0	0	0	0	0	0	0	0	0	0	0	0	0	0	0	0	0	0	0	0	0	0	0	0	0	0	0	0	0	0	0	0	0	0	0	0	0	0	0	0.5	0
Q96FG2	ELMO domain-containing protein 3 OS=Homo sapiens OX=9606	ELMOD3	0	0	0	0	0	0	0	0	0	0	0	0	0	0	0	0	0	0	0	0	0	0	0	0	0	0	0	0	0	0	0	0	0	0	0	0	0	0	0	0	0	0	0	0.5	0
H7C1L3	ELM2 and SANT domain-containing protein 1 (Fragment) OS=Homo sapiens OX=9606	ELMSAN1	0	0	0.5	0	0	0	0	0	0	0	0	0	0	0	0	0	0	0	0	0	0	0	0	0	0	0	0	0	0	0	0	0	0	0	0	0	0	0	0	0	0	0	0	0	0
F8WAH6	Elastin OS=Homo sapiens OX=9606	ELN	0	0	0	0	0	0	0	0	0	0	0	0	0	0	0	0	0	0	0	0	0	0	0	0	0	0	0	0.5	0	0	0	0	0	0	0	0.5	0	0	0	0	0	0	0	0	0
F5H2T0	Elongator complex protein 1 OS=Homo sapiens OX=9606	ELP1	0	0	0	0	0	0	0	0	0	0	0	0	0	0	0	0	0	0	0	0	0	0.5	0	0	0	0	0	0	0	0	0	0	0	0	0	0	0	0	0	0	0	0	0	0	0
A0A1W2PNF7	Elongator complex protein 4 (Fragment) OS=Homo sapiens OX=9606	ELP4	0	0	0	0	0	0	0	0	0	0	0	0	0	0	0	0	0	0	0.5	0	0	0	0	0	0	0	0	0	0	0	0	0	0	0	0	0	0	0	0	0	0	0	0	0	0
Q8N766	ER membrane protein complex subunit 1 OS=Homo sapiens OX=9606	EMC1	0	0	0	0	0	0	0	0	0	0	0	0	0	0	0	0	0	0	0	0	0	0	0	0	0	0	0	0	0	0	0	0	0	0	0	0	0	0	0	0	0	0	0	0.5	0
H0Y6W4	EMI domain-containing protein 1 (Fragment) OS=Homo sapiens OX=9606	EMID1	0	0	0	0	0	0	0	0.5	0	0	0	0	0	0	0	0	0	0	0	0	0	0	0	0	0	0	0	0	0	0	0	0	0	0	0	0	0	0	0	0	0	0	0	0	0
C9JRL6	Echinoderm microtubule-associated protein-like 2 OS=Homo sapiens OX=9606	EML2	0	0	0	0	0	0	0	0	0	0	0.5	0	0	0	0	0	0	0	0	0.5	0	0	0	0	0	0	0	0	0	0	0	0	0	0	0	0	0.5	0	0	0	0	0	0	0	0
H0Y3M3	Echinoderm microtubule-associated protein-like 3 (Fragment) OS=Homo sapiens OX=9606	EML3	0	0	0	0	0	0	0	0.5	0	0	0	0	0	0	0	0	0	0	0	0	0	0	0	0	0	0	0	0	0	0	0	0	0	0	0	0	0	0	0	0	0	0	0	0	0
B5MBZ0	Echinoderm microtubule-associated protein-like 4 OS=Homo sapiens OX=9606	EML4	0	0	0	0	0	0	0	0	0	0	0	0	0	0	0	0	0	0	0	0	0	0	0	0	0	0	0	0	0	0	0	0	0	0	0	0	0	0	0	0	0	0	0	0.5	0
Q05BV3	Echinoderm microtubule-associated protein-like 5 OS=Homo sapiens OX=9606	EML5	0	0	0	0	0	0	0	0	0	0	0	0	0	0.5	0	0	0	0	0	0	0.5	0	0	0	0	0	0	0	0	0	0	0	0	0	0	0	0	0	0	0	0	0	0	0	0
Q6ZMW3	Echinoderm microtubule-associated protein-like 6 OS=Homo sapiens OX=9606	EML6	0	0	0	0	0	0	0	0	0	0	0	0	0	0	0	0.5	0	0	0	0	0	0	0	0	0	0	0	0	0	0	0	0	0	0	0	0	0	0	0	0	0	0	0	0	0
Q7Z589	BRCA2-interacting transcriptional repressor EMSY OS=Homo sapiens OX=9606	EMSY	0	0	0	0	0	0	0	0	0	0	0	0	0	0	0.5	0	0	0	0	0.5	0	0	0	1	0	0	0	0	0	0	0	0	0	0	0	0	0	0	0	0	0	0	0.5	0	0.5
P06733	Alpha-enolase OS=Homo sapiens OX=9606	ENO1	1	3	0.5	1.5	0	0	0	16.5	6	1.5	11.5	0	5	3	2	13	0.5	8.5	0	2	16	0.5	0	9	3	0.5	0	0	0.5	3	0	0	3	0	0	0.5	4	0	15.5	7	0	4	0	0	5
P09104	Gamma-enolase OS=Homo sapiens OX=9606	ENO2	0	0	0	0	0	0	0	0	0	0	0	0	0	0	0	0	0	0	0	0	0	0	0	0	0	1	0	0	0.5	0.5	0	0	1.5	0	0	0	0	0	3.5	2	0	2	0	0	2
Q16206	Ecto-NOX disulfide-thiol exchanger 2 OS=Homo sapiens OX=9606	ENOX2	0	0	0	0	0	0	0	0	0	0	0	0	0	0	0	0	0	0	0	0	0	0	0	0	0	0	0	0	0	0	0	0	0	0	0	0	0	0	0	0	0	0	0	0	0.5
Q07075	Glutamyl aminopeptidase OS=Homo sapiens OX=9606	ENPEP	1	3	0	14	2	3.5	0.5	12.5	22	13	15.5	4.5	5.5	2.5	3.5	13.5	2.5	11.5	0	9	13	8	18	5.5	6.5	2	4.5	0	7.5	7	0	0	0	0.5	0	0	17	0	9.5	21.5	0	17	2.5	0	6
O14638	Ectonucleotide pyrophosphatase/phosphodiesterase family member 3 OS=Homo sapiens OX=9606	ENPP3	0	0	0	0	0	0	0	0	0	0	0	0	0	0	0	0	0	0	0	0	0	0	0	0	0	0	0.5	0	0	0	0	0	0	0	0	0	0	0	0	0	0	0	0	0	0
Q6UWR7	Ectonucleotide pyrophosphatase/phosphodiesterase family member 6 OS=Homo sapiens OX=9606	ENPP6	0	0	0	0.5	0	0	0	2.5	1.5	1	1	0	0.5	0	0	3.5	0	0	0	2	0	2	1.5	0.5	1.5	0	0	0	0.5	0	0	0	1	0	0	0	1	0	1.5	2.5	0	1.5	0	0	0.5
A0A0B4J269	Uncharacterized protein OS=Homo sapiens OX=9606 PE=1 SV=1	ENSG00000198211	0	0	0	0	0	0	0	0	0	0	0	0	0	0	0	0	0	0	0	0	0	0	0	0	0	0.5	0	0	0	0	0	0	0	0	0	0	0	0	0	0	0	0	0	0	0
B4E1Z4	cDNA FLJ55673, highly similar to Complement factor B (EC 3.4.21.47) OS=Homo sapiens OX=9606 PE=1 SV=1	ENSG00000244255	0	0	0	0	0	0	0	0	0	0	0	0	0	0	0	0	1	0	0	0	0	0	0	0	0	0	0	0	0	0	0	0	0	0	0	0	0	0	0	0	0	1	0	14	0
K7N7A8	Uncharacterized protein (Fragment) OS=Homo sapiens OX=9606 PE=3 SV=2	ENSG00000250424	0	0	0	0	0	0	0	0	0	0	0	0	0	0	0	0	0	0	0	0	0	0	0	0	0	2	0	2	1.5	3.5	1	0	1	2	0.5	2	2	0	3	3.5	0	2.5	2	0	2
E9PI62	Mitochondrial GTPase 1 OS=Homo sapiens OX=9606 PE=3 SV=1	ENSG00000254536	0	0	0	0	0	0	0.5	0.5	1	0	0	0	0	0	0	0.5	0.5	1.5	0	0	0	0	0	0	0	0	0	0	0	0	1	0	0	0	0	0	1	0	0.5	0.5	0.5	0.5	1	0	0
H3BT81	Uncharacterized protein (Fragment) OS=Homo sapiens OX=9606 PE=4 SV=1	ENSG00000255054	0	0	0	0	0	0	0.5	0	0	0	0	0	0	0	0	0	0	0	0	0	0	0	0	0	0	0	0	0	0	0	0	0	0	0	0	0	0	0	0	0	0	0	0	0	0
K7EJF2	Uncharacterized protein (Fragment) OS=Homo sapiens OX=9606 PE=4 SV=1	ENSG00000257062	0	0	0	0	0	0	0	0	0	0	0	0	0	0	0	0	0	0	0	0	0	0	0	0.5	0	0	0	0	0	0	0	0	0	0	0	0	0	0	0	0	0	0	0	0	0
H0YHG0	Uncharacterized protein (Fragment) OS=Homo sapiens OX=9606 PE=1 SV=1	ENSG00000257390	0	0	0	0	0	0	0	0	0	0	0	0	0	0	0	0	0	0	0	0	0	0	0	0	0	0	0.5	0	0	0	0	0	0	0	0	0	0	0	0	0	0	0	0	0	0
A0A087WUJ7	Uncharacterized protein OS=Homo sapiens OX=9606 PE=4 SV=1	ENSG00000260729	0	0	0	0.5	0	0	0	0	0	0	0	0	0	0	0	0	0	0	0	0	0	0	0	0	0	0	0	0	0	0	0	0	0	0	0	0	0	0	0	0	0	0	0	0	0
J3QT63	Uncharacterized protein (Fragment) OS=Homo sapiens OX=9606 PE=4 SV=1	ENSG00000261732	0	0	0	0	0	0	0	0	0	0	0	0	0	0	0	0	0.5	0	0	0	0	0	0	0	0	0	0	0	0	0	0	0	0	0	0	0	0	0	0	0	0	0	0	0	0
L7N2F9	Uncharacterized protein (Fragment) OS=Homo sapiens OX=9606 PE=4 SV=1	ENSG00000263620	0	0	0	0	0	0	0	0	0	0	0	0	0	0	0	0	0	1.5	0	0	0	0	0	0	0	0	0	0	0	0	0	0	0	0	0	0	0	0	0	0	0	0	0	0	0
K7ENM7	Uncharacterized protein OS=Homo sapiens OX=9606 PE=4 SV=1	ENSG00000267022	0	0	0	0	0	0	0	0.5	0.5	0	0.5	0	0	0	0	0.5	0	0	0	0	0	0	0	0	0	0	0	0	0	0	0.5	0	0	0	0	0	0.5	0	0	0.5	0	1	0	0	0
M0R2C6	Uncharacterized protein (Fragment) OS=Homo sapiens OX=9606 PE=4 SV=1	ENSG00000269547	0	0	0	0	0	0	0	0	0	0	0	0	0	0	0	0.5	0	0	0	0	0	0	0	0	0	0	0	0	0	0	0	0	0	0	0	0	0	0	0	0	0	0	0	0	0
F5H423	Uncharacterized protein OS=Homo sapiens OX=9606 PE=3 SV=1	ENSG00000272822	1	1	2	2.5	0	2.5	0	3	3.5	2.5	4.5	0	2	0.5	0.5	6	0	7.5	0	5.5	2	1	0	3	2	0.5	0	3	0.5	4.5	0	0	2	1.5	1.5	0.5	4.5	0	4	2	0	4.5	0	0	0.5
A8MTW9	Putative uncharacterized protein ENSP00000380674 OS=Homo sapiens OX=9606 PE=5 SV=2	ENSP00000380674	0	0	0	0	0.5	0	0.5	0	0	0	0	0	0	0	0	0	0	0	0	0	0	0	0	0	0	0	0	0	0	0	0	0	0	0	0	0	0	0	0	0	0	0	0	0	0
A8MU76	Putative UPF0607 protein ENSP00000381418 OS=Homo sapiens OX=9606 PE=3 SV=2	ENSP00000381418	0	0	0	0	0	0	0	0	0	0	0	0	0	0	0	0	0	0	0	0	0	0	0	0	0	0	0	0	0	0	0	0	0.5	0	0	0	0	0	0	0	0	0	0	0	0
Q8IYW4	ENTH domain-containing protein 1 OS=Homo sapiens OX=9606	ENTHD1	0	0	0	0	0	0	0	0	0	0	0.5	0	0	0	0	0	0	0	0	0	0	0	0	0	0	0	0	0	0	0	0	0	0	0	0	0	0	0	0	0	0	0	0	0	0
Q9Y227	Ectonucleoside triphosphate diphosphohydrolase 4 OS=Homo sapiens OX=9606	ENTPD4	0	0	0	0	0	0	0	0	0	0	0	0	0	0	0	0	0	0	0	0	0	0	0	0	0	0	0	0	0	0	0	0	0	0	0	0	0.5	0	0	0	0	0	0	0	0
Q5MY95	Ectonucleoside triphosphate diphosphohydrolase 8 OS=Homo sapiens OX=9606	ENTPD8	0	0	0	0	0	0	0	0	0	0	0	0	0	0	0	0	0	0	0	0	0	0	0	0	0	0.5	0	0	0	0	0	0	0	0	0	0	0	0	0	0	0	0	0	0	0
Q9H4G0	Band 4.1-like protein 1 OS=Homo sapiens OX=9606	EPB41L1	0	0	0	0	0	0	0	0	0	0	0	0.5	0	0	0	0	0	0	0	0	0	0	0	0	0	0	0	0	0	0	0	0	0	0	0	0	0	0	0	0	0	0	0	0	0
O43491	Band 4.1-like protein 2 OS=Homo sapiens OX=9606	EPB41L2	0	0	0	0	0	0	0	0	0	0	0	0	0	0	0	0	0	0	0	0	0	0	0	0	0	0	0.5	0	0	0	0	0	0	0	0	0	0	0	0	0	0	0	0	0	0
Q52LR7	Enhancer of polycomb homolog 2 OS=Homo sapiens OX=9606	EPC2	0	0	0	0	0	0	0	0	0.5	0	0	0	0	0	0	0	0	0	0	0	0	0	0	0	0	0	0	0	0	0	0	0	0	0	0	0	0	0	0	0	0	0	0	0	0
B5MCA4	Epithelial cell adhesion molecule OS=Homo sapiens OX=9606	EPCAM	0	0	0	0	0	0	0	0	0	0	0	0	0	0	0	0	0	0.5	0	0	0	0	0	0	0	0	0	0	0	0	0	0	0	0	0	0	0	0	0	0	0	0	0	0	0
A0A0G2JNH7	Ephrin type-B receptor 6 OS=Homo sapiens OX=9606	EPHB6	0	0	0	0	0	0	0	0	0	0	0	0	0	0	0	0	0	0	0	0	0	0	0	0	0	0	0	0	0	0	0	0	0	0	0	0.5	0	0	0	0	0	0	0	0	0
P34913	Bifunctional epoxide hydrolase 2 OS=Homo sapiens OX=9606	EPHX2	0	0	0	0	0	0	0	0	1	0	0	0	0	0	0	0	0	1	0	0	0	0	0	0	0	0	0	0	0	0	0	0	0	0	0	0	0	0	0	0	0	0	0	0	0
A0A087X1U6	Epiplakin OS=Homo sapiens OX=9606	EPPK1	0	0	0	0	0	0.5	0	0	0	0	0	0	0	0	0	0	0	0	0	0	0	0	0	0	0	0	0	0	0	0	0	0	0	0	0	0	0	0	0	0	0	0.5	0	0	0
P07814	Bifunctional glutamate/proline--tRNA ligase OS=Homo sapiens OX=9606	EPRS	0	0	0	0	0	0	0	0	0	0	0	0	0	0	0	0	0	0	0	0	0	0	0.5	0	0	0	0	0	0	0	0	0	0	0	0	0	0	0	0	0	0	0	0	0	0
P42566	Epidermal growth factor receptor substrate 15 OS=Homo sapiens OX=9606	EPS15	0	0.5	0	0	0	0	0	0	0	0	0	0	0	0	0	0	0	0	0	0	0	0	0	0	0	0	0	0	0	0	0	0	0	0	0	0	0	0	0	0	0	0	0	0	0
Q12929	Epidermal growth factor receptor kinase substrate 8 OS=Homo sapiens OX=9606	EPS8	1	0.5	0	0	0	0	0	4	10	2	3.5	0	2.5	0	0.5	0	0	1.5	0	3	5	1.5	0.5	0	0	0	0	0	0	2	0	0	2.5	0	0	0	4.5	0	0.5	22	0	0	0	0	0.5
Q8TE68	Epidermal growth factor receptor kinase substrate 8-like protein 1 OS=Homo sapiens OX=9606	EPS8L1	0	0	0	0	0	0	0	1.5	1.5	1	0	0	0	0	0	0	2	0	0	2	0	1	1.5	1.5	0	0	0	0	0	2	0	0	0	0	0	0	0	0	1	1.5	0	2	0	0	0
Q9H6S3	Epidermal growth factor receptor kinase substrate 8-like protein 2 OS=Homo sapiens OX=9606	EPS8L2	0	0	0	0.5	0	0.5	0	0	0	0	0	0	0	0.5	0.5	1	2	0	0	1.5	8.5	3	3	0	0	0	0	1	0	3	0	0	3	0.5	0	0	1	0	14.5	5.5	0	7.5	0	0	0
Q15303	Receptor tyrosine-protein kinase erbB-4 OS=Homo sapiens OX=9606	ERBB4	0	0	0	0	0	0	0	0	0	0	0	0	0.5	0	0	0	0	0	0	0	0	0	0	0	0	0	0	0	0	0	0	0	0	0	0	0	0	0	0	0	0.5	0	0	0	0
Q2NKX8	DNA excision repair protein ERCC-6-like OS=Homo sapiens OX=9606	ERCC6L	0	0	0	0	0	0	0	0	0	0	0	0	0	0	0	0	0	0	0	0	0	0.5	0	0.5	0	0	0	0	0	0	0	0	0	0	0	0	0.5	0	0	0	0	0	0	0	0
Q5T890	DNA excision repair protein ERCC-6-like 2 OS=Homo sapiens OX=9606	ERCC6L2	0	0	0	0	0	0	0	0.5	0	0	0	0	0	0.5	0	0	0	0	0	0	0	0	0	0	0	0	0	0	0	0	0	0	0	0	0	0	0	0	0	0	0	0	0	0	0
A1L162	Glutamate-rich protein 2 OS=Homo sapiens OX=9606	ERICH2	0	0	0	0	0	0	0	0	0	0	0	0	0	0.5	0	0	0	0	0	0	0	0	0	0	0	0	0	0	0	0	0	0	0	0	0	0	0	0	0	0	0	0	0	0	0
O75460	Serine/threonine-protein kinase/endoribonuclease IRE1 OS=Homo sapiens OX=9606	ERN1	0	0	0	0	0	0	0	0	0	0	0	0	0	0	0	0	0	0	0	0	0	0	0	0	0.5	0	0	0	0	0	0	0	0	0	0	0	0	0	0	0	0	0	0	0	0
G3V503	ERO1-like protein alpha OS=Homo sapiens OX=9606	ERO1A	0	0	0.5	0	0	0	0	0	0	0	0	0	0	0	0	0	0	0	0	0	0	0	0	0	0	0	0	0	0	0	0	0	0	0	0	0	0	0	0	0	0	0	0	0	0
Q9BS26	Endoplasmic reticulum resident protein 44 OS=Homo sapiens OX=9606	ERP44	0	0	0	0	0	0	0	0	0	0	0	0	0	0	0	0	0	0	0	0	0	0	0	0	0	0	0	0.5	0.5	0	0	0	0	0	0	0	0	0	0	0	0	0	0	0	0
Q14264	Endogenous retrovirus group 3 member 1 Env polyprotein OS=Homo sapiens OX=9606	ERV3-1	0	0	0	0	0	0	0	0	0	0	0	0	0	0	0	0	0	0	0	0	0	0	0	0	0	0	0	0	0	0	0	0	0	0	0	0	0.5	0	0	0	0	0	0	0	0
P61550	Endogenous retrovirus group S71 member 1 Env polyprotein OS=Homo sapiens OX=9606	ERVS71-1	0	0	0	0	0	0	0	0	0	0	0	0	0	0	0	0.5	0	0	0	0	0	0	0	0	0	0	0	0	0	0	0	0	0	0	0	0	0	0	0	0	0	0	0	0	0
B6SEH9	Endogenous retrovirus group V member 2 Env polyprotein OS=Homo sapiens OX=9606	ERVV-2	0	0	0	0	0	0	0	0	0	0	0	0	0	0	0	0	0	0	0	0	0	0	0	0	0	0	0	0	0	0	0.5	0	0	0	0	0	0	0	0	0	0	0	0	0	0
Q56NI9	N-acetyltransferase ESCO2 OS=Homo sapiens OX=9606	ESCO2	0	0	0	0	0	0	0	0	0	0	0	0	0	0	0	0	0	0	0	0	0	0	0	0	0	0	0	0	0	0	0	0	0	0	0	1	0	0	0	0	0	0	0	0	0.5
Q9H501	ESF1 homolog OS=Homo sapiens OX=9606	ESF1	0	0	0	0	0	0	0	0	0	0	0	0	0	0	0	0	0	0	0	0	0	0	0	0	0	0	0	0	0	0	0	0	0	0	0	0	0	0	0	0	0.5	0	0	0	0
Q6ZVH7	Espin-like protein OS=Homo sapiens OX=9606	ESPNL	0	0	0	0	0	0	0	0	0	0	0	0	0.5	0	0	0	0	0	0	0	0	0	0	0	0	0	0	0	0	0	0	0	0	0	0	0	0	0	0	0	0	0	0	0	0
Q92731	Estrogen receptor beta OS=Homo sapiens OX=9606	ESR2	0	0	0	0	0	0	0	0	0	0	0	0	0	0	0	0	0	0	0	0	0	0	0	0.5	0	0	0	0	0	0	0	0	0	0	0	0	0	0	0	0	0	0	0	0	0
A0A087WXU3	Extended synaptotagmin-2 OS=Homo sapiens OX=9606	ESYT2	0	0	0	0	0	0	0	0	0	0	0	0	0	0	0	0	0	0	0	0	0	0	0	0	0	0	0	0	0	0.5	0	0	0	0	0	0	0	0	0	0	0	0	0	0	0
A0FGR9	Extended synaptotagmin-3 OS=Homo sapiens OX=9606	ESYT3	0	0	0	0	0	0	0	0	0	0	0	0	0	0	0	0	0	0	0	0	0	0	0	0	0	0	0	0	0	0	0	0	0	0	0	0	0	0	0	0.5	0	0	0	0	0
P62495	Eukaryotic peptide chain release factor subunit 1 OS=Homo sapiens OX=9606	ETF1	0	0	0	0	0	0	0	0	0	0	0	0	0	0	0	0	0	0	0	0	0	0	0	0	0	0	0	0	0	0	0	0	0.5	0	0	0	0	0	0	0	0	0	0	0	0
M0QXB5	Persulfide dioxygenase ETHE1, mitochondrial OS=Homo sapiens OX=9606	ETHE1	0	0	0	0	0	0	0	0	0	0	0	0	0	0	0	0	0	0	0	0	0	0	0	0	0	0	0	0	0	0	0	0	0	0	0	0	0	0	0	0.5	0	0	0	0	0
Q9HBU6	Ethanolamine kinase 1 OS=Homo sapiens OX=9606	ETNK1	0	0	0	0	0	0	0	0	0	0	0	0	0	0	0	0	0	0	0	0	0	0	0	0	0	0	0	0	0	0	1	0	0	0	0	0	0	0	0	0	0	0	0	0	0
Q9NYK6	Protein EURL homolog OS=Homo sapiens OX=9606	EURL	0	0	0	0	0	0	0	0	0	0	0	0	0	0	0	0	0	0	0	0	0	0	0	0.5	0	0	0	0	0	0	0	0	0	0	0	0	0	0	0	0	0	0	0	0	0
P58658	Protein eva-1 homolog C OS=Homo sapiens OX=9606	EVA1C	1	0	0	0	0	0	0	0	0	0	0	0	0	0	0	0	0	0	0	0	0	0	0	0	0	0	0	0	0	0	0	0	0	0	0	0	0	0	0	0	0	0	0	0	0
Q86UK5	Limbin OS=Homo sapiens OX=9606	EVC2	0	0	0	0	0	0	0	0	0	0	0	0	0	0	0	0	0	0	0	0	0	0	0	0	0	0	0	0.5	0	0	0	0	0	0	0	0	0	0	0	0	0	0	0	0	0
K7EKI0	Envoplakin OS=Homo sapiens OX=9606	EVPL	0	0	0	0	0	0	0	0	0	0	0	0	0	0	0	0	0	0	0	0	0	0	0	0	0	0	0	0.5	0	0	0	0	0	0	0	0	0	0	0	0	0	0	0	0	0
Q03828	Homeobox even-skipped homolog protein 2 OS=Homo sapiens OX=9606	EVX2	0	0	0	0	0	0	0.5	0	0	0	0	0	0	0	0	0	0	0	0	0	0	0	0	0	0	0	0	0	0	0	0	0	0	0	0	0	0	0	0	0	0	0	0	0	0
Q96KP1	Exocyst complex component 2 OS=Homo sapiens OX=9606	EXOC2	0	0	0	0	0	0	0	0	0	0	0	0	0	0	0	0	0	0	0	0	0	0	0	0	0	0	0	0	0	0	0	0	0	0.5	0	0	0	0	0	0	0	0	0	0	0
O60645	Exocyst complex component 3 OS=Homo sapiens OX=9606	EXOC3	0	0	0	0	0	0	0	0	0.5	0	0	0	0	0	0	0	0	0	0	0	0	0	0	0	0	0	0	0	0	0	0	0	0	0	0	0	0	0	0	0	0	0	0	0	0
A0A1C7CYX0	Exocyst complex component 3-like protein 2 OS=Homo sapiens OX=9606	EXOC3L2	0	0	0	0	0	0	0	1	0	0	0	0	0	0	0	0.5	0	0	0	0	0	0	0	0	0	0	0	0	0	0	0	0	0	0	0	0	1	0	0	0	0	0	0	0	0
Q01780	Exosome component 10 OS=Homo sapiens OX=9606	EXOSC10	0	0	0	0	0	0	0	0	0	0	0.5	0	0	0	0	1.5	0	0	0	0	0	0	0	0	0	0	0	0	0	0	0	0	0	0	0	0	0	0	0	0.5	0	0	0.5	0	0
Q8NEV8	Exophilin-5 OS=Homo sapiens OX=9606	EXPH5	0	0	0	0.5	0	0	0	0	0	0	0	0	0	0	0	0	0	0	0	0.5	0	0	0	0	0	0	0	0	0	0	0	0	0	0	0	0	0	0	0	0	0	0	0	0	0
Q93063	Exostosin-2 OS=Homo sapiens OX=9606	EXT2	0	0	0	0	0	0	0.5	0	0	0	0	0	0	0	0	0	0	0	0	0	0	0	0	0	0	0	0	0	0	0	0	0	0	0	0	0	0	0	0	0	0	0	0	0	0
Q92935	Exostosin-like 1 OS=Homo sapiens OX=9606	EXTL1	0	0	0	0	0	0	0	0	0	0	0	0	0	0	0	0	0	0	0	0	0	0	0	0	0	0	0	0	0	0	0	0	0	0	0	0	0	0	0	0.5	0	0	0	0	0
O43909	Exostosin-like 3 OS=Homo sapiens OX=9606	EXTL3	0	0	0	0	0	0	0	0	0	0	0	0	0	0	0	0	0	0	0	0	0	0	0	0	0	0	0	0	0	0	0	0	0	0	0	0	0.5	0	0	0	0	0	0	0	0
O00167	Eyes absent homolog 2 OS=Homo sapiens OX=9606	EYA2	0	0	0	0	0	0	0	0	0	0	0	0	0	0	0.5	0	0	0	0	0	0	0	0	0	0	0	0	0	0	0	0	0	0	0	0	0	0	0	0	0	0	0	0	0	0
Q5T1H1	Protein eyes shut homolog OS=Homo sapiens OX=9606	EYS	0	0	0	0	0	0	0	0	0	0	0	0	0	0	0	0	0	0	0	0	0	0	0	0	0	0	0	0	0	0	0	0	0	0	0	0	0	0	0.5	0	0	0	0	0	0
Q15910	Histone-lysine N-methyltransferase EZH2 OS=Homo sapiens OX=9606	EZH2	0	0	0	0	0	0	0	0	0	0	0	0	0	0	0	0	0	0	0	0	0	0	0	0	0	0	0	0	0	0	0	0	0	0	0	0	0	0	0	0	0	0	0	0.5	0
E7EQR4	Ezrin OS=Homo sapiens OX=9606	EZR	4	10	13.5	18.5	3	17	7	27.5	30.5	19.5	30.5	0.5	22	14	17	34	21	22	5	29	26	20.5	21	32.5	16	9	10.5	18.5	5	22.5	2	0	21	9	5.5	19.5	20.5	0	33	38.5	19.5	37.5	0	0	30.5
P03951	Coagulation factor XI OS=Homo sapiens OX=9606	F11	0	1.5	0	0	0	0.5	0	0	0	0	0	0	0.5	5	0	0.5	0	0.5	0	0	2	0	0	0.5	0	0	0	0	0	0	0	0	0	0	0	0	0	0	0	0	0	0	0	0	0
P00488	Coagulation factor XIII A chain OS=Homo sapiens OX=9606	F13A1	0	0	0	0	0	0	0	0	0	0	0	0	0	0	0	0	0	0	0	0	0	0	0	0	0.5	0	0	0	0	0	0	0	0	0	0	0	0	0	0	0	0	0	0	1	0
P00734	Prothrombin OS=Homo sapiens OX=9606	F2	0	0	0	0	3	0	0	0	0	0	0	0	0	0	0	0	0	0	0	0	0	0	0	0	0	0	0	0	0	0	0	0	0	0	0	0	0	0	0	0	0	0	0	1	0
P55085	Proteinase-activated receptor 2 OS=Homo sapiens OX=9606	F2RL1	0	0	0	0	0	0	0	0.5	0	0	0	0	0	0	0	0	0	0	0	0	0	0	0	0	0	0	0	0	0	0	0	0	0	0	0	0	0	0	0	0	0	0	0	0	0
P05413	Fatty acid-binding protein, heart OS=Homo sapiens OX=9606	FABP3	0	0	0	0	0	0	0	0	1	0	0	0	0	0	0	0	0	0	0	0	0	0	0	0	0	0	0	0	0	0	0	0	0	0	0	0	0	0	0	0	0	0	0	0	0
H0YCN1	Fatty acid desaturase 3 (Fragment) OS=Homo sapiens OX=9606	FADS3	0	0	0	0	0	0	0	0	0	0	0	0	0	0	0	0	0	0	0	0	0	0	0	0	0	0	0	0	0	0	0.5	0	0	0	0	0	0	0	0	0	0	0	0	0	0
P16930	Fumarylacetoacetase OS=Homo sapiens OX=9606	FAH	0	0	0	0	0	0	0	0	0	0	0	0	0	0	0	0	0	0	0.5	0	0	0	0.5	0	0	0	0	0	0	0	0	0	0	0.5	0	0	0	0	0	0	0.5	0	0	0	0
Q9NX05	Constitutive coactivator of PPAR-gamma-like protein 2 OS=Homo sapiens OX=9606	FAM120C	0	0	0	0	0	0	0	0	0	0	0	0	0	0	0	0	0	0	0	0	0.5	0	0	0	0	0	0	0	0	0	0	0	0	0	0	0	0	0	0	0	0	0	0	0	0
Q8IXS8	Protein FAM126B OS=Homo sapiens OX=9606	FAM126B	1	0	0	0	0	0	0	0	0	0	0	0	0	0	0	0	0	0	0	0	0	0	0	0	0	0	0	0	0	0	0	0	0	0	0	0	0	0	0	0	0	0	0	0	0
Q9BZQ8	Protein Niban OS=Homo sapiens OX=9606	FAM129A	0	0	0	0	0	0	0	0	0	0	0	0	0	0	0	0	0	0.5	0	0	0	0	0	0	0	0	0	0	0	0	0	0	0	0	0	0	0	0	0	0	0	0	0	0	0
Q96TA1	Niban-like protein 1 OS=Homo sapiens OX=9606	FAM129B	0	0	0	0	0	0	0	0	0	0	0	0	0	0	0	0	0	0	0	0	0	0	0	0	0	0	0	0	0	0.5	0	0	0	0	0	0	0	0	0	0	0	0	0	0	0
Q86XR2	Niban-like protein 2 OS=Homo sapiens OX=9606	FAM129C	0	0	0	0	0	0	0	0	0	0	0	0	0	0	0	0	0	0.5	0	0	0	0	0	0	0	0	0	0	0	0	0	0	0	0	0	0	0	0	0	0	0	0	0	0	0
Q9P2D6	Protein FAM135A OS=Homo sapiens OX=9606	FAM135A	0	0	0	0	0	0	0	0	0.5	0	0	0	0	0	0	0	0	0	0	0	0	0	0	0	0	0	0	0	0	0	0	0	0	0	0	0	0	0	0	0	0	0	0	0	0
Q9NYF5	Protein FAM13B OS=Homo sapiens OX=9606	FAM13B	0	0	0	0	0	0	0	0	0.5	0	0	0	0	0	0	0	0	0	0	0	0	0	0	0	0	0	0	0	0	0	0	0	0	0	0	0	0	0	0	0	0	0	0	0	0
Q8WW52	Protein FAM151A OS=Homo sapiens OX=9606	FAM151A	0	1	0	3	0	0	0	0	0	1.5	0	0	0	0	0	0	1.5	0.5	0	0.5	2	0.5	0	0	0	0	0	0	0	0	0	0	0	0	0	0	0	0	1.5	0	0	2.5	0	0	0
D6RF56	Protein FAM153C OS=Homo sapiens OX=9606	FAM153C	0	0	0	0	0	0	0	0	0	0.5	0	0	0	0	0	0	0	0	0	0	0	0	0	0	0	0	0	0	0	0	0	0	0	0	0	0	0	0	0	0	0	0	0	0	0
Q3B820	Protein FAM161A OS=Homo sapiens OX=9606	FAM161A	0	0	0	0	0	0	0	0	0	0	0	0	0	0	0	0	0	0	0	0	0	0	0	0	0	0	0	0	0	0	0	0	0	0	0	0	0	0	0.5	0	0	0	0	0	0
Q6J272	Protein FAM166A OS=Homo sapiens OX=9606	FAM166A	0	0	0	0	0	0	0	0	0	0	0.5	0	0	0	0	0	0	0	0	0	0	0	0	0	0	0	0	0	0	0	0	0	0	0	0	0	0	0	0	0	0	0	0	0	0
Q96KS9	Protein FAM167A OS=Homo sapiens OX=9606	FAM167A	0	0	0	0	0	0	0	0	0	0	0	0	0	0	0	0	0	0	0	0	0	0	0.5	0	0	0	0	0	0	0	0	0	0	0	0	0	0	0	0	0	0	0	0	0	0
A1A519	Protein FAM170A OS=Homo sapiens OX=9606	FAM170A	0	0	0	0	0	0	0	0	0	0	0	0	0	0	0	0	0	0	0	0	0	0	0	0	0	0	0	0	0	0	0	0	0.5	0	0	0	0	0	0	0	0	0	0	0	0
Q8TBP5	Membrane protein FAM174A OS=Homo sapiens OX=9606	FAM174A	0	0	0	0	0	0	0	0	0	0	0	0	1.5	0	0	0	0	0	0	0	0	0	0	0	0.5	0	0	0	0	0	0	0	0	0	0	0	0	0	0	0	0	0	0	0	0
Q8N128	Protein FAM177A1 OS=Homo sapiens OX=9606	FAM177A1	0	0	0	0	0	0	0	0	0	0	0	0	0	0	0	0	0.5	0	0	0	0	0	0	0	0	0	0	0	0	0	0	0	0	0	0	0	0	0	0	0	0	0	0	0	0
Q6P0A1	Protein FAM180B OS=Homo sapiens OX=9606	FAM180B	0	0	0	0	0	0	0	0.5	0	0	0	0	0	0	0	0	0	0	0	0	0	0	0	0	0	0	0	0	0	0	0	0	0	0	0	0	0	0	0	0	0	0	0	0	0
A6NEQ2	Protein FAM181B OS=Homo sapiens OX=9606	FAM181B	0	0	0	0	0	0	0	0	0	0	0	0	0	0	0	0	0	0	0	0	0	0	0	0	0	0	0	0	0	0	0	0	0	0	0	0	0.5	0	0	0	0	0	0	0	0
Q8NB25	Protein FAM184A OS=Homo sapiens OX=9606	FAM184A	0	0	0	0	0	0	0	0	0	0	0	0	0	0	0	0	0	0	0.5	0	0	0	0	0	0	0	0	0	0	0	0	0	0	0	0	0	0	0	0	0	0	0.5	0	0	0
A6NE01	Protein FAM186A OS=Homo sapiens OX=9606	FAM186A	0	0	0	0	0	0	0	0	0	0	0	0	0	0	0	0	0	0	0.5	0	0	0	0	0	0	0	0	0	0	0	0	0	0	0	0	0	0	0	0	0	0	0	0	0	0
P81408	Protein FAM189B OS=Homo sapiens OX=9606	FAM189B	0	0	0	0	0	0	0	0	0	0	0	0	0	0	0	0	0	0	0	0	0	0	0	0	0	0	0	0	0	0	0	0	0	0	0	0	0.5	0	0	0	0	0	0	0	0
Q96PV7	Protein FAM193B OS=Homo sapiens OX=9606	FAM193B	0	0	0	0	0	0	0	0.5	0	0	0	0	0	0	0	0	0	0	0	0	0	0	0	0	0	0	0	0	0	0	0	0	0	0	0	0	0	0	0	0	0	0	0	0	0
Q9UFP1	Protein FAM198A OS=Homo sapiens OX=9606	FAM198A	0	0	0	0	0	0	0	0	0	0	0	0	0	0	0.5	0	0	0	0	0	0	0	0	0	0	0	0	0	0	0	0	0	0	0	0	0	0	0	0	0	0	0	0	0	0
Q5VWN6	Protein FAM208B OS=Homo sapiens OX=9606	FAM208B	0	0	0	0	0	0	0	0	0.5	0.5	0	0	0	0	0	0	0	0	0	0	0	0	0	0	0	0	0	0	0	0	0	0	0	0	0	0	0	0	0	0	0	0	0	0	0
K7EIV7	Pseudokinase FAM20A (Fragment) OS=Homo sapiens OX=9606	FAM20A	0	0	0	0.5	0	0	0	0	0	0	0	0	0	0	0	0	0	0	0	0	0	0	0	0	0	0	0	0	0	0	0	0	0	0	0	0	0	0	0	0	0	0	0	0	0
Q9NTI7	PAK4-inhibitor INKA2 OS=Homo sapiens OX=9606	FAM212B	0	0	0	0	0	0	0	0	0	0	0	0	0	0	0	0	0	0	0	0	0	0	1	0	0	0	0	0	0	0	0.5	0	0	0	0	0	0	0	0	0	0	0	0	0	0
Q92520	Protein FAM3C OS=Homo sapiens OX=9606	FAM3C	0	0	0	0	0	0	0	0	0	0	0	0	0	0	0	0	0	0	0	0	0	0	0	0	0	0	0	0	0	0.5	0	0	0	0	0	0	0	0	0	0	0	0	0	0	0
Q96BQ1	Protein FAM3D OS=Homo sapiens OX=9606	FAM3D	0	0	0	0	0	0	0	0	0	0	0	0	0	0	0	0	0	0	0	0	0	0	0	0	0	0	0	0	0	0	0	0	0	0	0	0	0	0	0	0.5	0	0	0	0	0
Q6NSW5	Putative protein FAM45B OS=Homo sapiens OX=9606	FAM45BP	0	0	0.5	0.5	0	0	0	0	0	0	0	0	0	0	0	0	0	0	0	0	0	0	0	0	0	0	0	0	0	0	0	0	0	0	0	0	0	0	0	0	0	0	0	0	0
Q96A09	Putative nucleotidyltransferase FAM46B OS=Homo sapiens OX=9606	FAM46B	0	0	0	0	0	0	0	0	0	0	0	0	0	0	0	0	0	0	0	0	0	0	0	0	0	0	0	0	0	0	0	0	0	0	0	0	0	0	0	0	0	0.5	0	0	0
Q14153	Protein FAM53B OS=Homo sapiens OX=9606	FAM53B	0	0	0	0	0	0	0	0	0.5	0	0	0	0	0	0	0	0	0	0	0	0	0	0	0	0	0	0	0	0	0	0	0	0	0	0	0	0	0	0	0	0	0	0	0	0
Q71RH2	Protein FAM57B OS=Homo sapiens OX=9606	FAM57B	0	0	0	0	0	0	0	0	0	0.5	0	0	0	0	0	0	0	0	0	0	0	0	0	0	0	0	0	0	0	0	0	0	0	0	0	0	0	0	0	0	0	0	0	0	0
Q5T7M9	Protein FAM69A OS=Homo sapiens OX=9606	FAM69A	0	0	0	0	0	0	0	0	0	0	0	0.5	0	0	0	0	0	0	0	0	0	0	0	0	0	0	0	0	0	0	0	0	0	0	0	0	0	0	0	0	0	0	0	0	0
Q5VUD6	Protein FAM69B OS=Homo sapiens OX=9606	FAM69B	0	0	0	0	0	0	0	0	0	0	0	0	0	0	0	0	0	0	0	0	0	0	0	0	0	0	0	0	0	0	0	0.5	0	0	0	0	0	0	0	0	0	0	0	0	0
Q5VT40	Protein FAM78B OS=Homo sapiens OX=9606	FAM78B	0	0	0	0	0	0	0	0	0	0	0	0	0	0	0	0	0	0	0	0	0	0	0	0	0	0	0	0	0	0	0	0	0	0	0	0	0	0	0	0	0	0	0.5	0	0
Q5T0W9	Protein FAM83B OS=Homo sapiens OX=9606	FAM83B	0	0	0	0	0	0	0	0	0	0	0	0.5	0	0	0	0	0	0	0	0	0	0	0	0	0	0	0	0	0	0	0	0	0	0	0	0	0	0	0	0	0	0	0	0	0
Q9BQN1	Protein FAM83C OS=Homo sapiens OX=9606	FAM83C	0	0	0	0	0	0	0.5	0	0	0	0	0	0	0	0	0	0	0	0	0	0	0	0	0	0.5	0	0	0	0	0	0	0	0	0	0	0	0	0	0	0	0	0	0	0	0
Q96GI7	Protein FAM89A OS=Homo sapiens OX=9606	FAM89A	0	0	0	0	0	0	0	0	0	0	0	0	0	0	0	0	0	0	0	0	0	0	0	0	0	0	0	0	0	0	0	0	0	0	0	0	0	0	0	0	0	0	0	0.5	0
Q9UBU6	Protein FAM8A1 OS=Homo sapiens OX=9606	FAM8A1	0	0	0	0	0.5	0	0	0	0	0	0	0	0	0	0	0	0	0	0	0	0	0	0	0	0	0	0	0	0	0	0	0	0	0	0	0	0	0	0	0	0	0	0	0	0
A6NIJ5	Putative protein FAM90A20P OS=Homo sapiens OX=9606	FAM90A20P	0	0	0	0	0	0	0	0	0	0	0	0	0	0	0	0	0	0	0	0	0	0	0	0	0	0	0	0	0	0	0	0	0	0	0	0	0	0	0	0	0	0	0	0.5	0.5
A1XBS5	Protein FAM92A OS=Homo sapiens OX=9606	FAM92A	0	0	0	0	0	0	0	0	0	0	0	0	0.5	0	0	0	0	0	0	0	0	0	0	0	0	0	0	0	0	0	0	0	0	0	0	0	0	0	0	0	0	0	0	0	0
Q8NB91	Fanconi anemia group B protein OS=Homo sapiens OX=9606	FANCB	0	0	0	0	0	0	0	0	0	0	0	0	0	0	0	0	0	0	0	0	0	0	0	0	0	0	0	0	0	0	0	0	0	0	0	0	0	0	0	0.5	0	0	0	0	0
Q9BXW9	Fanconi anemia group D2 protein OS=Homo sapiens OX=9606	FANCD2	0	0	0	0	0	0	0	0	0.5	0	0	0	0.5	0.5	0	0	0	0	0	0	0	0	0	0	0	0	0	0	0	0	0	0	0	0	0	0	0	0	0	0	0	0	0	0	0
Q9HB96	Fanconi anemia group E protein OS=Homo sapiens OX=9606	FANCE	0	0	0	0	0	0	0	0	0	0	0	0	0	0	0	0	0	0	0	0	0	0	0	0.5	0	0	0	0	0	0	0	0	0	0	0	0	0	0	0	0	0	0	0	0	0
Q9NPI8	Fanconi anemia group F protein OS=Homo sapiens OX=9606	FANCF	0	0	0	0.5	0	0	0	0	0	0	0	0	0	0	0	0	0	0	0	0	0	0	0	0	0	0	0	0	0	0	0	0	0	0	0	0	0	0	0	0	0	0	0	0	0
Q8IYD8	Fanconi anemia group M protein OS=Homo sapiens OX=9606	FANCM	0	0	0	0.5	0	0	0	0	0	0	0	0	0	0	0	0	0	0	0	0	0	0	0	0	0	0	0	0	0	0	0	0	0	0	0	0.5	0	0	0	0	0	0	0	0	0
F8WF29	Prolyl endopeptidase FAP OS=Homo sapiens OX=9606	FAP	0	0	0	0	0	0	0	0	0	0	0	0	0	0	0	0	0	0	0	0	0	0	0	0	0	0	0	0	0	0	0	0	0	0	0	0	0	0	0	0	0	0	0	0.5	0
K7ER00	Phenylalanine--tRNA ligase alpha subunit OS=Homo sapiens OX=9606	FARSA	0	0	0	0	0	0	0	0	0	0	0	0	0	0	0	0	0	0	0	0	0	0	0.5	0	0	0	0	0	0	0	0	0	0	0	0	0	0	0	0	0	0	0	0	0	0
P49327	Fatty acid synthase OS=Homo sapiens OX=9606	FASN	1	0	0	1	0	0	0	0	0	0	0	0.5	0	0	0	2	0	4	0	1	0	0	0	1	0	0	0	0	0	0	0	0	0	0	0	0.5	0	0	0.5	0	0	0	0	0	0
A0A087WVP1	Protocadherin Fat 1 OS=Homo sapiens OX=9606	FAT1	0	0	0	0	0	0	0	0	0	0	0	0	0	0	0	0	0	0	0	0	0	0	0	0	0	0	0	0	0	0	0	0	0	0	0	0	0	0	0.5	0	0	0	0	0	0
Q9NYQ8	Protocadherin Fat 2 OS=Homo sapiens OX=9606	FAT2	0	0	0	0	0	0	0	0	0	0	0	0	0	0	0	0	0	0	0.5	0	0	0	0	0	0	0	0	0	0	0	0	0	0	0	0	0	0	0	0	0	0	0	0	0	0
Q8TDW7	Protocadherin Fat 3 OS=Homo sapiens OX=9606	FAT3	0	0	0	0.5	0	0	0	0	0	0	0	0	0	0	0	0	0	0	0	0	0	0	0	0	0	0	0	0	0	0	0	0	0.5	0	0	0	0	0	0	0	0	0	0	0.5	0
Q6V0I7	Protocadherin Fat 4 OS=Homo sapiens OX=9606	FAT4	0	0.5	0	0	0	0	0	3	0	0	0.5	0	0.5	0.5	0	2.5	0	0.5	0.5	1.5	0.5	2.5	0	1.5	0	0.5	0	0	0	0	0	0	0	0	0	0	2	0	2.5	0	0	0	0	0	0
Q969F0	Fetal and adult testis-expressed transcript protein OS=Homo sapiens OX=9606	FATE1	0	0	0	0	0	0	0	0	0	0	0	0	0	0	0	0	0	0	0	0	0	0	0	0	0	0	0	0	0	0	0.5	0	0	0	0	0	0	0	0	0	0	0	0	0	0
A6NHQ2	rRNA/tRNA 2'-O-methyltransferase fibrillarin-like protein 1 OS=Homo sapiens OX=9606	FBLL1	0	0	0	0	0	0	0	0	0	0	0	0	0	0	0	0	0	0	0	0	0	0	0	0	0	0	0	0	0	0	0	0	0.5	0	0	0	0	0	0	0	0	0	0	0	0
B1AHL2	Fibulin-1 OS=Homo sapiens OX=9606	FBLN1	0	0	0	0	0	0	0	0	0	0	0	0	0	0	0	0	0	0	0	0	0	0	0	0	0	0	0	0	0	0	1.5	0	0	0	0	0	0	0	0	0	0	0	0	0	0
P35556	Fibrillin-2 OS=Homo sapiens OX=9606	FBN2	0	0	0	0	0	0	0	0	0	0	0	0	0	0	0.5	0	0	0	0	0	0	0	0	0	0	0	0.5	0	0	0	0	0	0	0	0	0	0	0	0	0	0	0	0	0	0
Q75N90	Fibrillin-3 OS=Homo sapiens OX=9606	FBN3	0	0	0	0	0	0	0	0	0	0	0	0	0	0	0	0	0	0	0	0	0	0	0	0	0	0	0	0	0	0	0	0	0	0	0	0	0.5	0	0	0	0	0	0	0	0
P09467	Fructose-1,6-bisphosphatase 1 OS=Homo sapiens OX=9606	FBP1	1	0	0	1	0	1	0	2	3	1.5	2	0	2	2	0.5	2	2	2	0	2.5	2	2	2	2	2	0.5	1	0	1.5	1.5	0	0	0	2	0	1.5	3	0	2	4	1	2	0.5	0	2
O00757	Fructose-1,6-bisphosphatase isozyme 2 OS=Homo sapiens OX=9606	FBP2	0	0	0	0	0	0	0	0	1.5	0	0.5	0	0	0	0	0	0	0	0	0.5	0	0	0	0	0	0	0	0	0	0	0	0	0	0	0	0	1.5	0	0.5	2	0	0	0	0	0
Q9HCM7	Fibrosin-1-like protein OS=Homo sapiens OX=9606	FBRSL1	0	0	0	0	0	0	0.5	0	0	0	0	0	0	0	0	0	0	0	0	0	0	0	0	0	0	0	0	0	0	0	0	0	0	0	0	0	0	0	0	0	0	0	0	0	0
Q8NEE6	F-box/LRR-repeat protein 13 OS=Homo sapiens OX=9606	FBXL13	0	0	0	0	0	0	0	0	0	0	0	0	0	0	0	0.5	0	0	0	0	0.5	0	0	0	0	0	0	0	0	0	0	0	0	0	0	0	0	0	0	0	0	0	0	0	0
Q8N461	F-box/LRR-repeat protein 16 OS=Homo sapiens OX=9606	FBXL16	0	0	0	0	0	0	0	0	0	0	0	0	0	0	0	0	0	0	0	0	0	0	0	0	0	0	0	0	0	0	0	0	0.5	0	0	0	0	0	0	0	0	0	0	0	0
Q9UKT7	F-box/LRR-repeat protein 3 OS=Homo sapiens OX=9606	FBXL3	0	0	0	0	0	0	0	0	0	0	0	0	0	0	0	0	0.5	0	0	0	0	0	0	0	0	0	0	0	0	0	0	0	0	0	0	0	0	0	0	0	0	0	0	0	0
Q8NFZ0	F-box DNA helicase 1 OS=Homo sapiens OX=9606	FBXO18	0	0	0	0	0	0	0	0	0	0	0	0	0	0	0	0	0	0	0	0	0	0	0	0	0	0	0	0	0	0	0	0	0	0	0	0	0	0	0	0.5	0	0	0	0	0
Q8TB52	F-box only protein 30 OS=Homo sapiens OX=9606	FBXO30	0	0	0	0	0	0	0	0	0	0	0	0.5	0	0	0	0	0	0	0	0	0	0	0	0	0	0	0	0	0	0	0	0	0	0	0	0	0	0	0	0	0	0	0	0	0
Q6PIJ6	F-box only protein 38 OS=Homo sapiens OX=9606	FBXO38	0	0.5	0	0	0	0	0	0	0	0	0	0	0	0	0	0	0	0	0	0	0	0	0	0	0	0	0	0	0	0	0	0	0	0	0	0	0	0	0	0	0	0	0	0	0
Q4G163	F-box only protein 43 OS=Homo sapiens OX=9606	FBXO43	0	0	0	0	0	0	0	0	0	0	0	0	0	0	0	0	0	0	0	0	0	0	0	0	0	0	0	0	0	0	0	0	0	0	0	0.5	0	0	0	0	0	0	0	0	0
Q5XX13	F-box/WD repeat-containing protein 10 OS=Homo sapiens OX=9606	FBXW10	0	0	0	0	0	0	0	0	0	0	0	0	0	0	0	0	0	0	0	0	0	0	0	0.5	0	0	0	0	0	0	0	0	0	0	0	0	0	0	0	0	0	0	0	0	0
A0A0B4J1S2	High affinity immunoglobulin alpha and immunoglobulin mu Fc receptor OS=Homo sapiens OX=9606	FCAMR	0	0	0	0	0	0	0	0	0	0	0	0	0	0	0	0.5	0	0	0	0	0	0	0	0	0	0	0	0	0	0	0	0	0	0	0	0	0	0	0	0	0.5	0	0	0	0
Q9Y6R7	IgGFc-binding protein OS=Homo sapiens OX=9606	FCGBP	0	0.5	2	4	2	6	3	24	15.5	0	14	2	25.5	5.5	12.5	24	23	53	7.5	30	19	3	11	32	15.5	0	0	0	0	0	0	0	0	5.5	0	6.5	36	0	10.5	0	52	1.5	0	0	0
O60667	Fas apoptotic inhibitory molecule 3 OS=Homo sapiens OX=9606	FCMR	0	0	0	0	0	0	0	0	0	0	0	0	0	0	0	0	0	0	0	0	0	0	0	0	0	0	0	0	0	0	0	0	0	0	0	0	0	0	0	0	0	0	0	0.5	0
Q15485	Ficolin-2 OS=Homo sapiens OX=9606	FCN2	0	0	0	0	0	0	0	0	0	0	0	0	0	0	0	4	0	0	0	0	4	0	0	0	0	0	0	0	0	0.5	0	0	0	0	0	0	0.5	0	4	0	0	0	0	0	0
O75636	Ficolin-3 OS=Homo sapiens OX=9606	FCN3	0	0	0	0	0	0	0	0	0	0	0	0	0	0	0	0	0	0	0	0	0	0	0	0	0	0	0	0	0	0	0	0	0	0	0	0	0	0	0	0	0	0	0	2	0
Q96LA5	Fc receptor-like protein 2 OS=Homo sapiens OX=9606	FCRL2	0	0	0	0	0	0	0	0	0	0	0	0	0	0	0.5	0	0	0	0	0	0	0	0	0	0	0	0	0	0	0	0	0	0	0	0	0	0	0	0	0	0	0	0	0	0
Q96PJ5	Fc receptor-like protein 4 OS=Homo sapiens OX=9606	FCRL4	0	0	0	0	0	0	0	0	0	0	0	0	0	0	0	0	0	0	0	0	0	0	0	0	0	0.5	0	0	0	0	0	0	0	0	0	0	0	0	0	0	0	0	0	0	0
Q7L513	Fc receptor-like A OS=Homo sapiens OX=9606	FCRLA	0	0	0	0	0	0	0	0	0	0	0	0	0	0	0	0	0	0	0	0	0	0	0	0	0	0.5	0	0	0	0	0	0	0	0	0	0	0	0	0	0	0	0	0	0	0
Q6BAA4	Fc receptor-like B OS=Homo sapiens OX=9606	FCRLB	0	0	0	0	0	0	0	0	0	0	0	0	0	0	0	0	0	0	0	0	0	0	0	0	0	0	0	0	0	0	0	0	0	0	0	0	0	0	0	0	0	0	0	0.5	0
Q6P4F2	Ferredoxin-2, mitochondrial OS=Homo sapiens OX=9606	FDX2	0	0	0	0	0	0	0	0	0	0	0	0	0	0	0	0	0	0	0	0	0	0	0	0	0	0	0	0	0	0	0	0	0	0	0	0	0	0	0	0	0	0	0	0.5	0
A0A0A0MT64	NADPH:adrenodoxin oxidoreductase, mitochondrial OS=Homo sapiens OX=9606	FDXR	0	0	0	0	0	0	0	0	0	0	0	0	0	0	0	0	0	0	0	0	0	0	0	0	0	0	0	0	0	0	0	0	0	0	0	0	0	0	0	0.5	0	0	0	0	0
Q96JP0	Protein fem-1 homolog C OS=Homo sapiens OX=9606	FEM1C	0	0	0	0	0	0	0	0	0	0	0	0	0	0	0	0	0	0.5	0	0	0	0	0	0	0	0	0	0	0	0	0	0	0	0	0	0	0	0	0	0	0	0	0	0	0
Q96RJ6	Fer3-like protein OS=Homo sapiens OX=9606	FERD3L	0	0	0	0	0	0	0	0	0	0	0	0	0	0	0	0	0	0	0	0	0	0	0	0	0	0	0	0	0	0	0	0	0	0	0	0	0	0	0	0.5	0	0	0	0	0
P02671	Fibrinogen alpha chain OS=Homo sapiens OX=9606	FGA	5	9.5	5	0.5	4	0.5	0	20	5	11.5	7	9.5	11	5	44.5	22.5	2	4.5	0	0	13.5	2.5	4	9.5	3.5	5	2	5	0	6.5	0	0.5	0	0	3.5	4	1	0	11.5	3	0	31	14.5	56	1
P02675	Fibrinogen beta chain OS=Homo sapiens OX=9606	FGB	0	0	0	0	0	1.5	0	3.5	0	3	0	0	0	0	0	0	3	0	0	0	0	0	2.5	2	0	0	0	4	0	10	0	0	0	0	0	6.5	0	0	0	0	1	24.5	5	51	0.5
F8VWL3	FYVE, RhoGEF and PH domain-containing protein 4 OS=Homo sapiens OX=9606	FGD4	0	0	0	0	0	0	0	0	0	0	0	0	0	0	0	0.5	0	0	0	0	0	0	0	0	0	0	0	0	0	0	0	0	0	0	0	0	0	0	0	0	0	0	0	0	0
H7C0G2	FYVE, RhoGEF and PH domain-containing protein 5 (Fragment) OS=Homo sapiens OX=9606	FGD5	0	0	0	0	0	0	0	0	0.5	0	0	0	0.5	0	0	0	0	0	0	0	0	0	0	0	0	0	0	0	0	0	0	0	0	0	0	0	0	0	0	0	0	0	0	0	0
Q6ZV73	FYVE, RhoGEF and PH domain-containing protein 6 OS=Homo sapiens OX=9606	FGD6	0	0	0	0	0	0	0	0	0	0	0	0	0	0	0	0	0	0	0	0	0	0	0	0	0	0	0	0	0	0	0	0	0	0	0	0	0	0	0	0.5	0	0	0	0	0
B1AJW0	Fibroblast growth factor (Fragment) OS=Homo sapiens OX=9606	FGF13	0	0	0	0	0	0	0	0	0	0	0	0.5	0	0	0	0	0	0	0	0	0	0	0	0	0	0	0	0	0	0	0	0	0	0	0	0	0	0	0	0	0	0	0	0	0
P11487	Fibroblast growth factor 3 OS=Homo sapiens OX=9606	FGF3	0	0	0	0.5	0	0	0	0	0	0	0	0	0	0	0	0	0	0	0	0	0	0	0	0	0	0	0	0	0	0	0	0	0	0	0	0	0	0	0	0	0	0	0	0	0
P11362	Fibroblast growth factor receptor 1 OS=Homo sapiens OX=9606	FGFR1	0	0	0	0	0	0	0	0	0	0	0	0	0	0	0.5	0.5	0	0	0	0	0	0	0	0	0	0	0	0	0	0	0	0	0	0	0	0	0	0	0	0	0	0	0	0	0
F8W9L4	Fibroblast growth factor receptor OS=Homo sapiens OX=9606	FGFR3	0	0	0	0	0	0	0	0	0	0	0	0	0	0	0	0	0	0	0	0	0	0	0	0	0	0	0	0	0	0	0	0.5	0	0	0	0	0	0	0	0	0	0	0	0	0
P22455	Fibroblast growth factor receptor 4 OS=Homo sapiens OX=9606	FGFR4	0	0	0	0	0	0	0	0	0	0	0	0	0	0	0	0	0	0	0	0	0	0	0	0	0	0	0.5	0	0	0	0	0	0.5	0	0	0	0	0	0	0	0	0	0	0	0
Q8N441	Fibroblast growth factor receptor-like 1 OS=Homo sapiens OX=9606	FGFRL1	0	0	0	0	0	0	0	0	0	0	0	0.5	0	0	0	0	0	0	0	0	0	0	0	0	0	0	0	0	0	0	0	0	0	0	0	0	0	0	0	0	0	0	0	0	0
C9JC84	Fibrinogen gamma chain OS=Homo sapiens OX=9606	FGG	0	0	0	0	0	3	0	3.5	0	4.5	0	0	0	0	0	0	0	0	0	0	0	0	3	3	0	0	0	2.5	0	9.5	0	0	0	0	0	6.5	0	0	0	0	0	18.5	11	43.5	0.5
Q08830	Fibrinogen-like protein 1 OS=Homo sapiens OX=9606	FGL1	0	0	0	0	0	0	0	0	0	0	0	0	0	0	0	0	0	0	0	0	0	0	0	0	0	0	0	0	0	0	0.5	0	0	0	0	0	0	0	0	0	0	0	0	0	0
Q14314	Fibroleukin OS=Homo sapiens OX=9606	FGL2	2	0.5	0.5	0	1	0	0	2	0	0.5	1.5	0	2	5.5	1	3.5	0.5	2	0	2	5.5	0	1.5	3.5	1.5	0	0	0	0	0	0	0	0	0	0	0	0	0	0	0	0	0	0	0	0
B1AJZ9	Forkhead-associated domain-containing protein 1 OS=Homo sapiens OX=9606	FHAD1	0	0	0	0	0	0	0	0	0	0	0	0	0	0	0	0	0	0	0	0	0	0	0	0	0	0	0	0	0	0	0	0	0	0	0	0	0	0	0	0	0	0	0.5	0	0
A0A0A0MSG2	Four and a half LIM domains protein 2 OS=Homo sapiens OX=9606	FHL2	0	0	0	0	0	0	0	0	0	0	0	0	0	0	0	0	0	0	0	0	0	0.5	0	0	0	0	0	0	0	0	0	0	0	0	0	0	0	0	0	0	0	0	0	0	0
Q5TD97	Four and a half LIM domains protein 5 OS=Homo sapiens OX=9606	FHL5	0	0	0	0	0	0	0	0	0.5	0	0	0	0	0	0	0	0	0	0	0	0	0	0	0	0	0	0	0	0	0	0	0	0	0	0	0	0	0	0	0	0	0	0	0	0
Q96AY3	Peptidyl-prolyl cis-trans isomerase FKBP10 OS=Homo sapiens OX=9606	FKBP10	0	0	0	0	0	0	0	0	0	0	0	0	0	0	0	0.5	0	0	0	0	0	0	0	0	0	0	0	0	0	0	0	0	0	0	0	0	0	0	0	0	0	0	0	0	0
A0A0A0MT60	Peptidylprolyl isomerase (Fragment) OS=Homo sapiens OX=9606	FKBP15	0	0	0	0	0	0	0	0	0	0	0	0	0.5	0	0	0	0	0	0	0	0	0	0	0	0	0	0	0	0	0	0	0	0	0	0	0	0	0	0	0	0	0	0	0	0
Q00688	Peptidyl-prolyl cis-trans isomerase FKBP3 OS=Homo sapiens OX=9606	FKBP3	0	0	0	0	0	0	0	0	0	0	0	0	0	0	0	0	0	0	0	0	0	0	0	0	0	0	0	0	0	0	0	0	0	0	0	0	0	0	0	0	0	0	0.5	0	0
Q9H9S5	Fukutin-related protein OS=Homo sapiens OX=9606	FKRP	0	0	0	0	0	0	0	0	0	0	0	0	0	0	0	0	0	0	0	0	0	0	0	0	0	0	0	0	0	0	0	0	0	0	0	0.5	0	0	0	0	0	0	0	0	0
P20930	Filaggrin OS=Homo sapiens OX=9606	FLG	0	0	2	0	0.5	0.5	0	0	0	0	0	0	0	0	1	0	0	0	0	0	0	0	0	0	0	0	0	0	0.5	0	32.5	1	0	4	1.5	2	0	0	0	0	0	0	0	0	0
Q5D862	Filaggrin-2 OS=Homo sapiens OX=9606	FLG2	0	0	0	0	0	0.5	0	0	0	0	0	0	0	0	0	0	0	0	0	0	0	0	0	0	0	0	0	0	0	0	0	0	0	0	0	0	0	0	0	0	0	0	0	0	0
Q8N1X5	Uncharacterized protein FLJ37310 OS=Homo sapiens OX=9606 PE=2 SV=1	FLJ37310	0	0	0	0	0	0	0	0	0	0	0	0	0	0	0	0	0	0	0	0	0	0.5	0.5	0	0	0	0	0	0	0	0	0	0	0	0	0	0	0	0	0	0	0	0	0	0
Q6ZUG5	Uncharacterized protein FLJ43738 OS=Homo sapiens OX=9606 PE=2 SV=1	FLJ43738	0	0	0	0	0	0.5	0	0	0	0	0	0	0	0	0	0	0	0	0	0	0	0	0	0	0	0	0	0	0	0	0	0	0	0	0	0	0	0	0	0	0	0	0	0	0
P21333	Filamin-A OS=Homo sapiens OX=9606	FLNA	0	0	0	0	0	0	0	0	0	0.5	0	0	0	0	0	0	0	0	0	0	0	0	0	0	0	0	0	0	0	0	0	0	0	0	0	0	0	0	0	0	0	0	0	0	0
O75955	Flotillin-1 OS=Homo sapiens OX=9606	FLOT1	0	0	0	0	0	0	1	0.5	1	0	0.5	0	0	0	0	3.5	0	0	0	0	0	1	0	0	0	0	0	0	0.5	3	0	0	2	0	0	0	0	0	0	5.5	0	0.5	0	0	0
E7EMK3	Flotillin-2 OS=Homo sapiens OX=9606	FLOT2	0	0	0	0	0	0	0	0	4.5	0	0	0	0	0	0	1	0	0	0	0	0	0	0	0	0	0	0	0	0	0	0	0	0	0	0	0	2	0	0	0.5	0	0.5	0	0	0
Q8IVF7	Formin-like protein 3 OS=Homo sapiens OX=9606	FMNL3	0	0	0	0	0	0	0	0	0	0	0	0	0	0	0	0	0	0	0.5	0	0	0	0	0	0	0	0	0	0	0	0	0	0	0	0	0	0	0	0	0	0	0	0	0	0
P49326	Dimethylaniline monooxygenase [N-oxide-forming] 5 OS=Homo sapiens OX=9606	FMO5	0	0	0	0	0	0	0	0	0	0	0	0	0	0	0	0	0	0	0	0	0	0	0	0	0	0	0.5	0	0	0	0	0	0	0	0	0	0	0	0	0	0	0	0	0	0
Q06828	Fibromodulin OS=Homo sapiens OX=9606	FMOD	0	0	0	0	0	0	0	0	0	0	0	0	0	0	0	0	0	0	0	0	0	0	0	0	0	0	0	0	0	0	0	0	0	0	0	0	0	0	0	0	0	0	0	0.5	0
P02751	Fibronectin OS=Homo sapiens OX=9606	FN1	2	1	0	0	1	2	0.5	0.5	0	0	1.5	2.5	2	17.5	1	0	0	0.5	4.5	2.5	0	0.5	0	6.5	4	0.5	2	2	0	3	3	0	0	1	0	3.5	0	0	0	0	0	0.5	3.5	55.5	4.5
S4R347	Formin-binding protein 1-like OS=Homo sapiens OX=9606	FNBP1L	0	0	0	0	0	0	0	0	0	0	0	0	0	0	0	0	0	0	0.5	0	0	0	0	0	0	0	0	0	0	0	0	0	0	0	0	0	0	0	0	0	0	0	0	0	0
Q4ZHG4	Fibronectin type III domain-containing protein 1 OS=Homo sapiens OX=9606	FNDC1	0	0	0	0	0	0	0	0	0	0	0	0	0	0	0	0	0	0	0	0	0	0	0	0	0	0	0	0	0	0	0	0	0	0	0	0.5	0	0	0	0	0	0	0	0	0
Q53EP0	Fibronectin type III domain-containing protein 3B OS=Homo sapiens OX=9606	FNDC3B	0	0	0	0	0	0	0	0	0	0	0	0.5	0	0	0	0	0	0	0	0	0	0	0	0	0	0	0	0	0	0	0	0	0	0	0	0	0	0	0	0	0	0	0	0	0
Q5VTL7	Fibronectin type III domain-containing protein 7 OS=Homo sapiens OX=9606	FNDC7	0	0	0	0	0	0	0	0	0	0	0	0	0	0	0	0	0	0	0	0	0	0	0	0.5	0	0	0	0	0	0	0	0	0	0	0	0	0	0	0	0	0	0.5	0	0	0
Q8TF40	Folliculin-interacting protein 1 OS=Homo sapiens OX=9606	FNIP1	0	0	0	0	0	0	0	0	0	0	0	0	0	0	0	0	0	0	0	0	0.5	0	0	0	0	0	0	0	0	0	0	0	0	0	0	0	0	0	0	0	0	0	0	0	0
Q9P278	Folliculin-interacting protein 2 OS=Homo sapiens OX=9606	FNIP2	0	0	0	0	0	0	0	0	0	0	0	0	0	0	0	0	0	0	0	0	0	0	0.5	0	0	0	0	0	0	0	0	0	0	0	0	0	0	0	0	0	0	0.5	0	0	0
Q04609	Glutamate carboxypeptidase 2 OS=Homo sapiens OX=9606	FOLH1	0	0	0	0	0	0	0	0	0.5	0	2	0.5	0	0	0	0	0	10	0	0	0	0	0	0	0	0	0	0	0	0	0	0	0	0	0	0	0	0	0	0	0	0	0	0	0
P15328	Folate receptor alpha OS=Homo sapiens OX=9606	FOLR1	0	0	0	0	0	0	0	0	0.5	0	0	0	0	0	0	0	0	0	0	0	0	0	0	0	0	0	0	0	0	0	0	0	0	0	0	0	0	0	0	0	0	0	0	0	0
I3NI25	LisH domain-containing protein FOPNL OS=Homo sapiens OX=9606	FOPNL	0	0	0	0	0	0	0	0	0	0	0	0	0	0	0	0.5	0	0	0	0	0.5	0	0	0	0	0	0	0	0	0	0	0	0	0	0	0	0	0	0	0	0	0	0	0	0
O60548	Forkhead box protein D2 OS=Homo sapiens OX=9606	FOXD2	0	0	0	0	0	0	0	0	0	0	0	0	0	0	0	0	0	0	0	0	0	0	0	0	0	0	0	0	0	0	0	0	0	0	0	0	0	0	0	0.5	0	0	0	0	0
Q12947	Forkhead box protein F2 OS=Homo sapiens OX=9606	FOXF2	0	0	0	0	0	0	0	0	0	0	0	0	0	0	0	0	0	0	0	0	0	0	0	0	0	0.5	0	0	0	0	0	0	0	0	0	0	0	0	0	0	0	0	0	0	0
Q9UPW0	Forkhead box protein J3 OS=Homo sapiens OX=9606	FOXJ3	0	0	0	0	0	0	0	0	0	0	0	0	0	0	0	0	0	0	0	0	0	0.5	0	0	0	0	0	0	0	0	0	0	0	0	0	0	0	0	0	0	0	0	0	0	0
A0A0C4DG65	Forkhead box protein N4 (Fragment) OS=Homo sapiens OX=9606	FOXN4	0	0	0	0	0	0	0	0	0	0	0	0	0	0	0	0	0	0	0	0.5	0	0	0	0	0	0	0	0	0	0	0	0	0	0	0	0	0	0	0	0	0	0	0	0	0
A0A0U1RQM2	Forkhead box protein P2 OS=Homo sapiens OX=9606	FOXP2	0	0	0	0	0	0	0.5	0	0	0	0	0	0	0	0	0	0	0	0	0	0	0	0	0	0	0	0	0	0	0	0	0	0	0	0	0	0	0	0	0	0	0	0	0	0
A0A0A0MRP2	Fucose-1-phosphate guanylyltransferase OS=Homo sapiens OX=9606	FPGT	0	0	0	0	0	0	0	0	0	0	0	0	0	0	0	0	0	0	0	0	0	0	0	0.5	0	0	0	0	0	0	0	0	0	0	0	0	0	0	0	0	0	0	0	0	0
Q5H8C1	FRAS1-related extracellular matrix protein 1 OS=Homo sapiens OX=9606	FREM1	0	0	0	0	0	0	0	0	0	0	0	0	0	0	0	0	0	0	0	0	0	0	0.5	0	0	0	0	0	0	0	0	0	0	0	0	0	0	0	0	0	0	0	0	0	0
Q5SZK8	FRAS1-related extracellular matrix protein 2 OS=Homo sapiens OX=9606	FREM2	0	0	0	0	0	0	0	2	0	0	0	0	0	0	0	0	0	0	0	0	0.5	0	0.5	0	0	0	0	0	0.5	0	0	0	0	0	0	0	0	0	2	0	0	0	0	0	0
P42685	Tyrosine-protein kinase FRK OS=Homo sapiens OX=9606	FRK	0	0	0	0	0	0	0	0	0	0	0	0	0	0	0	2	0	1	0	1.5	2	1	0	1	0	0	0	0	0	0	0	0	0	0	0	0	0	0	1.5	0	0	1.5	0	0	0
Q9P2Q2	FERM domain-containing protein 4A OS=Homo sapiens OX=9606	FRMD4A	0	0	0	0	0	0.5	0	0	0	0	0	0	0	0	0	0	0	0	0	0	0	0	0	0	0	0	0	0	0	0	0	0	0	0	0	0	0	0	0	0	0	0	0	0	0
P0C7T7	Putative uncharacterized protein FRMD6-AS1 OS=Homo sapiens OX=9606	FRMD6-AS1	0	0	0	0	0	0	0	0	0	0	0	0	0	0	0	1	0	0	0	0	0	0	0	0	0	0	0	0	0	0	0	0	0	0	0	0	0	0	0	0	1	0	0	0	0
Q5JV73	FERM and PDZ domain-containing protein 3 OS=Homo sapiens OX=9606	FRMPD3	0	0	0	0	0	0	0	0.5	0	0	0	0	0	0	0	0	0	0	0	0	0	0	0	0	0	0	0	0	0	0	0	0.5	0	0	0	0	1	0	0	0	0	0	0	0	0
A0A1W2PQW0	FERM and PDZ domain-containing protein 4 (Fragment) OS=Homo sapiens OX=9606	FRMPD4	0	0	0	0	0	0	0	0	0	0	0	0	0	0	0	0	0	0	0	0	0	0	0	0	0	0	0	0	0	0.5	0	0	0	0	0	0	0	0	0	0	0	0	0	0	0
A0A286YFA9	Protein furry homolog OS=Homo sapiens OX=9606	FRY	1	0.5	0	0	0.5	0	0	0	0	0	0	0	0	0	0	0	0	0.5	0	0	0	0	0	0	0	0	0	0	0	0	0	0	0	0	0	0	0	0	0	0	0	0	0	0	0
O94915	Protein furry homolog-like OS=Homo sapiens OX=9606	FRYL	0	0	0	0	0	0	0	0	0	0	0	0	0	0	0	0	0.5	0	0	0	0	0	0	0	0	0	0.5	0	0	0	0	0	0	0	0	0	0	0	0.5	0	0	0	0	0.5	0
Q9BTV5	Fibronectin type III and SPRY domain-containing protein 1 OS=Homo sapiens OX=9606	FSD1	0	0	0	0	0	0	0	0.5	0	0	0	0	0	0	0	0	0	0	0	0	0	0	0	0	0	0	0	0	0	0	0	0	0	0	0	0	0	0	0	0	0	0	0	0	0
Q8NA03	Fibrous sheath-interacting protein 1 OS=Homo sapiens OX=9606	FSIP1	1	0	0	0	0	0	0	0	0	0	0	0	0	0	0	0	0	0	0	0	0	0	0	0	0	0	0	0	0	0	0	0	0	0	0	0	0	0	0	0	0	0	0	0	0
Q5CZC0	Fibrous sheath-interacting protein 2 OS=Homo sapiens OX=9606	FSIP2	0	0.5	0	0	0	0	0	0	0	0.5	0	0	0.5	0.5	0	0	0	0	0	0	0	0	0	0	0	0.5	0	0	0	0	0.5	0	0	0	0	0	0	0	0	0	0	0	0	0	0
O95954	Formimidoyltransferase-cyclodeaminase OS=Homo sapiens OX=9606	FTCD	0	0.5	0	1.5	0	0	0	2	0	0.5	0	0.5	0.5	0.5	2.5	6	2	1.5	0	2.5	0.5	1.5	0	3	1.5	0	0	0	0	0	0	0	0	1	0	0	0	0	0.5	1	0	0	0	0	4
P02794	Ferritin heavy chain OS=Homo sapiens OX=9606	FTH1	0	0	0	3	1	1.5	0	3	1	1	0	8.5	2.5	5	0	4	3	3.5	0	0.5	0.5	0	0	0	0	0	0	0	0	0	0	0	0	0	0	0	0	0	5	0	0	0	0	0	0
P02792	Ferritin light chain OS=Homo sapiens OX=9606	FTL	2	2.5	2	4	6.5	2.5	1.5	15	6	6	0	20	5.5	5.5	9.5	8.5	18.5	7.5	4	5.5	4	1	3	0	5.5	0.5	0	1.5	2	0	3	0	0	0	2	0	4.5	0	6.5	1.5	1.5	0	5	0	0
P04066	Tissue alpha-L-fucosidase OS=Homo sapiens OX=9606	FUCA1	0	0	0	0	0	0	0	2	0	0	2	1.5	0	1.5	0	1.5	0	0	0	0	1.5	0	0	0	0	1.5	1	0	0	0	0	0	0	0	0	0	1.5	0	3	0.5	0	0	0	0	0
A0A087WZ82	FXYD domain-containing ion transport regulator OS=Homo sapiens OX=9606	FXYD6-FXYD2	0	0	0	0	0	0	0	0	0	0	0	0	0	0	0	0	0	0	0	0	0	0	0	0	0	0	0	0	0	0	0.5	0	0	0	0	0	0	0	0	0	0	0	0	0	0
Q9NPG1	Frizzled-3 OS=Homo sapiens OX=9606	FZD3	0	0.5	0	0	0	0	0	0	0	0	0	0	0	0	0	0	0	0	0	0	0	0	0	0	0	0	0	0	0	0	0	0	0	0	0	0	0	0	0	0	0	0	0	0	0
G3V483	G2/M phase-specific E3 ubiquitin-protein ligase OS=Homo sapiens OX=9606	G2E3	0	0	0	0	0	0	0	0	0	0	0	0	0	0	0.5	0	0	0	0	0	0	0	0	0	0	0	0	0	0	0	0	0	0	0	0	0	0	0	0	0	0	0	0	0	0
P10253	Lysosomal alpha-glucosidase OS=Homo sapiens OX=9606	GAA	26	0	10	1	0.5	0	15.5	19	8.5	10.5	21	3.5	14.5	12	3	18	8	4.5	10	21	3	7.5	0	11.5	10.5	7.5	4	5.5	0.5	0	3.5	0.5	12.5	2.5	11.5	15	19	1	11.5	20.5	0	14	11.5	0	6
Q2WGN9	GRB2-associated-binding protein 4 OS=Homo sapiens OX=9606	GAB4	0	0	0	0	0	0	0	0	0	0	0	0	0	0	0	0	0	0	0	0	0	0	0	0	0	0	0	0	0	0.5	0	0	0	0	0	0	0	0	0	0	0	0	0	0	0
A0A0G2JKF9	GABBR1 OS=Homo sapiens OX=9606	GABBR1	0	0	0	0	0	0	0	0	0	0	0	0	0	0	0	0	0	0	0	0	0	0	0	0	0	0.5	0	0	0	0.5	0.5	0	0	0	0	0	0	0	0	0	0	0	0	0	0
P34903	Gamma-aminobutyric acid receptor subunit alpha-3 OS=Homo sapiens OX=9606	GABRA3	0	0	0	0	0	0	0	0	0	0	0	0	0	0	0	0	0	0	0	0	0	0	0	0	0	0	0	0	0	0	0.5	0	0	0	0	0	0	0	0	0	0	0	0	0	0
Q8N1C3	Gamma-aminobutyric acid receptor subunit gamma-1 OS=Homo sapiens OX=9606	GABRG1	0	0	0	0	0	0	0	0	0	0	0	0	0	0	0	0	0	0	0.5	0	0	0	0	0	0	0	0	0	0	0	0	0	0	0	0	0	0	0	0	0	0	0	0	0	0
Q99928	Gamma-aminobutyric acid receptor subunit gamma-3 OS=Homo sapiens OX=9606	GABRG3	1	0	0	0	0	0	0	0	0	0	0	0	0	0	0	0	0	0	0	0	0	0	0	0	0	0	0	0	0	0	0	0	0	0	0	0	0	0	0	0	0	0	0	0	0
O14976	Cyclin-G-associated kinase OS=Homo sapiens OX=9606	GAK	0	0	0	0	0	0	0	0	0	0	0	0	0	0.5	0	0	0	0	0	0	0	0	0	0	0	0	0	0	0	0	0	0	0	0	0	0	0	0	0	0	0	0	0	0	0
P54803	Galactocerebrosidase OS=Homo sapiens OX=9606	GALC	0	0	0.5	0	0	0	0	0	0	0	0	0	0	0	0.5	2.5	0	0	0	0	0.5	0	0.5	0	0	0	0	0	0	0	0	0	0	0	0	0	0	0	0	0	0	0	0	0	0
P51570	Galactokinase OS=Homo sapiens OX=9606	GALK1	0	0	0	0	0	0	0	0	0	0	0	0	0	0	0	0	0	0	0	0	0	0	0	0	0	0	0.5	0	0	0	0	0	0	0	0	0	0	0	0	0	0	0	0	0	0
P34059	N-acetylgalactosamine-6-sulfatase OS=Homo sapiens OX=9606	GALNS	0	0	0	0	0	0	0	0	0	0	0	0	0	0	0	0	0	0	0	0	1.5	0	0	0	0.5	0	0	0	0	0	0	0	0	0	0	0	0	0	0	0	0	0	0	0	0
B7Z3L9	Polypeptide N-acetylgalactosaminyltransferase 11 OS=Homo sapiens OX=9606	GALNT11	0	0	0	0	0	0	0	0	0	0	0	0	0	0	0	0	0	0	0	0	0	0	0	0	0	0	0	0	0	0	0	0	0	0	0	0	0.5	0	0	0	0	0	0	0	0
Q8N428	Polypeptide N-acetylgalactosaminyltransferase 16 OS=Homo sapiens OX=9606	GALNT16	0	0	0	0	0	0	0	0	0	0	0	0	0	0	0	0	0	0	0.5	0	0	0	0	0	0	0	0	0	0	0	0	0	0	0	0	0	0	0	0	0	0	0	0	0	0
Q6P9A2	Polypeptide N-acetylgalactosaminyltransferase 18 OS=Homo sapiens OX=9606	GALNT18	0	0	0	0	0	0	0	0	0	0	0	0	0	0	0	0	0	0	0	0	0	0	0	0	0.5	0	0	0	0	0	0	0	0	0	0	0	0	0	0	0	0	0	0	0	0
Q14697	Neutral alpha-glucosidase AB OS=Homo sapiens OX=9606	GANAB	0	0.5	0	0	0	0	0	0	0	0	0	0	0	0	0	2	0.5	0.5	0	0	0	0	0	0.5	0	0	0	0	0	0	0	0	0	0	0	0	0	0	0	0	0	0	0	0	0
P04406	Glyceraldehyde-3-phosphate dehydrogenase OS=Homo sapiens OX=9606	GAPDH	2	9.5	1	9	6.5	6	0	21	9.5	7.5	12	3	4.5	3	14	12.5	7.5	14	3	7	12.5	9.5	6.5	11.5	6	5	3	2	3.5	10	3.5	0.5	1.5	5	0	1	10	0	18.5	7	0	10	1.5	0	9.5
Q9NY12	H/ACA ribonucleoprotein complex subunit 1 OS=Homo sapiens OX=9606	GAR1	0	0	0	0	0	0	0	0	0	0	0	0	0.5	0	1.5	0	0	0	1.5	0	0	0	0	1	0	0	0	0	0	0	0	0	0	0	0	0	0	0	0	0	1	0	0	0	0
Q75VX8	GRB2-associated and regulator of MAPK protein 2 OS=Homo sapiens OX=9606	GAREM2	0	0.5	0.5	1	0.5	0	0	0	0	0	0	0	0	0	0	0.5	0	0	0	0	0	0	0	1	0	1	1	0	0.5	1	0	0	0	0	0.5	0	0.5	0	0.5	0	0	0	0	0	0
P22102	Trifunctional purine biosynthetic protein adenosine-3 OS=Homo sapiens OX=9606	GART	0	0	0	0	0	0	0	0	0	0	0	0	0	0	0	0	0	0	0	0	0	0	0	0	0	0	0	0	0	0	0	0	0	0	0	0	0	0	0.5	0	0	0	0	0	0
O95995	Growth arrest-specific protein 8 OS=Homo sapiens OX=9606	GAS8	0	0	0	0	0	0	0	0	0	0	0	0	0	0	0	0	0	0	0	0	0	0	0	0	0	0	0.5	0	0	0	0	0	0	0	0	0	0	0	0	0	0	0	0	0	0
Q9HCG7	Non-lysosomal glucosylceramidase OS=Homo sapiens OX=9606	GBA2	0	0	0	0	0	0	0	0	0.5	0	0	0	0	0	0	0	0	0	1	0	0	0	0	0	0	0	0	0	0	0	0	0	0	0	0	0	0	0	0	0	0	0	0	0	0
Q96PP8	Guanylate-binding protein 5 OS=Homo sapiens OX=9606	GBP5	0	0	0	0	0	0	0	0	0	0	0	0	0	0	0	0	0	0	0	0	0	0	0	0	0	0	0	0	0	0	0	0	0	0	0	0	0	0	0	0	0	0	0	0.5	0
D6RF35	Vitamin D-binding protein OS=Homo sapiens OX=9606	GC	0	0	0	0	0	0	0	0	0	0	0	0	0	0	0	0	0	0	0	0	0	0	0	0	0	0.5	1	4.5	0	1	0	0	0	0	0	6.5	0	0	1	0.5	0.5	7.5	3	13	1
P30793	GTP cyclohydrolase 1 OS=Homo sapiens OX=9606	GCH1	0	0	0	0	0	0	0	0	0	0	0.5	0	0	0	0	0	0	0	0	0	0	0	0	0	0	0	0	0	0	0	0	0	0	0	0	0	0.5	0	1	0	0	0	0	0	0
A0A0C4DFN2	Glucokinase (Hexokinase 4) regulator OS=Homo sapiens OX=9606	GCKR	0	0.5	0	0	0	0	0	0	0	0	0	0	0	0	0	0	0	0	0	0	0	0	0	0	0	0	0	0	0	0	0	0	1	0	0	0	0	0	0	0	0	0	0	0	0
P48506	Glutamate--cysteine ligase catalytic subunit OS=Homo sapiens OX=9606	GCLC	0	0	0	0	0	0	0	0	0	0	0	0	0	0	0	0	0	0	0	0	0	0	0	0	0	0	0	0	0	0	0	0	0	0	0	0	0	0	0	0	0	0.5	0	0	0
O75603	Chorion-specific transcription factor GCMb OS=Homo sapiens OX=9606	GCM2	0	0	0	0	0	0	0	0	0	0	0	0	0	0	0	0	0	0	0	0	0	0	0	0	0	0	0	0	0.5	0	0	0	0	0	0	0	0	0	0	0	0	0	0	0	0
Q92616	eIF-2-alpha kinase activator GCN1 OS=Homo sapiens OX=9606	GCN1	0	0	0	0	0	0	0	0	0	0	0	0	0	0	0	0	0	0	0	0	0	0	0	0	0	0	0	0	0	0.5	0	0	0	0	0	0	0	0	0	0	0	0	0	0	0
Q9P109	Beta-1,3-galactosyl-O-glycosyl-glycoprotein beta-1,6-N-acetylglucosaminyltransferase 4 OS=Homo sapiens OX=9606	GCNT4	0	0	0	0	0	0	0.5	0	0	0	0	0	0	0	0	0	0	0	0	0	0	0	0	0	0	0	0	0	0	0	0	0	0	0	0	0	0	0	0	0	0	0	0	0	0
H8Y6P7	GRINL1A combined protein 15 OS=Homo sapiens OX=9606	GCOM1	0	0	0	0	0	0.5	0	0	0	0	0.5	0	0	0	0	0	0	0	0	0	0	0	0	0	0	0	0	0	0	0	0	0	0	0	0	0	0	0	0	0	0	0	0	0	0
Q9BZD3	Putative GRINL1B complex locus protein 2 OS=Homo sapiens OX=9606	GCOM2	0	0	0	0	0	0	0	0	0	0.5	0	0	0	0	0	0	0	0	0	0	0	0	0	0	0	0	0	0	0	0	0	0	0	0	0	0	0	0	0	0	0	0	0	0	0
H0Y6A7	Ganglioside-induced differentiation-associated protein 1-like 1 (Fragment) OS=Homo sapiens OX=9606	GDAP1L1	0	0	0	0	0	0	0	0	0	0	0	0	0	0.5	0	0	0	0	0	0	0	0	0	0	0	0	0	0	0	0	0	0	0	0	0	0	0	0	0	0	0	0	0	0	0
P50395	Rab GDP dissociation inhibitor beta OS=Homo sapiens OX=9606	GDI2	0	3	1	4.5	3	3	0	6.5	1.5	4.5	4.5	0	1	0	1	8.5	5.5	20	0	5.5	4	5	6.5	5	1	0.5	1	0.5	0	1.5	0	0	1	0	0	0	0.5	0	7	2.5	1.5	7	0	0	2
Q9HCC8	Glycerophosphoinositol inositolphosphodiesterase GDPD2 OS=Homo sapiens OX=9606	GDPD2	0	0	0	0	0	0	0	0	0	0	0	0	0	0	0	0	0	0	0	0	0	0.5	0	0	0	0	0	0	0	0	0	0	0	0	0	0	0	0	0	0	0	0	0	0	0
Q6ZNW5	GDP-D-glucose phosphorylase 1 OS=Homo sapiens OX=9606	GDPGP1	0	0	0	0	0	0	0	0	0	0	0	0.5	0	0	0	0	0	0	0	0	0	0	0	0	0	0	0	0	0	0	0	0	0	0	0	0	0	0	0	0	0	0	0	0	0
Q8WXD5	Gem-associated protein 6 OS=Homo sapiens OX=9606	GEMIN6	0	0	0	0	0	0	0	0	0	0	0	0	0	0	0	0	0	0	0.5	0	0	0	0	0	0	0	0	0	0	0	0	0	0	0	0	0	0	0	0	0	0	0	0	0	0
Q969S9	Ribosome-releasing factor 2, mitochondrial OS=Homo sapiens OX=9606	GFM2	0	0	0	0	0	0	0	0	0	0	0	0	0	0	0	0	0	0	0	0	0	0	0	0	0	0	0.5	0	0	0	0	0	0	0	0	0	0	0	0	0	0	0	0	0	0
Q92820	Gamma-glutamyl hydrolase OS=Homo sapiens OX=9606	GGH	8	6	6.5	4.5	4	1.5	3.5	2	3	12.5	9.5	0	0.5	1	5	15.5	6	3	4	9.5	18.5	2.5	3.5	6.5	15	0	4.5	0	5.5	0	0	2.5	0	2.5	5	3	4	0	6	5	0.5	11	10	0	2.5
P19440	Glutathione hydrolase 1 proenzyme OS=Homo sapiens OX=9606	GGT1	3	6.5	7.5	9	3	2.5	6.5	9.5	21	11	10.5	5	7	14	1	55.5	10.5	25	3	18.5	16	8.5	5.5	8.5	9.5	8	3	3.5	11	8	5.5	1.5	12	3	4	6	9	0	13.5	13.5	4.5	29	8	0	17
Q9UJ14	Glutathione hydrolase 7 OS=Homo sapiens OX=9606	GGT7	0	0	0	0	0	0	0	0.5	0.5	0	0	0	0	0	0	1	0	0	0	0	0	0	0	0	0	0	0	0	0	0	0	0	0	0	0	0	0.5	0	0	0	0	0	0	0	0
Q9H3K2	Growth hormone-inducible transmembrane protein OS=Homo sapiens OX=9606	GHITM	0	0	0	0.5	0	0	0	0	0	0	0	0	0	0	0	0	0	0	0	0	2	0	0	0	0	0	0	0	0	0	0	0	0	0	0	0	0	0	0	0	0	1	0	0	0
I1E4Y6	GRB10-interacting GYF protein 2 OS=Homo sapiens OX=9606	GIGYF2	0	0	0	0	0	0.5	0	0	0	0	0	0	0	0	0	0	0	0	0	0	0	0	0	0	0	0	0	0	0	0	0	0	0	0	0	0	0	0	0	0	0	0	0	0	0
A0A087WTJ2	GIMAP1-GIMAP5 readthrough OS=Homo sapiens OX=9606	GIMAP1-GIMAP5	0	0	0	0	0	0	0	0	0	0	0	0.5	0	0	0	0	0	0	0	0	0	0	0	0	0	0	0	0	0	0	0	0	0	0	0	0	0	0	0	0	0	0	0	0	0
Q9NXP7	Gypsy retrotransposon integrase-like protein 1 OS=Homo sapiens OX=9606	GIN1	0	0	0	0	0	0	0	0	0	0	0	0	0	0	0	0	0	0	0	0.5	0	0	0	0	0	0	0	0	0	0	0	0	0	0	0	0	0	0	0	0	0	0	0	0	0
P48546	Gastric inhibitory polypeptide receptor OS=Homo sapiens OX=9606	GIPR	0	0	0	0	0	0.5	0	0	0	0	0	0	0	0	0	0	0	0	0	0	0	0	0	0	0	0	0	0	0	0	0	0	0	0	0	0	0	0	0	0	0	0	0	0	0
P32189	Glycerol kinase OS=Homo sapiens OX=9606	GK	0	0	0	0	0	0	0	0	0	0	0	0	0	0	0	0	0	0	0	0	0	0	0	0	0	0	0	0	0	0	0	0	0	0	0	0	0	0	0	0	0	0	0	0.5	0
P06280	Alpha-galactosidase A OS=Homo sapiens OX=9606	GLA	0	0	0	0	0	0	0	0	0	0	0.5	0	0	0	0	1	0	0	0	0	2	0	0	0	0	0	0	0	0	0	0	0	0	0	0	0	0	0	0	0	0	0	0	0	0
P16278	Beta-galactosidase OS=Homo sapiens OX=9606	GLB1	28	36	68.5	34	30.5	24.5	18	51	76.5	43.5	49.5	26	31.5	19.5	38	67	26	36	26	37	51.5	27.5	34	38	39.5	32	37.5	10	21.5	23	3	5.5	14	12.5	14	22	35	1	36	70	19	44.5	26.5	0	24
Q8IW92	Beta-galactosidase-1-like protein 2 OS=Homo sapiens OX=9606	GLB1L2	0	0	0	0	0	0	0	0	0	0.5	0	0	0	0	0	0	0	0	0	0	0	0	0	0	0	0	0	0	0	0	0	0	0	0	0	0	0	0	0	0	0	0	0	0	0
Q8NCI6	Beta-galactosidase-1-like protein 3 OS=Homo sapiens OX=9606	GLB1L3	0	0	0	0	0	0	0	0	0	0	0	0	0	0.5	0	0	0	0	0	0	0	0	0	0	0	0	0	0	0	0	0	0	0	0	0	0	0	0	0	0	0	0	0	0	0
A0A1W2PP74	Glycine dehydrogenase (decarboxylating), mitochondrial OS=Homo sapiens OX=9606	GLDC	0	0	0	0	0	0	0	0	0	0	0	0	0	0	0	0	0	0	0	0	0	0	0	0	0.5	0	0	0	0	0	0	0	0	0	0	0	0	0	0	0	0	0	0	0	0
Q53GS7	Nucleoporin GLE1 OS=Homo sapiens OX=9606	GLE1	0	0	0	0	0	0	0	0	0	0	0	0	0	0	0	0	0	0	0.5	0	0	0	0	0	0	0	0	0	0	0	0.5	0	0	0	0	0	0	0	0	0	0	0	0	0	0
Q92896	Golgi apparatus protein 1 OS=Homo sapiens OX=9606	GLG1	0	0	0	0	0	0	0	0	0	0	0	0	0	0	0	0	0	0	0	4.5	0	2	0	0	0	0	0	0	0	0	0	0	0	0	0	0	0	0	0	0	0	0	0	0	0
P10071	Transcriptional activator GLI3 OS=Homo sapiens OX=9606	GLI3	0	0	0	0	0	0	0	0.5	0	0	0	0	0	0	0	0	0	0	0	0	0	0	0	0	0	0	0	0	0	0	0	0	0	0	0	0	0	0	0	0	0	0	0	0	0
Q9H4G4	Golgi-associated plant pathogenesis-related protein 1 OS=Homo sapiens OX=9606	GLIPR2	0	0	0	0	0	0	0	0	3	0	0	0	0	0	0	0	0	4.5	0	0	0	0	0	0	0	0	0	0	0	0	0	0	0	0	0	0	0	0	0	0	0	0	0	0	0
Q8WWB7	Glycosylated lysosomal membrane protein OS=Homo sapiens OX=9606	GLMP	0	0	0	0.5	0	0	0	0	0.5	0	0	0	0	0	0.5	2	1.5	0.5	0	1	0	0.5	0	0	0	0	0	0	0	0	0	0	0	0	0	0	0	0	0.5	0.5	0	0.5	0	0	2
Q04760	Lactoylglutathione lyase OS=Homo sapiens OX=9606	GLO1	0	0	0	0	0	0	0	0	0	0	0	0	0	0	0	0	0	6	0	0	0	0	0	0	0	0	0	0	0	0	0	0	0	0	0	0	0	0	0	0	0	0	0	0	0
Q5JXX5	Glycine receptor subunit alpha-4 OS=Homo sapiens OX=9606	GLRA4	0	0	0	0	0	0	0	0	0	0	0	0	0	0.5	0	0	0	0	0	0	0	0	0	0	0	0	0	0	0	0	0	0	0	0	0	0	0	0	0	0	0	0	0	0	0
Q9UI32	Glutaminase liver isoform, mitochondrial OS=Homo sapiens OX=9606	GLS2	0	0	0	0	0	0	0	0	0	0	0	0	0	0.5	0	0	0	0	0	0	0	0	0	0	0	0	0	0	0	0	0	0	0	0	0	0	0	0	0	0	0	0	0	0	0
P15104	Glutamine synthetase OS=Homo sapiens OX=9606	GLUL	0	0	0	0	0	0	0	0	0	0	0	0	0	0	0	0	0	0	0	0	0	0	0	0	0	0	0	0	0	0	0	0	0	0	0	1.5	0	0	0	0	0	0	0	0	2.5
P17900	Ganglioside GM2 activator OS=Homo sapiens OX=9606	GM2A	0	0	2.5	0.5	1	1.5	0	4	0	1.5	6.5	5	0	2.5	4	5.5	0	1.5	2	0	4	0.5	2	1	4	1	1.5	1.5	0.5	2	1	0	0	0	2.5	0	0	0	0	4	0	5.5	3.5	0	1
P49915	GMP synthase [glutamine-hydrolyzing] OS=Homo sapiens OX=9606	GMPS	0	0	0	0	0	0	0	0	0	0	0	0	0	0	0	0	0	0	0	0	0	0	0	0	0	0	0	0	0	0	0.5	0	0	0	0	0	0	0	0	0	0	0	0	0	0
P29992	Guanine nucleotide-binding protein subunit alpha-11 OS=Homo sapiens OX=9606	GNA11	0	0	0	3	0	2	0	2.5	5.5	3	1.5	0	3	0.5	2.5	4.5	6	3	0	4	1	2	2	2	1.5	0	0	3	0.5	3	0	0	5	0.5	0	0	0	0	7.5	5.5	1	4.5	0	0	2.5
Q14344	Guanine nucleotide-binding protein subunit alpha-13 OS=Homo sapiens OX=9606	GNA13	0	0	0	0	0	0	0	0	0	0	0	0	0	0	0	0	0	0	0	0	0	0	0	0	0	0	0	0.5	0	1	0.5	0	2	0	0	0.5	1.5	0	2	2	0	1	0	0	0
P63096	Guanine nucleotide-binding protein G(i) subunit alpha-1 OS=Homo sapiens OX=9606	GNAI1	0	0	0.5	0	0	1.5	0	0.5	1.5	1	1.5	0	1	0	2.5	5.5	1.5	2	0	2	0	2	0	2.5	0	0	0	0	0	0.5	0	0	1.5	0	0	1	0.5	0	2.5	0.5	0	4	0	0	2.5
P04899	Guanine nucleotide-binding protein G(i) subunit alpha-2 OS=Homo sapiens OX=9606	GNAI2	0	0	0.5	0	0	1.5	0	0	2.5	0.5	1.5	0	1	0	1.5	4	0	0.5	0	1	0	1	0	1.5	0	0	0	0	0	0.5	0	0	2	0	0	0.5	1.5	0	2	0.5	0	3	0	0	1
P08754	Guanine nucleotide-binding protein G(k) subunit alpha OS=Homo sapiens OX=9606	GNAI3	0	0	0.5	0.5	0	1.5	0	0.5	3	1.5	1.5	0	1	0	3	6	1	3	0	2.5	0	1.5	0	3	0	0	0	0	0	0.5	0	0	3	0.5	0	1.5	0.5	0	2	1	0	4	0	0	2.5
P09471	Guanine nucleotide-binding protein G(o) subunit alpha OS=Homo sapiens OX=9606	GNAO1	0	0	0.5	0	0	1.5	0	0	1.5	0.5	1	0	1	0	1.5	2	0	0	0	1.5	0.5	1	0	1.5	0	0	0	0	0	0	0	0	0	0	0	0	0	0	0	0	0	0	0	0	0
P50148	Guanine nucleotide-binding protein G(q) subunit alpha OS=Homo sapiens OX=9606	GNAQ	0	0	0	0	0	0	0	0	3	1.5	0	0	0	0	0	1.5	3	0	0	0.5	0	0.5	0	0	0	0	0	0	0.5	1	0	0	0.5	0	0	0	0	0	4.5	3	0	2.5	0	0	1
Q5JWF2	Guanine nucleotide-binding protein G(s) subunit alpha isoforms XLas OS=Homo sapiens OX=9606	GNAS	0	0	0.5	0	0	1.5	0	0	1.5	0.5	1	0	0.5	0	1.5	1	0	1	0	1	0.5	1	0	1	0	0	0	0	0	0.5	0	0	3.5	0	0	0.5	0.5	0	2.5	2.5	0	0.5	0	0	1
P62873	Guanine nucleotide-binding protein G(I)/G(S)/G(T) subunit beta-1 OS=Homo sapiens OX=9606	GNB1	3	2.5	3.5	2	0.5	4	4.5	6	3	4	6	0	6	1	2.5	7	2.5	3.5	1	3.5	2.5	4	3	4	4	1	0	0.5	2	5.5	0	0	6	2.5	0	2	5	0	5.5	5.5	0.5	7	0	0	5.5
Q9BYB4	Guanine nucleotide-binding protein subunit beta-like protein 1 OS=Homo sapiens OX=9606	GNB1L	0	0	0	0.5	0	0	0	0	0	0	0	0	0	0	0	0	0	0	0	0.5	1	0.5	2	0	0	0	0	0	0	0	0	0	0	0	0	0	0	0	0	0	0	0	0	0	0.5
F5GZN8	Guanine nucleotide-binding protein G(I)/G(S)/G(T) subunit beta-3 OS=Homo sapiens OX=9606	GNB3	0	0	0	0	0	0	0	0	0	0	0	0	0	0	0	0	0	0	0	0	0	0	0	0	0	0.5	0	0	0	0	0	0	0	0	0	0	0	0	0	0	0	0	0	0	0
Q9UBI6	Guanine nucleotide-binding protein G(I)/G(S)/G(O) subunit gamma-12 OS=Homo sapiens OX=9606	GNG12	0	0	0	1.5	0	0	0	3.5	4.5	3.5	4.5	0	2.5	1	0.5	6	1.5	4.5	0	5.5	4	3	3.5	4.5	1.5	0	0	0	1	2	0	0	3.5	0	0	0	3	0	5.5	4	0.5	4	0	0	4
P63218	Guanine nucleotide-binding protein G(I)/G(S)/G(O) subunit gamma-5 OS=Homo sapiens OX=9606	GNG5	0	0	0	0	0	0	0	0	0	0	0	0	0	0	0	0.5	0	0	0	0	0	0	0	0	0	0	0	0	0	0	0	0	0	0	0	0	0	0	0	0	0	0	0	0	0
Q9UK08	Guanine nucleotide-binding protein G(I)/G(S)/G(O) subunit gamma-8 OS=Homo sapiens OX=9606	GNG8	0	0	0	0	0	0	0	0	0	0	0	0	0	0	0	0	0	0	0	0	0	0	0	0	0	0	0	0	0	0	0	0	0	0	0	0.5	0	0	0	0	0	0	0	0	0
O15228	Dihydroxyacetone phosphate acyltransferase OS=Homo sapiens OX=9606	GNPAT	0	0	0	0	0	0	0	0	0	0	0	0	0	0.5	0	0	0	0	0	0	0.5	0	0	0	0	0	0	0	0	0	0	0	0	0	0	0	0	0	0	0	0	0	0	0	0
Q3T906	N-acetylglucosamine-1-phosphotransferase subunits alpha/beta OS=Homo sapiens OX=9606	GNPTAB	0	0	0	0	0	0	0	0	0	0	0	0	0	0	0	0	0	0	0	0	0	0	0	0	0	0	0.5	0	0	0	0	0	0	0	0	0	0	0	0	0	0	0	0	0	0
F6S8M0	N-acetylglucosamine-6-sulfatase OS=Homo sapiens OX=9606	GNS	0	0	0	0	0	0	0	0	0	0	6.5	2.5	0	0.5	0	0	0	0	0	0	0	0	0	0	0	0	0	0	0	0	0	0	0	0	0.5	0	0	0	0	4	0	0	0.5	0	0
Q13439	Golgin subfamily A member 4 OS=Homo sapiens OX=9606	GOLGA4	0	0	0	0	0	0	0	0	0	0	0	0	0	0	0	0	0	0	0	0	0	0	0	0	0	0	0	0	0	0	0	0	0	0	0	0	0	0	0.5	0	0	0	0.5	0	0
A0A087WU96	Golgin subfamily A member 6-like protein 1 OS=Homo sapiens OX=9606	GOLGA6L1	0	0	0	0	0	0	0	0	0	0	0	0.5	1	0.5	0	0	0	0	0	0	0	0	0	0	0	0	0	0	0	0	0	0	0	0	0	0	0	0	0	0	0	0	0	0	0
C9J1B5	Golgin subfamily A member 8B OS=Homo sapiens OX=9606	GOLGA8B	0	0	0	0	0	0	0	0	0	0	0	0	0	0	0	0	0	0	0	0.5	0	0	0	0	0	0	0	0	0	0	0	0	0	0	0	0	0	0	0	0	0	0	0	0	0
A0A0G2JPF6	Putative golgin subfamily A member 8F/8G OS=Homo sapiens OX=9606	GOLGA8F	0	0	0	0	0	0	0	0	0	0	0	0	0	0	0	0	0.5	0	0	0	0	0	0	0	0	0	0	0	0	0	0	0	0	0	0	0	0	0	0	0	0	0	0	0	0
A0A1B0GV12	Golgin subfamily A member 8N OS=Homo sapiens OX=9606	GOLGA8N	0	0	0	0	0	0	0	0	0	0	0	0	0	0	0	0	0	0	0	0	0	0	0	0	0	0	0	0	0	0.5	0	0	0	0	0	0	0	0	0	0	0	0	0	0	0
Q14789	Golgin subfamily B member 1 OS=Homo sapiens OX=9606	GOLGB1	0	0	0.5	0	0	0	0	0	0	0	0	0	0	0	0	0	0	0	0	0	0	0	0	0	0	0	0	0	0	0	0	0	0	0	0	1	0	0	0	0	0.5	0	0	0	0.5
Q9BXV9	EKC/KEOPS complex subunit GON7 OS=Homo sapiens OX=9606	GON7	0	0	0	0	0	0	0	0	0	0	0.5	0	0	0	0	0	0	0	0	0	0	0	0	0	0	0	0	0	0	0	0	0	0	0	0	0	0	0	0	0	0	0	0	0	0
P17174	Aspartate aminotransferase, cytoplasmic OS=Homo sapiens OX=9606	GOT1	0	0	0	0	0	0	0	0	0	0	0	0	0	0	0	0	0	0	0	0	0	0	0	0	0	0	0	0	0	0	0	0	0	0	0	0	0.5	0	0	0	0	0	0	0	0
P55259	Pancreatic secretory granule membrane major glycoprotein GP2 OS=Homo sapiens OX=9606	GP2	0	0	0	0	0	0	0	0	0	0	0	0	1.5	0.5	0	0	0	0	0	0.5	0	0	0	0	0	0	0	0	0	0	0	0	0.5	0	2	0	0	0	0	0	0	0	0	0	0
P40197	Platelet glycoprotein V OS=Homo sapiens OX=9606	GP5	0	0	0	0	0	0	0	1.5	0	0	0	0	0	0	0	0.5	0	0	0	0	0	0	0	0	0	0	0	0	0	0	0	0	0	0	0	0	0	0	1.5	0	0	0	0	0	0
Q9HCN6	Platelet glycoprotein VI OS=Homo sapiens OX=9606	GP6	0	0	0	0	0	0	0	0	0	0	0	0	0	0	0	0	0	0	0	0	0	0	0	0	0	0	0	0	0	0	2	0	0	0	0	0	0	0	0	0	0	0	0	0	0
Q8IXQ4	GPALPP motifs-containing protein 1 OS=Homo sapiens OX=9606	GPALPP1	0	0	0	0	0	0	0	0	0.5	0	0	0	0	0	0	0	0	0	0	0	0	0	0	0	0	0	0	0	0	0	0	0	0	0	0	0	0	0	0	0	0	0	0	0	0
Q53EU6	Glycerol-3-phosphate acyltransferase 3 OS=Homo sapiens OX=9606	GPAT3	0	0	0	0	0	0	0	0	0	0	0	0	0	0	0	0	0	0	0	0	0	0.5	0	0	0	0	0	0	0	0	0	0	0	0	0	0	0	0	0	0	0	0	0	0	0
Q9BRR8	G patch domain-containing protein 1 OS=Homo sapiens OX=9606	GPATCH1	0	0	0	0	0	0	0.5	0	0	0	0	0	0.5	0	0	0	0	0	0	0	0	0	0	0	0.5	0	0	0	0	0	0	0	0	0	0	0	0	0	0	0	0	0	0	0	0
A0A0A0MSF9	G patch domain-containing protein 11 OS=Homo sapiens OX=9606	GPATCH11	0	0	0	0	0	0	0	0	0	0	0	0	0	0	0	0	0	0	0	0	0	0	0	0	0	0	0	0	0	0	0	0	0	0.5	0	0	0.5	0	0	0	0	0	0	0	0
H0Y5H5	G patch domain-containing protein 3 (Fragment) OS=Homo sapiens OX=9606	GPATCH3	0	0	0	0	0	0	0	0	0	0	0	0	0	0	0	0	0	0	0	0	1	0	0	0	0	0	0	0	0	0	0	0	0	0	0	0	0	0	0	0	0	0	0	0	0
P51654	Glypican-3 OS=Homo sapiens OX=9606	GPC3	0	0	0	0	0	0	0	0.5	0	0	0	0	0	0	0	1	0	0	0	0	0.5	1	0	0	0	0	0	0	0	0	0	0	0	0	0	0	0	0	0	0	0	0	0	0	0
P21695	Glycerol-3-phosphate dehydrogenase [NAD(+)], cytoplasmic OS=Homo sapiens OX=9606	GPD1	0	0	0	0	0	0	0	1	0	0	0	0	0	0	0	0	0	0	0	0	1.5	0	0	0	0	0	0	0	0	0	0	0	0	0	0	0	0	0	0	0	0	0	0	0	0
Q8N335	Glycerol-3-phosphate dehydrogenase 1-like protein OS=Homo sapiens OX=9606	GPD1L	0	0	0	0	0	0	0	0	0	0	0	0	0	0	0	0	0	0.5	0	0	0	0	0	0	0	0	0	0	0	0	0	0	0	0	0	0	0	0	0	0	0	0	0	0	0
F5H039	Gephyrin OS=Homo sapiens OX=9606	GPHN	0	0	0	0	0	0	0	0	0	0	0	0	0	0	0	0	0	0	0	0	0	0	0	0	0	0	0	0	0	0	0	0	0	0	0	0.5	0	0	0	0	0	0	0	0	0
A0A0A0MTS2	Glucose-6-phosphate isomerase (Fragment) OS=Homo sapiens OX=9606	GPI	0	1.5	0	0	2	1.5	0	4	0	1.5	0.5	0	1.5	0	0.5	2	2	3	0	0.5	0.5	1	1	3.5	1	1.5	0	1	0	3	0	0	0.5	0	0	0.5	2.5	0	3	1.5	0	0	0	0	0.5
P51674	Neuronal membrane glycoprotein M6-a OS=Homo sapiens OX=9606	GPM6A	0	0	0	0.5	0	0	0	0	0	1	0	0	0	0	0	0	0	0	0	0	0	0	0	0	0	0	0.5	0	1	0	0	0	0	0	0	0	0	0	2.5	0	0.5	3	0	0	0
Q9HCN4	GPN-loop GTPase 1 OS=Homo sapiens OX=9606	GPN1	0	0	0	0	0	0	0	0	0	0	0	0	0	0	0	0	0	0	0	0	0	0.5	0	0	0	0	0	0	0	0	0	0	0	0	0	0	0	0	0	0	0	0	0	0	0
Q14956	Transmembrane glycoprotein NMB OS=Homo sapiens OX=9606	GPNMB	0	0	1	0	0	0	0	0	0	0	2	0	2	4	0	0	0	0	0	3.5	0	0	0.5	1.5	2	2.5	1.5	1	0.5	0	0	0	1	0	0	0	0	0	1	2	0	0	0	0	2
Q96P66	Probable G-protein coupled receptor 101 OS=Homo sapiens OX=9606	GPR101	0	0	0	0	0	0.5	0	0	0	0	0	0	0	0	0	0	0	0	0	0	0	0	0	0	0	0	0	0	0	0	0	0	0	0	0	0	0	0	0	0	0	0	0	0	0
Q7Z602	Probable G-protein coupled receptor 141 OS=Homo sapiens OX=9606	GPR141	1	0	0	0	0	0	0	0	0	0	0	0	0	0	0	0	0	0	0	0	0	0	0	0	0	0	0	0	0	0	0	0	0	0	0	0	0	0	0	0	0	0	0	0	0
Q8TDV2	Probable G-protein coupled receptor 148 OS=Homo sapiens OX=9606	GPR148	0	0	0	0	0	0	0	0	0	0	0	0	0	0	0	0	0	0	0	0	0	0	0	0.5	0	0	0	0	0	0	0	0	0	0	0	0	0	0	0	0	0	0	0	0	0
Q8TDV0	Probable G-protein coupled receptor 151 OS=Homo sapiens OX=9606	GPR151	0	0	0	0	0	0	0	0	0	0	0	0	0	0	0	0	0	0	0	0	0	0	0	0	0	0	0	0	0	0	0	0	0	0.5	0	0	0	0	0	0	0	0	0	0	0
Q7Z3F1	Integral membrane protein GPR155 OS=Homo sapiens OX=9606	GPR155	0	0	0	0	0	1	0	0	0.5	0	0	0	0	0	0	1	2	0	0	1.5	0	0.5	0	0	0	0	0	0	0	0	0	0	0	0	0	0	1.5	0	0	0	0	0	0	0	0
Q8NGA4	Putative G-protein coupled receptor GPR32P1 OS=Homo sapiens OX=9606	GPR32P1	0	0	0	0	0	0	0	0	0	0	0	0	0	0	0	0	0	0	0	0.5	0	0	0	0	0	0	0	0	0	0	0	0	0	0	0	0	0	0	0	0	0	0	0	0	0
O15354	Prosaposin receptor GPR37 OS=Homo sapiens OX=9606	GPR37	0	0	0	0	0	0	0	0	0	0	0.5	0	0	0	0	0	0	0	0	0	0	0	0	0	0	0	0	0	0	0	0	0	0	0	0	0	0	0	0	0	0	0	0	0	0
Q9BZJ7	Probable G-protein coupled receptor 62 OS=Homo sapiens OX=9606	GPR62	0	0	0	0	0	0	0	0	0	0	0	0	0	0	0.5	0.5	0	0	0	0	0	0	0	0	0	0	0	0	0	0	0	0	0	0	0	0	0	0	0	0	0	0	0	0	0
O95800	Probable G-protein coupled receptor 75 OS=Homo sapiens OX=9606	GPR75	0	0	0	0	0	0	0	0	0	0	0	0	0	0	0	0	0	0.5	0	0	0	0	0	0	0	0	0	0	0	0	0	0	0	0	0	0	0	0	0	0	0	0.5	0	1	0
Q9BY21	G-protein coupled receptor 87 OS=Homo sapiens OX=9606	GPR87	0	0	0	0	0	0	0	0	0	0	0	0	0	0	0	0	0	0	0	0.5	0	0	0	0	0	0	0	0	0	0	0	0	0	0	0	0	0	0	0	0.5	0	0	0	0	0
Q8WXG9	G-protein coupled receptor 98 OS=Homo sapiens OX=9606	GPR98	0	0	0	0	0	0	0	0	0	0	0	0	0	0	0	0	0	0	0	0	0	0	0	0	0	0	0	0	0	0	0	0.5	0	0	0	0	0	0	0.5	0	0	0	0	0	0
Q5JY77	G-protein coupled receptor-associated sorting protein 1 OS=Homo sapiens OX=9606	GPRASP1	0	0	0	0	0	0	0	0	0	0	0.5	0	0	0	0	0	0	0	0	0	0	0	0	0	0	0	0	0	0	0	0	0	0	0	0	0	0	0	0	0	0	0	0	0	0
Q8NFJ5	Retinoic acid-induced protein 3 OS=Homo sapiens OX=9606	GPRC5A	0	0	0	0	0	1	2.5	2	6	3.5	4.5	0	3.5	2	0	0	0	3.5	0	3.5	4	2	0	2.5	3	0.5	0	0.5	0	3	0	0	2	0	0	2.5	4	0	5.5	10	0.5	4	0	0	1
Q9NZH0	G-protein coupled receptor family C group 5 member B OS=Homo sapiens OX=9606	GPRC5B	18	1.5	6.5	1.5	4.5	3	8	10	13	6	8	5	9.5	11.5	7.5	9.5	5	7.5	8	9	8.5	4.5	6.5	8.5	7	6.5	0.5	5	3.5	6.5	0.5	0	12	3.5	6.5	6.5	8.5	0	12.5	12	3.5	5.5	4	0	10
A0A0C4DFY5	G-protein-coupled receptor family C group 5 member C OS=Homo sapiens OX=9606	GPRC5C	29	6	13.5	8.5	8.5	9	12	23	27	13	19	9	21	16	11	12	8.5	14.5	12.5	14.5	16	13	13.5	15.5	19	14	6.5	18.5	13	16.5	2.5	5	22	9	13.5	12	16	5	19	26	10.5	15.5	8.5	0	15
Q7Z2K8	G protein-regulated inducer of neurite outgrowth 1 OS=Homo sapiens OX=9606	GPRIN1	0	0	0	0	0	0	0	0	0	0.5	0	0	0	0	0	0	0	0	0	0	0	0	0	0	0	0	0	0	0	0	0	0	0	0	0	0	0	0	0	0	0	0.5	0	0	0
P24298	Alanine aminotransferase 1 OS=Homo sapiens OX=9606	GPT	0	0	0	0	0	0	0	0	0	0	0	0	0	0	0	0	0	0	0	0	0	0	0	0	0	0	0	0	0	0	0	0	0	0	0	0	0	0	0.5	0	0	0	0	0	0.5
P22352	Glutathione peroxidase 3 OS=Homo sapiens OX=9606	GPX3	0	0	0	0	0	0	0	0	0	0	0	0	0	0	0	0	0	0	0	0	0	0	0	0	0	0	0	0	0	0	0	0	0	0	0	0	2	0	0	1	0	0	0	0	0
K7EJ20	Glutathione peroxidase OS=Homo sapiens OX=9606	GPX4	0	0.5	0	0	0	0	0	0	0	0	0	0	0	0	0	0	0	0	0	0	0	0	0	0	0	0	0	0	0	0	0	0	0	0	0	0	0	0	0	0	0	0	0	0	0
Q6IC98	GRAM domain-containing protein 4 OS=Homo sapiens OX=9606	GRAMD4	0	0	0	0	0	0	0	0	0	0	0	0	0	0.5	0	0	0	0	0	0	0	0	0	0	0	0	0	0	0	0	0	0	0	0	0	0	0	0	0	0	0	0	0	0	0
Q14449	Growth factor receptor-bound protein 14 OS=Homo sapiens OX=9606	GRB14	0	0	0	0	0	0	0	0	0	0	0	0	0	0	0	0	0	0	0	0	0.5	0	0	0	0	0	0	0	0	0	0	0	0	0	0	0	0	0	0	0	0	0	0	0	0
P62993	Growth factor receptor-bound protein 2 OS=Homo sapiens OX=9606	GRB2	0	0	0	0	0	0	0	0	0	0	0	0	0	0	0	0	0	0	0	0.5	0	0	0	0	0	0	0	0	0	0	0	0	0	0	0	0	0	0	0	0	0	0	0	0	0
Q9ULK0	Glutamate receptor ionotropic, delta-1 OS=Homo sapiens OX=9606	GRID1	0	0	0	0	0	0	0	0	0	0	0	0	0	0	0	0.5	0	0.5	0	0	0	0	0	0	0	0	0	0	0	0	0	0	0	0	0	0	0.5	0	0	0	0	0	0	0	0
P25098	Beta-adrenergic receptor kinase 1 OS=Homo sapiens OX=9606	GRK2	0	0	0	0	0	0	0	0	0	0	0	0	0	0	0	0	0	0	0	0	0	0	0	0	0	0	0	0	0	0	0	0	0	0	0	0	0	0	0	0	0	0.5	0	0	0
P34947	G protein-coupled receptor kinase 5 OS=Homo sapiens OX=9606	GRK5	0	0	0	0	0	0	0	0	0	0	0	0	0	0	0	0	0	0	0	0	0	0	0	0	0	0	0	0	0	0	0	0.5	0	0	0	0	0	0	0	0	0	0	0	0	0
Q14416	Metabotropic glutamate receptor 2 OS=Homo sapiens OX=9606	GRM2	0	0	0	0	0	0	0	0	0	0	0	0	0	0	0	0	0	0	0	0	0.5	0	0	0	0	0	0	0	0	0	0	0	0	0	0	0	0	0	0	0	0	0	0	0	0
Q14833	Metabotropic glutamate receptor 4 OS=Homo sapiens OX=9606	GRM4	0	0	0	0	0	0	0	0	0	0.5	0	0	0.5	0	0.5	1	0	0	0	0	1	0	0	0	0	0	0	0	0	0	0	0	0	0	0	0	0	0	0	0	0	0	0	1	0
Q5TC63	Growth hormone-regulated TBC protein 1 OS=Homo sapiens OX=9606	GRTP1	0	0	0	0	0	0	0	0	0	0	0	0	0	0	0	0	0	0	0	0	0	0	0.5	0	0	0	0	0	0	0	0	0	0	0	0	0	0	0	0	0	0	0	0	0	0
A8MXD5	Glutaredoxin domain-containing cysteine-rich protein 1 OS=Homo sapiens OX=9606	GRXCR1	0	0	0	0	0	0	0	0	0	0	0	0	0	0	0	0	0	0	0	0	0	0	0	0	0	0	0	0	0	0	0	0	0	0	0	0	0	0	0.5	0	0	0	0	0	0
H7C3B5	Genetic suppressor element 1 (Fragment) OS=Homo sapiens OX=9606	GSE1	0	0	0	0	0	0	0	0	0	0	0	0	0	0	0	0	0	0	0	0	0	0	0	0	0	0	0	0	0	0	0	0	0	0	0	0	0	0	0	0	0	0	0	0.5	0
P06396	Gelsolin OS=Homo sapiens OX=9606	GSN	0	1	0	0	0	0	0	2.5	0	0	1	16	3	15.5	5	1	0	0	0	0	0	0	0	0	7.5	0	1.5	0	0	0.5	0.5	0	0	0	3	0	0	0	0	0	0	1	4	1	1
P00390	Glutathione reductase, mitochondrial OS=Homo sapiens OX=9606	GSR	0	0	0	0	0	0	0	0	0	0	0	0	0	0	0	0	0	1	0	0	0	0	0	0	0	0	0	0	0	0	0	0	0	0	0	0	0	0	0	0	0	0	0	0	0
P08263	Glutathione S-transferase A1 OS=Homo sapiens OX=9606	GSTA1	1	0.5	0	3.5	3	2.5	0	6.5	4	3	4	0	3.5	1.5	1.5	3	0.5	2.5	0.5	1	6.5	2.5	2	3.5	2	2	2.5	0	0.5	2	2	0	0	3	0	0.5	9	0	11	3	0	3	0.5	0	5
P09210	Glutathione S-transferase A2 OS=Homo sapiens OX=9606	GSTA2	1	0.5	0	3.5	3	2.5	0	4.5	2.5	3	3	0	2	1.5	1.5	3	0.5	2.5	0.5	1	6.5	2.5	2	3.5	2	0	0	0	0	0	0	0	0	0	0	0	0	0	0	0	0	0	0	0	0
O15217	Glutathione S-transferase A4 OS=Homo sapiens OX=9606	GSTA4	0	0	0	0	0	0	0	0	0	0	0	0	0	0.5	0	0	0	0	0	0	0	0	0	0	0	0	0	0	0	0	0	0	0	0	0	0	0	0	0	0	0	0	0	0	0
Q9Y2Q3	Glutathione S-transferase kappa 1 OS=Homo sapiens OX=9606	GSTK1	0	0	0	0	0	0	0	0	0	0	0	0	0	0	0	0	0	0	0	0	0	0	0	0	0	0	0	0	0	0	0.5	0	0	0	0	0	0	0	0	0	0	0	0	0	0
P21266	Glutathione S-transferase Mu 3 OS=Homo sapiens OX=9606	GSTM3	0	1.5	0	0.5	0	0	0	1	0	0	0	0	0	0	0	2	0	1	0	0	2.5	0	0	4.5	0	0.5	0	0	0	0.5	0	0	0	0	0	0	0	0	1	0	0	0	0	0	0
A0A0A0MR85	Glutathione S-transferase Mu 4 OS=Homo sapiens OX=9606	GSTM4	0	0	0	0	0	0	0	0	0	0.5	0	0	0	0	0	0	0	0	0	0	0	0	0	0	0	0	0	0	0	0	0	0	0	0	0	0	0	0	0.5	0	0	0	0	0	0
P09211	Glutathione S-transferase P OS=Homo sapiens OX=9606	GSTP1	0	0.5	0	0	0	0	0	0	0	0	1.5	0	0	0	0	1	0	0	0	0	0	0	0	0	0	0	0	0	0	1	0	0	0	0	0	0	1	0	1.5	0	0	1	0	0	0
P30711	Glutathione S-transferase theta-1 OS=Homo sapiens OX=9606	GSTT1	0	0	0	0	0	0	0	0	0	0	0	0	0	0	0	0	0	1.5	0	0	0	0	0	0	0	0	0	0	0	0	0	0	0	0	0	0	0	0	0	0	0	0	0	0	0
P0CG30	Glutathione S-transferase theta-2B OS=Homo sapiens OX=9606	GSTT2B	0	0	0	0	0	0	0	0	0	0	0	0	0	0	0	0	0	1.5	0	0	0	0	0	0	0	0	0	0	0	0	0	0	0	0	0	0	0	0	0	0	0	0	0	0	0
D6RJD3	General transcription factor IIH subunit 2-like protein OS=Homo sapiens OX=9606	GTF2H2C	0	0	0	0	0	0	0	0	0	0	0	0	0	0	0	0	0	0	0	0	0	0	0	0	0	0	0	0	0	0	0	0	0	0	0	0	0	0	0	0.5	0	0	0	0	0
E9PFE2	General transcription factor II-I repeat domain-containing protein 1 OS=Homo sapiens OX=9606	GTF2IRD1	0	0	0	0	0	0	0.5	0	0	0	0	0	0	0	0	0	0	0	0	0	0	0	0	0	0	0	0	0	0	0	0	0	0	0	0	0	0	0	0	0	0	0	0	0	0
A0A0A0MSY2	General transcription factor II-I repeat domain-containing protein 2A OS=Homo sapiens OX=9606	GTF2IRD2	0	0	0	0	0	0	0	0	0	0	0	0	0	1	0	0	0	0	0	0	0	0	0	0	0	0	0	0	0	0	0	0	0	0	0	0	0	0	0	0	0	0	0	0	0
Q12789	General transcription factor 3C polypeptide 1 OS=Homo sapiens OX=9606	GTF3C1	0	0	0	0	0	0.5	0	0	0	0	0	0	0	0	0	0	0	0	0	0	0	0	0	0	0	0	0	0	0	0	0	0	0	0	0	0	0	0	0	0	0	0	0	0	0
Q9Y5Q8	General transcription factor 3C polypeptide 5 OS=Homo sapiens OX=9606	GTF3C5	0	0	0	0	0	0	0	0	0	0	0	0	0	0	0	0	0	0	0	0	0	0	0	0	0	0	0	0	0	0	0	0	0	0	0	0	0	0	0	0	0.5	0	0	0	0
O00178	GTP-binding protein 1 OS=Homo sapiens OX=9606	GTPBP1	0	0	0	0.5	0	0	0	0	0	0	0	0	0	0	0	0	0	0	0	0	0	0	0	0	0	0	0	0	0	0	0	0	0	0	0	0	0	0	0	0	0	0	0	0	0
O75343	Guanylate cyclase soluble subunit beta-2 OS=Homo sapiens OX=9606	GUCY1B2	0	0	0	0	0	0	0	0	0	0	0	0	0	0	0	0	0	0	0	0	0	0	0	0	0	0	0	0	0	0	0	0	0	0	0	0	0	0	0	0	0	0.5	0	0	0
Q9UBP9	PTB domain-containing engulfment adapter protein 1 OS=Homo sapiens OX=9606	GULP1	0	0	0	0	0	0	0	0	0	2	0	0	0	0	0	0	0	0	0	0.5	0	0	0	0	0	0	0	0	0	0	0	0	0	0	0	0	0	0	0	1	0	0.5	0.5	1.5	0
P08236	Beta-glucuronidase OS=Homo sapiens OX=9606	GUSB	3	1.5	7.5	14	1.5	2.5	1	7	17	22	11	4.5	7	1.5	3	25	9.5	0	1.5	15	25	3	3.5	9.5	9.5	3	5.5	0.5	4	0	0	0	0	0	5	5.5	2	0	10	14.5	2	13	9	0	10
Q7Z2Y8	Interferon-induced very large GTPase 1 OS=Homo sapiens OX=9606	GVINP1	0	0	0	0	0	0	0	0.5	0	0	0	0	0	0	0	0	0	0.5	0	0	0	0	0	0	0	0	0	0	0	0	0	0	0	0	0	0	0	0	0	0	0	0	0	0	0
A0PJZ3	Glucoside xylosyltransferase 2 OS=Homo sapiens OX=9606	GXYLT2	0	0	0	0	0	0	0	0	0	0	0	0	0	0	0	0	0	0	0	0	0.5	0	0	0	0	0	0	0	0	0	0	0	0	0	0	0	0	0	0	0	0	0	0	0	0
Q9H116	GDNF-inducible zinc finger protein 1 OS=Homo sapiens OX=9606	GZF1	0	0	0	0	0	0	0	0	0	0	0	0	0	0	0	0	0	0	0	0	0	0	0.5	0.5	0	0	0	0	0	0	0	0	0	0	0	0	0	0	0	0	0	0	0	0	0
P10144	Granzyme B OS=Homo sapiens OX=9606	GZMB	0	0	0	0	0	0	0	0	0	0	0	0	0	0	0	0	0	0	0	0	0	0	0	0.5	0	0	0	0	0	0	0	0	0	0	0	0	0	0	0	0	0	0	0	0	0
P51124	Granzyme M OS=Homo sapiens OX=9606	GZMM	0	0	0	0	0	0	0	0	0	0	0	0	0	0	0	0	0	0	0	0	0	0	0	0	0	0	0	0	0	0	0	0	0	0	0	0	0	0	0	0	0	0.5	0	0	0
Q8IZA3	Histone H1oo OS=Homo sapiens OX=9606	H1FOO	0	0	0	0	0	0	0	0	0	0	0	0	0	0	0	0	0	0	0	0	0	0	0	0	0	0	0	0	0	0.5	0	0	0	0	0	0	0	0	0	0	0	0	0	0	0
P0C5Y9	Histone H2A-Bbd type 1 OS=Homo sapiens OX=9606	H2AFB1	0	0	0	0	0	0	0	0	0	0	0	0	0	0	0	0	0	0	0	0	0	0	0	0	0	0	0	0	0	0	0.5	0	0	0	0	0	0	0	0	0	0	0	0	0	0
K7ES00	Histone H3.3 (Fragment) OS=Homo sapiens OX=9606	H3F3B	0	0	0	0.5	0	0	0	0	0	0	0	0	0	1	0	0	0	1	0	1.5	0	0	2	2	0	0.5	0	0	3	0	0	0	0	0	0	1	0	0	0.5	0	0.5	2.5	1.5	0	1
R4GMU1	GDH/6PGL endoplasmic bifunctional protein OS=Homo sapiens OX=9606	H6PD	0	0	0	0	0	0	0	0	0	0	0	0	0	0	0	0	0	0	0	0	0	0	0.5	0	0	0	0	0	0	0	0	0	0	0	0	0	0	0	0	0	0	0	0	0	0
B0YJ81	Very-long-chain (3R)-3-hydroxyacyl-CoA dehydratase 1 OS=Homo sapiens OX=9606	HACD1	0	0	0	1	0	1.5	0	0	0	1	0	0	0	0	0.5	0	0	0	0	1.5	0	2	1.5	1.5	0	0	0	0	1	0	0	0	0	0	0	1.5	0	0	0	0	1.5	0	0	0	1.5
H3BS72	Very-long-chain (3R)-3-hydroxyacyl-CoA dehydratase OS=Homo sapiens OX=9606	HACD3	0	0	0	0	0	0	0	0	0	0	0	0	0	0	0	0	0	0	0	0	0	0	0	0	0	0.5	0	0	0	0	0	0	0	0	0	0	0	0	0	0	0	0	0	0	0
Q9UJ83	2-hydroxyacyl-CoA lyase 1 OS=Homo sapiens OX=9606	HACL1	0	0	0	0	0	0	0	0	0	0	0	0	0	0	0	0	0	0	0	0	0	0	0	0.5	0	0	0	0	0	0	0	0	0	0	0	0	0	0	0	0	0	0	0	0	0
E9PF18	Hydroxyacyl-coenzyme A dehydrogenase, mitochondrial OS=Homo sapiens OX=9606	HADH	0	0	0	0	0	0	0	0	0	0	0	0	0	0	0	0	0.5	0	0	0	0	0	0	0	0	0	0	0	0	0	0	0	0	0	0	0	0	0	0	0	0	0	0	0	0
Q8TF76	Serine/threonine-protein kinase haspin OS=Homo sapiens OX=9606	HASPIN	0	0	0	0	0	0	0	0.5	0	0	0	0	0	0	0	0	0	0	0	0	0	0	0	0	0	0	0	0	0	0	0	0	0	0	0	0	0	0	0	0	0	0	0	0	0
O94927	HAUS augmin-like complex subunit 5 OS=Homo sapiens OX=9606	HAUS5	0	0.5	0	0	0	0	0	0	0	0	0	0	0	0	0	0	0	0	0	0.5	0	0	0	0	0	0.5	0	0	0	0	0	0	0	0	0	0	0	0	0	0	0	0	0	0	0
P69905	Hemoglobin subunit alpha OS=Homo sapiens OX=9606	HBA1	0	40.5	0	0	12	11.5	0	17.5	2.5	10	11.5	2	11	16	12.5	0	10	15	5.5	0.5	0	2	0	8	7.5	30	1.5	0	4	4	10.5	0	0	0	0.5	0	0	0	22.5	20	0	7	0.5	10.5	0
P68871	Hemoglobin subunit beta OS=Homo sapiens OX=9606	HBB	0	43.5	1.5	0	10.5	4.5	0.5	8	0	5	8	1.5	5	11.5	13.5	1.5	15.5	14	6.5	3.5	0	4.5	0	5	2.5	27.5	1.5	0.5	2.5	4	11.5	0	1	0	3.5	0	1	2	26	17	0	4	2.5	9	0
P02042	Hemoglobin subunit delta OS=Homo sapiens OX=9606	HBD	0	25	0	0	7.5	2.5	0	3	0	2.5	4	0	2	6	5.5	0	6.5	6	2.5	0	0	2	0	1.5	0.5	0	0	0	0	0	0	0	0	0	0	0	0	0	0	0	0	0	0	0	0
E9PJ90	HBS1-like protein OS=Homo sapiens OX=9606	HBS1L	0	0	0	0	0	0	0	0	0	0	0	0	0	0	0	0	0	0	0	0	0	0	0	0	0.5	0	0	0	0	0	0	0	0	0	0	0	0	0	0	0	0	0	0	0	0
P49019	Hydroxycarboxylic acid receptor 3 OS=Homo sapiens OX=9606	HCAR3	0	0	0	0	0	0	0	0.5	0	0	0	0	0	0	0	0	0	0	0	0	0	0	0	0	0	0	0	0	0	0	0	0	0	0	0	0	0	0	0	0	0	0	0	0	0
Q9UQL6	Histone deacetylase 5 OS=Homo sapiens OX=9606	HDAC5	0	0	0	0	0	0	0	0	0	0	0	0	0	0	0	0	0	0	0	0	0	0	0	0	0	0	0	0	0	0	0	0	0	0	0	0	0.5	0	0	0	0	0	0	0	0
Q9UBN7	Histone deacetylase 6 OS=Homo sapiens OX=9606	HDAC6	0	0	0	0	0	0	0	0	0	0.5	0	0	0	0	0	0	0	0	0	0	0	0	0	0	0	0	0	0	0	0	0	0	0	0	0	0	0	0	0	0	0	0	0	0	0
Q9UKV0	Histone deacetylase 9 OS=Homo sapiens OX=9606	HDAC9	0	0	0	0	0	0	0	0	0	0	0	0	0	0	0	0	0	0	0	0	0	0	0	0	0	0	0	0	0	0	0.5	0	0	0	0	0	0	0	0	0	0	0	0	0	0
Q7Z4V5	Hepatoma-derived growth factor-related protein 2 OS=Homo sapiens OX=9606	HDGFL2	0	0	0	0	0	0	0	0	0	0	0	0	0	0	0	0	0	0	0	0	0	0.5	0	0	0	0	0	0	0	0	0	0	0	0	0	0	0	0	0	0	0	0	0	0	0
Q9H583	HEAT repeat-containing protein 1 OS=Homo sapiens OX=9606	HEATR1	0	0	0	0	0	0	0	0	0	0	0	0	0	0	0	0	0	0	0	0	0	0	0	0	0	0	0	0	0	0	0	0	0	0	0	0	0	0	0.5	0	0	0	0.5	0	0
Q86WZ0	HEAT repeat-containing protein 4 OS=Homo sapiens OX=9606	HEATR4	0	0	0	0	0	0	0	0	0	0	0	0	0	0	0	0	0	0	0	0	0	0	0	0	0	0	0	0	0	0	0	0	0	0	0	0	0	0	0	0	0	0	0	0.5	0
F5H619	HEAT repeat-containing protein 5A OS=Homo sapiens OX=9606	HEATR5A	0	0	0	0	0	0	0	0	0	0	0	0	0	0	0	0	0	0	0	0	0.5	0	0	0	0	0	0	0	0	0	0	0	0	0	0	0	0	0	0	0	0	0	0	0	0
Q9P2D3	HEAT repeat-containing protein 5B OS=Homo sapiens OX=9606	HEATR5B	0	0	0	0	0	0	0	0	0	0	0	0	0	0.5	0	0	0	0	0	0	0	0	0	0	0	0	0	0	0	0	0	0	1	0	0	0	0	0	0	0	0	0.5	0	0	0
Q9NRV9	Heme-binding protein 1 OS=Homo sapiens OX=9606	HEBP1	0	0	0	0	0	0	0	0	0	0	0	0	0	0	0	0	0	2	0	0	0	0	0	0	0	0	0	0	0	0	0	0	0	0	0	0	0	0	0	0	0	0	0	0	0
Q9Y5Z4	Heme-binding protein 2 OS=Homo sapiens OX=9606	HEBP2	0	0	0	0	0	0	0	0	0	0	0	0	0	0	0	0	0	2	0	0	0	0	0	0	0	0	0	0	0	0	0	0	0	0	0	0	0	0	0	0	0	0	0	0	0
Q8NG08	DNA helicase B OS=Homo sapiens OX=9606	HELB	0	0	0	0	0	0	0	0	0	0	0	0	0	0	0.5	0	0	0	0	0	0	0	0	0	0	0	0	0	0	0	0	0	0	0	0	0	0	0	0	0	0	0	0	0	0
J3QS41	Probable helicase with zinc finger domain OS=Homo sapiens OX=9606	HELZ	0	0	0	0	0	0	0	0	0	0	0	0	0	0	0	0	0	0	0	0	0	0	0	0	0	0	0	0	0	0.5	0	0	0	0	0	0	0	0	0	0	0	0	0	0	0
Q9Y5R4	HemK methyltransferase family member 1 OS=Homo sapiens OX=9606	HEMK1	0	0	0	0	0	0	0	0	0	0	0	0	0	0	0	0	0	0	0	0	0	0	0	0	0	0	0	0	0	0	0	0	0.5	0	0	0	0	0	0	0	0	0	0	0	0
A0A0C4DG76	Hephaestin OS=Homo sapiens OX=9606	HEPH	0	0	0	0	0	0	0	0	0	0	0	0	0	0	0	0	0	0	0	0	0.5	0	0	0	0	0	0	0	0	0	0	0	0	0	0	0	0	0	0	0	0	0	0	0	0
Q6MZM0	Hephaestin-like protein 1 OS=Homo sapiens OX=9606	HEPHL1	0	0	0	0	0	0	0.5	0	0	0	0	0	0	0	0	0	0	0	0	0	0	0	0	0	0	0	0	0	0	0	0	0	0	0	0	0	0	0	0	0	0	0	0	0	0
O95714	E3 ubiquitin-protein ligase HERC2 OS=Homo sapiens OX=9606	HERC2	0	0	0	0	0	0	0	0	0	0	0.5	0	1	0	0	0.5	0	0	0	0	0	0	0	0	0	0	0	0	0	0	0	0	0	0	0	0	0	0	0.5	0	0	0	0.5	0	0.5
Q15034	Probable E3 ubiquitin-protein ligase HERC3 OS=Homo sapiens OX=9606	HERC3	0	0	0	0	0	0	0	0	0	0	0	0	0	0	0	0	0	0	0	0	0	0	0	0	0	0	0	0	0	0	0	0	0	0	0	0.5	0	0	0	0	0	0	0	0	0
Q5GLZ8	Probable E3 ubiquitin-protein ligase HERC4 OS=Homo sapiens OX=9606	HERC4	1	0	0	0	0	0	0	0	0	0	0	0	0	0	0	0	0	0	0	0	0	0	0	0	0	0	0	0	0	0	0	0	0	0	0	0	0	0	0	0	0	0	0	0	0
P63121	Endogenous retrovirus group K member 113 Pro protein OS=Homo sapiens OX=9606	HERVK_113	0	0	0	0	0	0	0	0	0	0	0.5	0	0	0	0	0	0	0	0	0	0	0	0	0	0	0	0	0	0	0	0	0	0	0	0	0	0	0	0	0	0	0	0	0	0
H3BP20	Beta-hexosaminidase OS=Homo sapiens OX=9606	HEXA	0	0	0	0	0	0	0	0	0	0	0.5	0	0	0	0	0	0	0	0	0	0	0	0	0	0	0	0	0	0	0	0	0	0	0	0	0	0	0	0	0	0	0	0	0	0
P07686	Beta-hexosaminidase subunit beta OS=Homo sapiens OX=9606	HEXB	0	0	0	0	0	0	0	0	0	0	3.5	0	0	0	0	0.5	0	0	0	0	0	0	0	0	0	0	0	0	0	0	0	0	0	0	1	0	0	0	0	0	0	0	0	0	0
Q93099	Homogentisate 1,2-dioxygenase OS=Homo sapiens OX=9606	HGD	0	0	0	0	0	0.5	0	0	0	0	0	0	0	0	0	0	0	0	0	1	0	0	0	0	0	0	0	0	1	0	0	0	0	2.5	0	0	0	0	0	0	0	0	0	0	0
D6RAR4	Hepatocyte growth factor activator OS=Homo sapiens OX=9606	HGFAC	0	0	0	0	0	0	0	0	0	0	0	0	0	0	0	0	0	0	0	0	0	0	0	0	0	0	0	0	0	0.5	0	0	0	0	0	0	0	0	0	0	0	0	0	0	0
O14964	Hepatocyte growth factor-regulated tyrosine kinase substrate OS=Homo sapiens OX=9606	HGS	0	0	0	0	0	0	0	0	0	0	0	0	0	0	0	0	0	0	0	0	0	0	0	0	0	0	0	0	0	0	0	0	0	0.5	0	0	0	0	0	0	0	0	0	0	0
Q5VTY9	Protein-cysteine N-palmitoyltransferase HHAT OS=Homo sapiens OX=9606	HHAT	0	0	0	0	0	0	0	0	0	0	0	0	0	0	0	0	0	0	0	0	0	0	0	0	0	0	0	0	0	0	0	0	0	0	0	0	0.5	0	0	0	0	0	0	0	0
E9PSC4	HERV-H LTR-associating protein 3 OS=Homo sapiens OX=9606	HHLA3	0	0	0	0	0	0	0	0	0	0	0	0	0	0	0	0.5	0	0	0	0	0	0	0	0	0	0	0	0	0	0	0	0	0	0	0	0	0	0	0	0	0	0	0	0	0
Q9BW72	HIG1 domain family member 2A, mitochondrial OS=Homo sapiens OX=9606	HIGD2A	0	0	0	0	0	0.5	0	0	0	0	0	0	0	0	0	0	0	0	0	0	0	0	0	0	0	0	0	0	0	0	0	0	0	0	0	0	0	0	0	0	0	0	0	0	0
P06899	Histone H2B type 1-J OS=Homo sapiens OX=9606	HIST1H2BJ	0	0	0	0	0	0	0	0	0	0	0	0	0	0	0	0	0	0	0	0	0	0	0	0	0	0	0.5	0.5	1.5	0	0	0	0	0.5	0	6.5	1.5	0	2.5	0	3.5	4.5	5.5	1.5	5
U3KQK0	Histone H2B OS=Homo sapiens OX=9606	HIST1H2BN	0	0	0	0.5	0	0	0	0	0.5	1.5	0	0	0	1.5	2	0	3	3.5	0	4	0	3	4	3.5	2	0	0.5	0.5	2	0	0	0	0	0.5	0	7.5	1.5	0	2.5	0	3.5	5	5.5	1.5	7.5
P62805	Histone H4 OS=Homo sapiens OX=9606	HIST1H4A	0	0.5	0	0	0	3.5	0	0	0	0	0	0	0	0	0	0	0.5	1.5	0	3	0	0.5	2	0.5	0	2	0.5	0	5.5	0	0	0	0	0	0.5	2	1.5	0	1	0	3	4.5	3	0	5.5
Q6FI13	Histone H2A type 2-A OS=Homo sapiens OX=9606	HIST2H2AA3	0	0	0	0.5	0	1.5	0	0	0	0	0	0	0	0	0	0	0	0	0	2	0	2	3.5	2.5	0	0	1	1.5	1	2	0	0	0	0.5	0	4	0	0	0	0	2.5	5	2	0	3.5
Q8IUE6	Histone H2A type 2-B OS=Homo sapiens OX=9606	HIST2H2AB	0	0	0	0	0	0	0	0	0	0	0	0	0	0	0	0	0	0	0	0	0	0	0	0	0	0	0	0.5	0	0	0	0	0	0.5	0	2	0	0	0	0	1	1.5	1.5	0	1.5
Q5T1R4	Transcription factor HIVEP3 OS=Homo sapiens OX=9606	HIVEP3	0	0	0	0	0	0	0	0	0	0	0	0	0	0	0	0.5	0	0	0	0	0	0	0	0	0	0	0	0	0	0	0	0	0	0	0	0	0	0	0	0	0	0	0	0	0
Q8NCD3	Holliday junction recognition protein OS=Homo sapiens OX=9606	HJURP	0	0	0	0	0	0	0	0	0	0	0	0	0.5	0	0	0	0	0	0	0	0	0	0	0	0	0	0	0	0	0	0	0	0	0	0	0	0	0	0	0	0	0	0	0	0
A0A140T8Y4	HLA class I histocompatibility antigen, A-3 alpha chain OS=Homo sapiens OX=9606	HLA-A	0	0	0	0	0	0	0	0	0	0	0	0	0	0	0	0	0	0	0	0	0	0	0	0	0	0	0	0	0	0	0	0	0	0	0.5	0	0	0	0	0	0	0	0	0	0
Q31612	HLA class I histocompatibility antigen, B-73 alpha chain OS=Homo sapiens OX=9606	HLA-B	0	0	0	0	0	0	0	0	0	0	0	0	0	0	0	0	0	0	0	0	0	0	0	0	0	0	0	0	0	0	0	0	0	0	0	0	0	0	0	0	0	0	0	0.5	0
P30504	HLA class I histocompatibility antigen, Cw-4 alpha chain OS=Homo sapiens OX=9606	HLA-C	0	2	2.5	0	0	0	0	0	0	0	0	0	0	6	0.5	0	0	0	0	1	1.5	0	0	0	0	0	0	0	0	0	0	0	0	0	0	0	0	0	0	0	0	0	0	0	0
P28068	HLA class II histocompatibility antigen, DM beta chain OS=Homo sapiens OX=9606	HLA-DMB	0	0	0	0	0	0	0	1	0	0	0	0	0	0	0	0	0	0	0	0	0	0	0	0	0	0	0	0	0	0	0	0	0	0	0	0	0	0	0	0.5	0	0	0	0	0
P13760	HLA class II histocompatibility antigen, DRB1-4 beta chain OS=Homo sapiens OX=9606	HLA-DRB1	0	0	0	0	0	0	0	0	0	0	0	0	0	0.5	0	0	0	0	0	0	0	0	0	0	0	0	0	0	0	0	0	0	0	0	0	0	0	0	0	0	0	0	0	0	0
A0A182DWH4	HLA class II histocompatibility antigen, DR beta 3 chain OS=Homo sapiens OX=9606	HLA-DRB3	0	0	0	0	0	0	0	0	0	0	0	0	0	0	0	0	0	0	0	0	0	0	0	0	0	0	0	0	0	0.5	0	0	0	0	0	0	0	0	0	0	0	0	0	0	0
Q96RW7	Hemicentin-1 OS=Homo sapiens OX=9606	HMCN1	0	0	0	0	0	0	0	0	0	0	0	0	0	0	0	0	0	0	0	0	0	0	0	0	0	0	0	0	0	0	0.5	0	0	0	0	0	0	0	0	0	0	0	0	0	0
Q8NDA2	Hemicentin-2 OS=Homo sapiens OX=9606	HMCN2	0	0	0	0	0	0	0	0	0	0	0	0	0	0	0	0	0	0	0	0	0	0	2	0.5	0.5	0	0	0	0	0	0	0	0	0	0	0.5	0	0	0	0	0	0	0	0	0
Q9P0W2	SWI/SNF-related matrix-associated actin-dependent regulator of chromatin subfamily E member 1-related OS=Homo sapiens OX=9606	HMG20B	0	0	0	0	0	0	0	0	0	0	0	0	0	0	0	0	0	0	0	0	0	0	0	0	0.5	0	0	0	0	0	0	0	0	0	0	0	0	0	0	0	0	0	0	0	0
Q8TB92	3-hydroxymethyl-3-methylglutaryl-CoA lyase, cytoplasmic OS=Homo sapiens OX=9606	HMGCLL1	0	0	0	0	0	0	0	0	0	0	0	0	0	0	0	0	0	0	0	0	0.5	0	0	0	0	0	0	0	0	0	0	0	0	0	0	0	0	0	0	0	0	0	0	0	0
P04035	3-hydroxy-3-methylglutaryl-coenzyme A reductase OS=Homo sapiens OX=9606	HMGCR	0	0	0	0	0	0	0	0	0	0	0	0	0	0	0	0	0	0	0	0	0	0	0	0	0	0	0	0	0	0	0	0	0	0	0	0	0	0	0	0	0	0	0.5	0	0
P54868	Hydroxymethylglutaryl-CoA synthase, mitochondrial OS=Homo sapiens OX=9606	HMGCS2	0	0	0	0	0	0	0	0	0	0	0	0	0	0	0	0	0	0	0	0	0	0	0	0	0	0	0	0	0	0	0	0	0	0	0	0.5	0	0	0	0	0	0	0	0	0
Q12766	HMG domain-containing protein 3 OS=Homo sapiens OX=9606	HMGXB3	0	0	0	0	0	0	0	0	0	0	0	0	0	0	0	0	0	0	0	0	0	0	0	0	0.5	0	0	0	0	0	0	0	0	0	0	0	0	0	0	0.5	0	0	0	0	0
Q9UGU5	HMG domain-containing protein 4 OS=Homo sapiens OX=9606	HMGXB4	0	0	0	0	0	0	0	0	0	0	0	0	0	0	0	0	0	0	0	0	0	0	0	0	0	0	0	0	0	0	0	0	0	0	0	0	0	0	0	0	0	0.5	0	0	0
O75330	Hyaluronan mediated motility receptor OS=Homo sapiens OX=9606	HMMR	0	0	0	0	0	0	0	0	0	0	0	0	0	0	0	0	0	0	0	0	0	0	0	0	0.5	0	0	0	0	0	0	0	0	0	0	0	0	0	0	0	0	0	0	0	0
Q9NP08	Homeobox protein HMX1 OS=Homo sapiens OX=9606	HMX1	0	0	0	0	0	0	0	0	0	0	0.5	0	0	0	0	0	0	0	0	0	0	0	0	0	0	0	0	0	0	0	0	0	0	0	0	0	0	0	0	0	0	0	0	0	0
O14979	Heterogeneous nuclear ribonucleoprotein D-like OS=Homo sapiens OX=9606	HNRNPDL	0	0	0	0	0	0	0	0	0	0	0	0	0	0	0	0	0	0	0	0	0	0	0	0	0	0	0	0	0	0	0	0	0	0	0	0	0	0	0	0	0	0	0.5	0	0
P55795	Heterogeneous nuclear ribonucleoprotein H2 OS=Homo sapiens OX=9606	HNRNPH2	0	0	0	0	0	0	0	0	0	0	0	0	0	0	0	0	0	0	0	0	0	0	0	0	0	0	0	0	0	0.5	0	0	0	0	0	0	0	0	0	0	0	0	0	0	0
P31942	Heterogeneous nuclear ribonucleoprotein H3 OS=Homo sapiens OX=9606	HNRNPH3	0	0	0	0	0	0	0	0	0	0	0	0	0	0	0	0	0	0	0	0	0	0	0	0	0	0	0	0	0	0	0	0	0	0	0	0	0	0	0	0	0	0.5	0	0	0
Q86YM7	Homer protein homolog 1 OS=Homo sapiens OX=9606	HOMER1	1	0	0	0	0	0	0	0	0	0	0	0	0	0	0	0	0	0	0	0	0	0	0	0	0	0	0	0	0	0	0	0	0	0	0	0	0	0	0	0	0	0	0	0	0
Q86X24	HORMA domain-containing protein 1 OS=Homo sapiens OX=9606	HORMAD1	0	0	0	0	0	0	0	0	0	0	0	0	0	0	0	0	0	0	0	0	0	0	0	0	0	0	0	0	0	0	0	0	0	0	1	0	0	0	0	0	0	0	0	0	0
P31270	Homeobox protein Hox-A11 OS=Homo sapiens OX=9606	HOXA11	0	0	0	0	0	0	0	0	0	0	0	0	0	0	0	0	0	0	0	0	0	0	0	0	0	0	0	0	0	0	0	0	0	0	0	0	0	0	0	0	0	0	0	0.5	0
P14651	Homeobox protein Hox-B3 OS=Homo sapiens OX=9606	HOXB3	0	0	0	0	0	0	0	0	0.5	0	0	0	0	0	0	0	0	0	0	0	0	0	0	0	0	0	0	0	0	0	0	0	0	0	0	0	0	0	0	0	0	0	0	0	0
P09629	Homeobox protein Hox-B7 OS=Homo sapiens OX=9606	HOXB7	0	0	0	0	0	0	0	0	0	0	0	0	0	0	0	0	0	0	0	0	0	0	0	0.5	0	0	0	0	0	0	0	0	0	0	0	0	0	0	0	0	0	0	0	0	0
P17482	Homeobox protein Hox-B9 OS=Homo sapiens OX=9606	HOXB9	0	0	0	0	0	0	0	0.5	0	0	0	0	0	0	0	0	0	0	0	0	0	0	0	0	0	0	0	0	0	0	0	0	0	0	0	0	0	0	0	0	0	0	0	0	0
P00738	Haptoglobin OS=Homo sapiens OX=9606	HP	0	11.5	4	6.5	8.5	11	0	18.5	9	16.5	1	31.5	5.5	1	9.5	1	6.5	14	20	8.5	1	4	11	19	10	7.5	0	8	5	10.5	1	0	0	1	8.5	11.5	9.5	6	14.5	20	0	16	27.5	28.5	0
Q9UM19	Hippocalcin-like protein 4 OS=Homo sapiens OX=9606	HPCAL4	0	0	0	0	0	0	0	0	0	0.5	0	0	0	0	0	0	0	0	0	0	0	0	0	0	0	0	0	0	0	0	0	0	0	0	0	0	0	0	0	0	0	0	0	0	0
P00739	Haptoglobin-related protein OS=Homo sapiens OX=9606	HPR	0	0	0	0	0	0	0	0	0	0	0	0	0	0	0	0	0	0	0	0	0	0	0	0	0	4.5	0	4.5	2.5	6.5	0	0	0	0	5	5	4	1	8	10.5	0	9.5	11	12	0
P02790	Hemopexin OS=Homo sapiens OX=9606	HPX	0	0	0	0.5	2	1	0.5	3	0	6.5	1.5	2	0	3.5	4.5	0.5	2	0	3	3.5	3.5	0	2.5	1	0.5	5.5	0	2	0	4	0	0	0	0	2.5	3	2	0	4	2	0	4.5	5.5	9.5	0.5
O43593	Lysine-specific demethylase hairless OS=Homo sapiens OX=9606	HR	0	0	0	0	1	0	0	0	0	0	0	0	0	0	0	0	0	0	0	0	0	0	0	0	0	0	0	0	0	0	0	0	0	0	0	0	0	0	0	0	0	0	0.5	0	0
P04196	Histidine-rich glycoprotein OS=Homo sapiens OX=9606	HRG	2	0	0	0.5	0	1.5	0.5	0	0	1	0	0	0.5	0	0	0	0	0	0	0	0	0	2	1	0	1	0	0	0	0	0	0	0	0	0	1.5	0	0	0	0	0	1.5	4.5	7.5	0
P35367	Histamine H1 receptor OS=Homo sapiens OX=9606	HRH1	0	0	0	0	0	0	0	0	0	0	0	0	0	0	0	0	0	0	0	0	0	0	0	0	0	0.5	0	0	0	0	0	0	0	0	0	0	0	0	0	0	0	0	0	0	0
Q9H3N8	Histamine H4 receptor OS=Homo sapiens OX=9606	HRH4	0	0	0	0	0	0	0	0	0.5	0	0	0	0	0	0	0	0	0	0	0	0	0	0	0	0	0	0	0	0	0	0	0	0	0	0	0	0	0	0	0	0	0	0	0	0
Q86YZ3	Hornerin OS=Homo sapiens OX=9606	HRNR	0	2	0	0	0	0	0.5	0	0	0	0	0	0	0	0	0	0	0	0	0	0	0	0	0	0	0	0	0	0.5	0	1	1	0	0	0	0	0	0	0	0.5	0	1	0	0	0
Q9Y663	Heparan sulfate glucosamine 3-O-sulfotransferase 3A1 OS=Homo sapiens OX=9606	HS3ST3A1	0	0	0	0	0	0	0	0	0	0	0	0	0	0	0	0	0	0	0	0	0	0	0	0	0	0	0	0	0	0	0	0	0	0	0	0	0	0	0	0	0	0	0	0.5	0
Q8IZP7	Heparan-sulfate 6-O-sulfotransferase 3 OS=Homo sapiens OX=9606	HS6ST3	0	0	0	0	0	0	0	0	0	0	0	0	0	0	0	0	0	0.5	0	0	0	0	0	0	0	0	0	0	0	0	0	0	0	0	0	0	0	0	0	0	0	0	0	0	0
H3BR28	Heat shock factor-binding protein 1 OS=Homo sapiens OX=9606	HSBP1	0	0	0	0	0	0	0	0	0	0	0	0	0	0	0	0	0	0	0	0	0	0	0	0	0	0	0	0	0	0	0	0	0	0	0	0	0	0	0	0.5	0	0	0	0	0
Q99714	3-hydroxyacyl-CoA dehydrogenase type-2 OS=Homo sapiens OX=9606	HSD17B10	0	0	0	0	0	0	0	0	0	0	0.5	0	0	0	0	0	0	0	0	0	0	0	0	0	0	0	0	0	0	0	0	0	0	0	0	0	0	0	0	0	0	0	0	0	0
A0A1B0GV93	Very-long-chain 3-oxoacyl-CoA reductase OS=Homo sapiens OX=9606	HSD17B12	0	0	0	0	0	0	0	0	0	0	0	0	0	0	0	0	0	0	0	0	0	0	0	0	0	0	0	0	0.5	0	0	0	0	0	0	0	0	0	0	0	0	0	0	0	0
P51659	Peroxisomal multifunctional enzyme type 2 OS=Homo sapiens OX=9606	HSD17B4	0	0	0	0	0	0	0	0	0	0	0	0	0	0	0	0	0	0	0	0	0.5	0	0	0	0	0	0	0	0	0	0	0	0	0	0	0	0	0	0	0	0	0	0	0	0
Q9UBD0	Heat shock transcription factor, X-linked OS=Homo sapiens OX=9606	HSFX1	0	0	0	0	0	0	0	0	0	0	0	0	0	0	0	0	0	0	0	0	0	0	0	0	0	0	0	0	0	0	0	0	0	0	0	0	0	0	0.5	0	0	0	0	0	0
P07900	Heat shock protein HSP 90-alpha OS=Homo sapiens OX=9606	HSP90AA1	0	0	0	0	0	0	0	0	0	0	0	0	0	0	0	0.5	0	9.5	0	0	0	0	0	0	0	0	0	0	0	0	0	0	0	0	0	0	0	0	0	0	0	0	0	0	0
Q14568	Heat shock protein HSP 90-alpha A2 OS=Homo sapiens OX=9606	HSP90AA2P	0	0	0	0	0	0	0	0	0	0	0	0	0	0	0	0	0	0	0	0	0	0	0	0	0	0	0	0	0	0	0	0	0	0.5	0	0	0	0	0	0	0	0	0	0	0
P08238	Heat shock protein HSP 90-beta OS=Homo sapiens OX=9606	HSP90AB1	0	0	0	0	0	0	0	0	0	0	0	0	0	0	0	0.5	0	8.5	0	0	0	0	0	0	0	0	0	0	0	0	0	0	0	0	0	0	0	0	0	0	0	0	0	0	0
P14625	Endoplasmin OS=Homo sapiens OX=9606	HSP90B1	0	0	0	0	0	0	0	0	0	0	0	0	0	0	0	0	0	0	0	0	0	0	0	0.5	0.5	0	0	0	0	0	0	0	0	0	0	0	0	0	0	0	0	0	0	0	0
A0A0G2JIW1	Heat shock 70 kDa protein 1B OS=Homo sapiens OX=9606	HSPA1B	2	2	2	3	0.5	0	2	4	14.5	3.5	8.5	1	6	3	0	11	1.5	12.5	0.5	5	6.5	3.5	3	4.5	2	0	0	2.5	0	3.5	1.5	0	7	1	0	2	5	0	2	13	0	10	0.5	0	5
P11142	Heat shock cognate 71 kDa protein OS=Homo sapiens OX=9606	HSPA8	2	2.5	2	8	0.5	0.5	1	9.5	15	6	16	1	3.5	2	0	10	2	21.5	0.5	9	14	3	3	4.5	3	1.5	0	2.5	1	9	1.5	0	8	1.5	0	0	9.5	0	10.5	16	0	16.5	0.5	0	7
P04792	Heat shock protein beta-1 OS=Homo sapiens OX=9606	HSPB1	0	0	0	0	0	0	0	0	0.5	0	0	0	0	0	0	5	0	4.5	0	0	5	0	0	0	0	1	1	0.5	0	2	0.5	0	0	0	0	0.5	3	0	2.5	0	0	1	1.5	0	0
Q8N241	Heat shock 27kDa protein family, member 7 (Cardiovascular), isoform CRA_c OS=Homo sapiens OX=9606	HSPB7	0	0	0	0.5	0	0	0	0	0	0	0	0	0	0	0	0	0	0	0	0	0	0	0	0	0	0	0	0	0	0	0	0	0	0	0	0	0	0	0	0	0	0	0	0	0
K7EKM6	Hsp70-binding protein 1 (Fragment) OS=Homo sapiens OX=9606	HSPBP1	0	0	0	0	0	0	0	0	0	0	0	0	0	0	0	0	0	0	0	0.5	0	0	0	0	0	0	0	0	0	0	0	0	0	0	0	0	0	0	0	0	0	0	0	0	0
P10809	60 kDa heat shock protein, mitochondrial OS=Homo sapiens OX=9606	HSPD1	0	0	0	0	0	0	0	0	0	0	0	0	0	0	2.5	0	0	0	0	0	0	0	0	0.5	0	0	0	0	0	0	0	0	0	0	0	0	0	0	0	0	0	0	0	0	0
P98160	Basement membrane-specific heparan sulfate proteoglycan core protein OS=Homo sapiens OX=9606	HSPG2	2	2	5.5	2	0.5	0	2	5.5	0	0	1.5	20	3.5	10.5	1.5	0	0	0	0	2	0	0.5	0.5	0	10	0	7	2	2	1	6	2	3.5	0	10	1	0.5	0	0	0	0	0	6.5	0	1.5
Q92598	Heat shock protein 105 kDa OS=Homo sapiens OX=9606	HSPH1	0	0	0	0	0	0	0	0	0	0.5	0	0	0	0	0	0	0	0	0	0	0	0	0	0	0	0	0	0	0	0	0	0	0	0	0	0	0	0	0	0	0	0	0	0	0
P28223	5-hydroxytryptamine receptor 2A OS=Homo sapiens OX=9606	HTR2A	0	0	0	0	0	0	0	0	0	0	0	0	0	0	0	0	0	0	0	0	0.5	0	0	0	0	0	0	0	0	0	0	0	0	0	0	0	0	0	0	0	0	0	0	0	0
P41595	5-hydroxytryptamine receptor 2B OS=Homo sapiens OX=9606	HTR2B	0	0	0	0	0	0	0	0	0	0	0	0	0	0	0	0	0	0	0.5	0	0	0	0	0	0	0	0	0	0	0	0	0	0	0	0	0	0	0	0	0	0	0	0	0	0
O95264	5-hydroxytryptamine receptor 3B OS=Homo sapiens OX=9606	HTR3B	0	0	0	0	0	0	0	0	0	0	0	0	0	0	0	0.5	0	0	0	0	0	0	0	0	0	0	0	0	0	0	0	0	0	0	0	0	0	0	0	0.5	0	0	0	0	0
Q7Z6Z7	E3 ubiquitin-protein ligase HUWE1 OS=Homo sapiens OX=9606	HUWE1	0	0	0	0	0	0	0	0	0	0	0	0	0	0.5	0	0	0	0	0	0	0	0	0	0	0	0	0	0	0	0	0	0	0	0	0	0	0	0	0	0	0	0	0	0	0
Q12794	Hyaluronidase-1 OS=Homo sapiens OX=9606	HYAL1	0	0	1.5	0	0	0	0	0	0	0	3	0	0	0	0	0	0	0	0	0	0	0	0	0	0	0	0	0	0	0	0	0	0	0	0	0	0	0	0	0	0	0	0	0	0
Q4G0P3	Hydrocephalus-inducing protein homolog OS=Homo sapiens OX=9606	HYDIN	0	0	0	0	0	0	0	0	0	0	0	0	0	0	0	0	0	0	0	0	0	0.5	0	0	0	0	0	0	0	0	0	0	0	0	0	0	0	0	0	0	0	0	0	0	0
P10997	Islet amyloid polypeptide OS=Homo sapiens OX=9606	IAPP	0	0	0	0	0	0	0	0	1	1	0	0	0.5	0	0	0	0	0	0	0	0	0	0	0	0	0	0	0	0	0	0	0	0	0	0	0	0	0	0.5	0	0	0	0	0	0
Q8NDH6	Islet cell autoantigen 1-like protein OS=Homo sapiens OX=9606	ICA1L	0	0	0	0	0	0	0	0	0	0	0	0	0	0	0	0	0	0	0	0	1	0	0	0	0	0	0	0	0	0	0	0	0	0	0	0	0	0	0	0	0	0	0	0	0
P05362	Intercellular adhesion molecule 1 OS=Homo sapiens OX=9606	ICAM1	0	0	0	0	0	0	0	0	0	0	0	0	0	0	0	0	0	0	0	0.5	0	0	0	0	0	0	0	0	0	0	0	0	0	0	0	0	0	0	0	0	0	0	0	0	0
J3QQR8	Intercellular adhesion molecule 2 (Fragment) OS=Homo sapiens OX=9606	ICAM2	0	0	0	0	0	0.5	0	0	0	0	0	0	0	0	0	0	0	0	0	0	0	0	0	0	0	0	0	0	0	0	0	0	0	0	0	0	0	0	0	0	0	0	0	0	0
K4DIA0	ICOS ligand OS=Homo sapiens OX=9606	ICOSLG	0	0	0	0	0	0	0	0	0	0	0	0	0	0	0	0	0	0	0	0	0	0	0	0	0	0	0	0	0	0	1	0	0	0	0	0	0	0	0	0	0	0	0	0	0
O75874	Isocitrate dehydrogenase [NADP] cytoplasmic OS=Homo sapiens OX=9606	IDH1	0	0	0	0.5	0	0	0	1.5	9.5	0	6	0	0	0	0	4	0	29.5	0	0	0	0	0	0	0	0	0	0	0	0	0	0	0	0	0	0	1	0	0	0.5	0	0	0	0	0
Q13907	Isopentenyl-diphosphate Delta-isomerase 1 OS=Homo sapiens OX=9606	IDI1	0	0	0	0	0	0	0	0	0	0	0	0	0	0	0	0	0	0	0	0.5	0	0	0	0	0	0	0	0	0	0	0	0	0	0	0	0	0	0	0	0	0	0	0	0	0
Q5ST79	Immediate early response 3, isoform CRA_b OS=Homo sapiens OX=9606	IER3	0	0	0	0	0	0	0	0	0	0	0	0	0	0	0	0	0	0	0	0	0	0	0	0	0	0	0	0	0	0	0	0	0	0	0	0	0	0	0	0.5	0	0	0	0	0
A8K0H0	Interferon alpha-inducible protein 27, mitochondrial OS=Homo sapiens OX=9606	IFI27	0	0	0	0	0	0	0	0	0	0	0	0	0	0	0	0	0	0	0	0	0	0	0	0	0	0	0	0	0	0	0	0	0	0	0	0	0	0	0	0	0.5	0	0	0	0
A0A087X279	Interferon-induced protein with tetratricopeptide repeats 2 OS=Homo sapiens OX=9606	IFIT2	0	0	0	0	0	0	0	0	0	0	0	0	0	0	0	0	0	0	0	0	0	0	0	0	0	0	0	0	0	0	0	0	0.5	0	0	0	0	0	0	0	0	0	0	0	0
P17181	Interferon alpha/beta receptor 1 OS=Homo sapiens OX=9606	IFNAR1	0	0	0	0.5	0	0	0	0	0	0	0	0	0	0	0	0	0	0	0	0	0	0	0	0	0	0	0	0	0	0	0	0	0	0	0	0	0	0	0.5	0	0	0	0	0	0
Q9P0W0	Interferon kappa OS=Homo sapiens OX=9606	IFNK	0	0	0	0	0	0	0	0	0	0	0	0	0	0	0	0	0	0	0	0	0	0	0	0	0	0	0	0	0.5	0	0	0	0	0	0	0	0	0	0	0	0	0	0	0	0
Q8IU57	Interferon lambda receptor 1 OS=Homo sapiens OX=9606	IFNLR1	0	0	0	0	0	0	0	0	0	0	0	0	0	0	0	0	0	0	0	0	0	0	0	0	0	0	0	0	0	0	0	0	0	0	0.5	0	0	0	0	0	0	0	0	0	0
Q96RY7	Intraflagellar transport protein 140 homolog OS=Homo sapiens OX=9606	IFT140	0	0	0	0	0	0	0	0	0	0	0	0	0	0	0	0	0	0	0	0	0	0	0	0	0	0	0	0	0	0	0	0	0	0	0	0	0	0	0	0	0	0.5	0	0	0
Q9UG01	Intraflagellar transport protein 172 homolog OS=Homo sapiens OX=9606	IFT172	0	0	0	0	0	0	0	0	0	0	0	0	0	0	0	0	0	0	0	0	0	0	0	0	0	0	0	0	0	0	0	0	0.5	0	0	0	0	0	0	0	0	0	0	0	0.5
Q8TDY8	Immunoglobulin superfamily DCC subclass member 4 OS=Homo sapiens OX=9606	IGDCC4	0	0	0	0	0	0	0	0	0	0	0	0	0	0	0	0	0	0	0	0	0	0	0	0	0	0	0	0	0	0	0	0	0	0	0	0	0	0	0	0	0	0	0	0.5	0
P11717	Cation-independent mannose-6-phosphate receptor OS=Homo sapiens OX=9606	IGF2R	0	0	0	0.5	0	0	0.5	0	0	0	0	0	0	0	0	0	0	0	0	0	0	0	0	0	0	0	0	0	0.5	0	0	0	0	0	0	0.5	0	0	0	0	0	0.5	0	0	0
P35858	Insulin-like growth factor-binding protein complex acid labile subunit OS=Homo sapiens OX=9606	IGFALS	0	0	0	0	0	0	0	1	0	0	0	0	0	0	0	2.5	0	0	0	0	0.5	0	0	0	0	0	0	0	0	1	0	0	0	0	0	0	1.5	0	1	0	0	0	0	0.5	0
P18065	Insulin-like growth factor-binding protein 2 OS=Homo sapiens OX=9606	IGFBP2	0	0	0	0	0	0	0	0	0	0	0	0	0	2	0	0	0	0	0	0	0	0	0	0	0	0.5	0	0	0	0	1.5	0	0	0	0	0	0	0	0	0	0	0	0	0	0
P17936	Insulin-like growth factor-binding protein 3 OS=Homo sapiens OX=9606	IGFBP3	0	0	0	0	0	0	0	0	0	0	0	0	0	2	0	0	0	0	0	0	0	0	0	0	0	0	0	0	0	0	0	0	0	0	0	0	0	0	0	0	0	0	0	0	0
P24592	Insulin-like growth factor-binding protein 6 OS=Homo sapiens OX=9606	IGFBP6	0	0	0	0	0	0	0	0	0	0	0	0	0	1	0	0	0	0	0	0	0	0	0	0	0	0	0	0	0	0	0	0	0	0	0	0	0	0	0	0	0	0	0	0	0
Q16270	Insulin-like growth factor-binding protein 7 OS=Homo sapiens OX=9606	IGFBP7	0	0	1	0	0	0	4	0	0	0	0	0	3	18	2.5	0	0.5	0	2	3	0	0.5	2	5	0.5	2	0	0	0	0	4.5	0	0	8.5	1	0	0	0	0	0	0	0	0.5	0	0
Q6UWQ7	Insulin growth factor-like family member 2 OS=Homo sapiens OX=9606	IGFL2	0	0	0	0	0	0	0	0	0	0	0	0	0	0	0	0	0	0	0	0	0	0	0	0	0	0	0	0	0	0	0	0	0	0	0	0	0.5	0	0	0	0	0	0	0	0
A0A286YEY1	Immunoglobulin heavy constant alpha 1 (Fragment) OS=Homo sapiens OX=9606	IGHA1	41	24.5	49.5	24.5	15	15.5	17	22.5	44	27	29	32.5	45.5	24.5	30	34	29	29	26.5	30	35.5	22.5	31	30	28	32	28	25.5	23.5	15.5	26.5	16	26.5	105.5	16.5	26.5	27.5	24	29	36	39.5	24.5	25.5	23.5	28.5
A0A0G2JMB2	Immunoglobulin heavy constant alpha 2 (Fragment) OS=Homo sapiens OX=9606	IGHA2	0	0	0	0	0	0	0	0	0	0	0	0	0	0	0	0	0	0	0	0	0	0	0	0	0	24.5	16.5	13.5	16.5	12	19	11	21	79	12	20	24	19	23.5	32.5	36	19.5	21	18	22.5
A0A0A0MS09	Immunoglobulin heavy constant delta (Fragment) OS=Homo sapiens OX=9606	IGHD	0	0	0	0	0	0	0	0	0	0	0	0	0	0	0	0	0	0	0	0	0	0	0	0	0	0	0	0	0	0	0	0	0	0	0	0	0	0	0	0	0	0	0	2.5	0
A0A0A0MS08	Immunoglobulin heavy constant gamma 1 (Fragment) OS=Homo sapiens OX=9606	IGHG1	18	12.5	16	7.5	18	14.5	10	29	13	47	23	29.5	22	29.5	15	10.5	13.5	17.5	26.5	19.5	6.5	11.5	19	26	21.5	17	9	21	5	19.5	8.5	4	5.5	10.5	21	32.5	25.5	0	21	34	10.5	31	34	47	16
A0A286YEY4	Immunoglobulin heavy constant gamma 2 (Fragment) OS=Homo sapiens OX=9606	IGHG2	14	10	7.5	4	7.5	5.5	5.5	21	24	21.5	22	20	23.5	17	12	4.5	6.5	8	13.5	8.5	4.5	6	11	14	12	10.5	3.5	7.5	3.5	4.5	0	2	4.5	6.5	8.5	10	14	0	15	34.5	2.5	13.5	18	24.5	6.5
A0A286YES1	Immunoglobulin heavy constant gamma 3 (Fragment) OS=Homo sapiens OX=9606	IGHG3	4	4	2.5	3.5	6	4	2	14.5	12	17.5	12	13	13	11.5	5.5	3	7.5	5.5	11	7	4	5	8	13	10.5	4	2	3.5	0.5	6	0	1	2	4.5	4.5	10.5	12	0	9.5	27.5	4	12	15	26.5	5.5
A0A286YFJ8	Immunoglobulin heavy constant gamma 4 (Fragment) OS=Homo sapiens OX=9606	IGHG4	6	4	4	3	9	6	3	16	4.5	22	12	12.5	10	13.5	7.5	3	7	8	12	6	4	4.5	12.5	13.5	11.5	4	1	5	0.5	4.5	0.5	1	2	4.5	5	12.5	13	0	10	14.5	4	13	11	17.5	6
A0A1B0GUU9	Immunoglobulin heavy constant mu (Fragment) OS=Homo sapiens OX=9606	IGHM	1	24.5	6	11.5	2.5	3	3	8	6	1.5	0	0	0	0	0	0	0	8.5	8	8.5	2	5	0	16.5	0	4.5	9.5	15.5	3	1	7.5	0	0.5	20	1	18	1.5	0	1.5	0	9.5	25	9	45	8.5
A0A0A0MS14	Immunoglobulin heavy variable 1-45 OS=Homo sapiens OX=9606	IGHV1-45	0	0	0	0	0	0	0	0	0	0	0	0	0	0	0	0	0	0	0	0	0	0	0	0	0	0	0	0	0	0	0	0	0	0	0	0	0	0	0.5	0	0	0	0	0	0
A0A0B4J1V2	Immunoglobulin heavy variable 2-26 OS=Homo sapiens OX=9606	IGHV2-26	0	0	0	0	0	0	0	0	0	0	0	0	0	0	0	0	0	0	0	0	0	0	0	0.5	0	0	0	0	0	0	0	0	0	0	0	0	0.5	0	0	0	0	0	0	0	0
A0A0C4DH43	Immunoglobulin heavy variable 2-70D OS=Homo sapiens OX=9606	IGHV2-70D	0	0	0	0	0	0	0	0	0	0	0	0	0	0	0	1	0	0	0	0	0	0	0	0	0	0	0	0	0	0	0	0	0	0	0	0	0	0	1	0.5	0	0	0	0	0
A0A0B4J1V0	Immunoglobulin heavy variable 3-15 OS=Homo sapiens OX=9606	IGHV3-15	4	1	0	1	0	1	1.5	2	0	1.5	2	0	1.5	0	0.5	1.5	1.5	1.5	0.5	0	2	0.5	0	0.5	0.5	2.5	0.5	0	0.5	0	1	0	0	8.5	0	0	2	0	2	2	0	1.5	1.5	2	2
A0A0J9YY99	Uncharacterized protein (Fragment) OS=Homo sapiens OX=9606 PE=1 SV=1	IGHV3-30-5	1	0	0.5	0	0.5	0	1	2	0	0.5	2.5	1	2	1	1.5	2	0.5	0	0	0	0.5	0	3	4	2.5	0	0	1	0	0	0	0	0	0	2	1.5	1	0	0	4	1.5	2.5	1.5	2	3.5
A0A0C4DH36	Immunoglobulin heavy variable 3-38 (non-functional) (Fragment) OS=Homo sapiens OX=9606	IGHV3-38	0	0	0	0	0	0	0	0	0	0	0	0	0	1	0	0	0	0	0	0	0	0	0	0	0	0	0	0	0	0	0	0	0	0	0	0	0	0	0	0	0	0	0	0	0
A0A0A0MS15	Immunoglobulin heavy variable 3-49 OS=Homo sapiens OX=9606	IGHV3-49	0	0	0	0	0	0	0	0	0	1	0	0	0	0	0	0	0	0	0	0	2	0.5	1.5	1	0	2	0	0	0.5	0	0	0	0	1.5	0	0	2	0	0	0	1.5	0	0	2	0.5
P01780	Immunoglobulin heavy variable 3-7 OS=Homo sapiens OX=9606	IGHV3-7	1	0	0.5	0	2	0	3	4.5	1	2	2	1	2.5	1	0.5	0.5	0.5	0	0.5	1	1	0	2.5	4	1	0	0	1	0	0	0	0	0.5	1.5	3	0	4	0	0	4	2.5	1.5	3.5	2	1
A0A075B7E8	Immunoglobulin heavy variable 3/OR16-13 (non-functional) (Fragment) OS=Homo sapiens OX=9606	IGHV3OR16-13	1	0	0.5	0	1.5	0.5	1.5	4	0.5	1.5	4	1	4	1.5	3.5	3.5	0	0.5	1	0	2	0.5	2.5	3	3.5	1	0	1.5	0.5	0	0	0	0	0	2	2	3	0	0	4	2	2	3	2	2.5
A0A0B4J2B5	Immunoglobulin heavy variable 3/OR16-9 (non-functional) (Fragment) OS=Homo sapiens OX=9606	IGHV3OR16-9	6	1.5	3.5	1	2	0.5	1.5	3.5	5.5	4	4.5	5.5	4.5	3	2.5	3	2.5	2	2.5	2	2.5	2	2.5	5.5	3	3	0.5	2	2	1.5	1	0	1	4	1.5	2.5	6	0	2.5	8.5	6	4	3.5	5	2.5
P01824	Immunoglobulin heavy variable 4-39 OS=Homo sapiens OX=9606	IGHV4-39	0	0	2	2	1	0.5	2	0.5	0	3	0	1	2	0	2	2	2	2	2	2	2	2	2	2	2	2	0	0	1	1	2	0	0	1.5	1	2	1.5	0	2	2	2	1.5	2	3.5	2
A0A0J9YXX1	Immunoglobulin heavy variable 5-10-1 OS=Homo sapiens OX=9606	IGHV5-10-1	0	0	0	0	0	0	0	0	0	0	0	0	0	0	0	1	0.5	0	0	0	0	0	0	0	0	0	0	0	0	0	0	0	0	0	0	0	0	0	0	0	0	0	0	1	0
A0A0C4DH38	Immunoglobulin heavy variable 5-51 OS=Homo sapiens OX=9606	IGHV5-51	0	0	0	0	0	0	0	0	0	0	0	0	0	0	0	1	0	0	0	0	0.5	0	0	0	0	0	0	0	0	0	0	0	0	0	0	0	1	0	0	0	0	0.5	0	0	0
A0A0B4J1U7	Immunoglobulin heavy variable 6-1 OS=Homo sapiens OX=9606	IGHV6-1	0	1	0	0	0	0	0	0	0	1	0	0	3	0	1	0	0.5	0	0.5	0	2	0	1	1	0	1	0	0	0	0	0	0	0	0	0	1	1.5	0	0	2	1	0	0	0.5	0
P01834	Immunoglobulin kappa constant OS=Homo sapiens OX=9606	IGKC	32	31	39.5	22	14	13	7	49	21	68	24.5	55	82.5	36.5	39.5	27	23	25	31.5	24	44.5	16.5	26	28	38	39.5	34.5	30	29	21.5	24.5	11	17.5	38.5	17.5	23.5	33	7	27	31.5	45.5	23	55.5	126.5	24
P04430	Immunoglobulin kappa variable 1-16 OS=Homo sapiens OX=9606	IGKV1-16	0	0	0	0	0	0	0	0	0	0	0	0	0	0	0	0	0	0	0	0	0	0	0	0	0	0	0	0	0	0	0	0	0	0	0	0	0	0	0	0	0.5	0	0	0	0
P01599	Immunoglobulin kappa variable 1-17 OS=Homo sapiens OX=9606	IGKV1-17	0	0	0	0	0	0	0	0	0	0	0	0	0	0	0	0	0	0	0	0	0	0	0	0	0	0	0	0	0	0	0	0	0	0	0	0	0	0	0	0	0	0	0	0	0.5
A0A0G2JRQ6	Uncharacterized protein (Fragment) OS=Homo sapiens OX=9606 PE=1 SV=4	IGKV1-27	0	0	0	0	0.5	0	0	0	0	0	0	0.5	1	0	0.5	0	0	0	1.5	0.5	0.5	0	0	0	0	0	0	0	0	0	0	0	0	0	0	0	0	0	0	0	1.5	0	0	0	1.5
P01602	Immunoglobulin kappa variable 1-5 OS=Homo sapiens OX=9606	IGKV1-5	0	0	0	0.5	2	2	1.5	0.5	2	1	1	0	1.5	0	1.5	0.5	0	0	0	1	0	1.5	2	2	2	0	0	0	0	0	0	0	0	0.5	2	2	0	0	1	2	0.5	1	0	2	1.5
A0A0C4DH72	Immunoglobulin kappa variable 1-6 OS=Homo sapiens OX=9606	IGKV1-6	0	0	0	0	0	0	0	0	0	0	0	0	0	0	0	0	0	0	0	0	0	0	0	0	0	0	0	0	0	0	0	0	0	0	0	0	0	0	0	0	1.5	0	0	0	0
A0A0B4J2D9	Immunoglobulin kappa variable 1D-13 OS=Homo sapiens OX=9606	IGKV1D-13	0	0	0	0	0	0	0	0	0	0	0	0.5	0	0	0	0	0	0	0	0	0	0	0	0	0	0	0	0	0	0	0	0	0	0	0	0	0	0	0	0	0	0	0	0	0
A0A087WW87	Immunoglobulin kappa variable 2-40 OS=Homo sapiens OX=9606	IGKV2-40	4	2	1.5	2	1.5	1.5	1.5	2	3	2	2	2.5	2	2	2	2	2	2	1.5	2	1.5	2	2	2	1.5	0	0	0	0	0	0	0	0	0	0	0	0	0	0	0	0	0	0	0	0
A0A075B6R9	Immunoglobulin kappa variable 2D-24 (non-functional) (Fragment) OS=Homo sapiens OX=9606	IGKV2D-24	2	0	0	0	0	0	0	0	0	0	0	0	0.5	0	0	0	0	0	0	0	0	0	0	2	0	0.5	0	0	0	0	0	0	0	0	0	0	1	0	0	0	0	0	0	0.5	0
A0A075B6S6	Immunoglobulin kappa variable 2D-30 OS=Homo sapiens OX=9606	IGKV2D-30	0	0	0	0	0	0	0	0	0	0	0	0	0	0	0	0	0	0	0	0	0	0	0	0	0	4	3.5	3.5	2	2	2	0	2	1.5	2	2	2.5	4	2	3	2	2	2	3	2
P01624	Immunoglobulin kappa variable 3-15 OS=Homo sapiens OX=9606	IGKV3-15	2	2	2	2	1.5	2	0	2.5	4	2	1.5	3.5	3	2	2	2	2	2	2	2	2	1.5	2	2.5	2	0	0	0	0	0	0	0	0	0	0	0	0	0	0	0	0	0	0	0	0
P01619	Immunoglobulin kappa variable 3-20 OS=Homo sapiens OX=9606	IGKV3-20	2	2	3	3.5	1	1.5	0	4	2.5	2.5	2	4.5	2	2.5	3	3	2	3	3.5	2	3.5	2	3.5	3.5	3.5	4	4.5	4	2	1.5	2.5	0	0.5	6	1.5	2	2	0	2.5	2	3.5	2.5	4	3.5	2
A0A0A0MRZ8	Immunoglobulin kappa variable 3D-11 OS=Homo sapiens OX=9606	IGKV3D-11	1	1	0	2	2	1	0	0.5	0	1.5	0	2.5	0.5	1	2	0.5	1	1.5	1.5	1	1.5	1.5	1.5	2	1.5	0.5	0.5	0.5	2	0.5	0	0	0	1	1.5	1.5	0	0	0	1	2	1	0	2	2
A0A087WSY6	Immunoglobulin kappa variable 3D-15 OS=Homo sapiens OX=9606	IGKV3D-15	0	0	0	0	0	0	0	0	0	0	0	0.5	0	0.5	0	0	0	0	0	0	0	0	0	0	0	0	0	0	0	0	0	0	0	0	0	0	0	0	0	1	0.5	0	0	0	0
A0A0C4DH25	Immunoglobulin kappa variable 3D-20 OS=Homo sapiens OX=9606	IGKV3D-20	2	1.5	2	2	0.5	1	0	2	1.5	2.5	2	4	4	2.5	2	2	2	2	2	2	3.5	2	2	2	2	3.5	3	3	2	1.5	1.5	0	0.5	5.5	2	2	2	0	2	2	3	2	4.5	4.5	2
A0A0C4DH55	Immunoglobulin kappa variable 3D-7 OS=Homo sapiens OX=9606	IGKV3D-7	0	0	0	0	0	0	0	0	0	0	0	0	0	0	0	0	0	0	0	0	0	0	0	0	0	2	2	2	1.5	1	2	0.5	2	1.5	2.5	2	2	0	2	3.5	1.5	2	2	2	2
P06312	Immunoglobulin kappa variable 4-1 OS=Homo sapiens OX=9606	IGKV4-1	0	2	2	2	2	0.5	1	2	0	1.5	1	1	2	0.5	2	2	2	2	2	1	2	0	2.5	1.5	2	3.5	2	1.5	2	0	0	0	1	2	2	1.5	2	0	2	2	2	2	0	3.5	2
P0DOY2	Immunoglobulin lambda constant 2 OS=Homo sapiens OX=9606	IGLC2	9	6	4	3.5	2.5	2	2	9	10.5	25	10.5	7	6	5	11.5	12.5	14.5	12	12.5	18	22	5	15	14	9	7	4.5	4	8	2.5	5	2	2.5	12.5	3	10	19.5	4	17	20.5	25.5	15	25	30.5	5.5
A0M8Q6	Immunoglobulin lambda constant 7 OS=Homo sapiens OX=9606	IGLC7	9	6	4	3.5	2.5	2	2	6	9	22.5	8.5	7	6	4	10.5	10.5	7.5	8.5	10.5	15.5	18	5	14	12	5	7	4.5	4	8	2.5	5	2	2.5	12.5	2	11	19	0	15.5	18.5	21	11	15	21	5.5
P15814	Immunoglobulin lambda-like polypeptide 1 OS=Homo sapiens OX=9606	IGLL1	0	0	0	0	0	0	0	0	0	0	0	0	0	0	0	0	0	0	0	0	0	0	0	0	0	0	0	0	0	0	0	0	2	0	0	0	0	0	0	0	0	0	0	0	0
A0A0B4J231	Immunoglobulin lambda-like polypeptide 5 OS=Homo sapiens OX=9606	IGLL5	12	9	5.5	5.5	7	3	2.5	6	7.5	15.5	6.5	9	8.5	7	6.5	6	8.5	7	8.5	9	7.5	3.5	11.5	6.5	8	9.5	6	5.5	8	2.5	4	2	2.5	15.5	5	7	8.5	2	6	12.5	13	8.5	7.5	19.5	5.5
A0A075B6I4	Immunoglobulin lambda variable 10-54 OS=Homo sapiens OX=9606	IGLV10-54	0	0	0	0	0	0	0	1.5	0	0	0	0	0	0	0	0	0	0.5	0	1	0.5	0	0	0	0	0	0	0	0	0	0	0	0	0	0	0	0	0	0	1.5	0	0	0.5	0	0
P01699	Immunoglobulin lambda variable 1-44 OS=Homo sapiens OX=9606	IGLV1-44	0	0	0	0	0	0	0	0	0	0	0	0	0	0	0	0	0	0	0	0	0	0	0	0	0	0	0	0	0	0	0	0	0	0.5	0	0	0	0	0	0	0	0	0	0	0
P01700	Immunoglobulin lambda variable 1-47 OS=Homo sapiens OX=9606	IGLV1-47	0	0	0	0	0	0	0	0	0	0	0.5	0	0	0	0	0	0	0	0	0	0	0	0	0	0	0	0	0	0	0	0	0	0	0	0	0	0	0	0	0	0	0	0	0	0
P01701	Immunoglobulin lambda variable 1-51 OS=Homo sapiens OX=9606	IGLV1-51	1	0	0	0	0	0	0.5	0	1.5	2	2	1.5	1	1	0	4	2	2.5	1	3	4	0.5	3	1	1.5	0	0	0	0	0	0	0	0	0	1.5	1	2	0	2.5	1	1	0	0	3	0
P01706	Immunoglobulin lambda variable 2-11 OS=Homo sapiens OX=9606	IGLV2-11	2	0	0	0	0	0	0	0	4	0	1.5	0	0	0	0	0	0	1.5	0	0	0	0	0	0.5	3	0	0	0	0	0	0	0	0	0	1	0	4	0	2	3	0	3	0	0	0
P01709	Immunoglobulin lambda variable 2-8 OS=Homo sapiens OX=9606	IGLV2-8	0	0	0	0	0	0	0	0	0	0	0	0	0	0	0	0	0	0	0	0	0	0	0	0	0	0	0	0	0	0	0	0	0	0	0.5	0	4	0	2	3	0	3	0	0	0
A0A075B6K4	Immunoglobulin lambda variable 3-10 OS=Homo sapiens OX=9606	IGLV3-10	0	0	0	0	0.5	0	1.5	1	2	1	2	2	0	0	0	0.5	1	1	3	2	2	1	1.5	3	2	0	0	0	0	0	0	0	0	0	2	2	2	0	2	2	2	2	2	2.5	0
A0A075B6K0	Immunoglobulin lambda variable 3-16 OS=Homo sapiens OX=9606	IGLV3-16	0	1.5	0	1	3	0	0	0	2	2	0.5	4	0	0.5	0.5	1	0	0	0.5	0.5	1	0	1	0	0	1.5	0	0	0	0	0	0	0	0	0	0.5	1	0	0	1.5	3.5	0	0	1.5	1
P01714	Immunoglobulin lambda variable 3-19 OS=Homo sapiens OX=9606	IGLV3-19	0	0	0	0	0	0	0	0	0	0	0	0	0	0	0	0	0	0	0	0	0	0	0	0.5	0	0	0	0	0	0	0	0	0	0	0	0	0	0	0	0	0	0	0	0.5	0
P80748	Immunoglobulin lambda variable 3-21 OS=Homo sapiens OX=9606	IGLV3-21	0	0	0	0	2	0	0.5	0.5	0	0.5	0	2	2	1	0	2	0	2	0	0.5	0	0	2	2	0	0	0	0	0	0	0	0	0	3	0	1.5	2	0	0.5	0	2	2	2	2	0
A0A075B6I9	Immunoglobulin lambda variable 7-46 OS=Homo sapiens OX=9606	IGLV7-46	0	0	0	0	0	0	0	2	0	2	0	0	0.5	0	0	0	1.5	1	1	1.5	0.5	0	4	1.5	0.5	0	0	0	0	0	0	0	0	0	1	0.5	3	0	1.5	1.5	1.5	1	1.5	2.5	0
A0A075B6I0	Immunoglobulin lambda variable 8-61 OS=Homo sapiens OX=9606	IGLV8-61	0	0	0.5	0	0	0	0	0	0	0.5	0.5	1	0	0	0	0	0	0	0	0	0	0	0	0	0	0	0	0	0	0	0	0	0	0	0	0.5	0	0	1	0	0	0	0	2	0
Q6WRI0	Immunoglobulin superfamily member 10 OS=Homo sapiens OX=9606	IGSF10	0	0	0	0	0	0	0	0	0	0	0	0.5	0	0	0	0	0	0	0	0	0	0	0	0	0	0	0	0	0	0	0	0	0	0	0	0	0	0	0	0	0	0	0	0	0
Q96ID5	Immunoglobulin superfamily member 21 OS=Homo sapiens OX=9606	IGSF21	0	0	0	0	0	0	0	0	0	0	0	0	0	0	0	0	0	0	0	0	0.5	0	0	0	0	0	0	0	0	0	0	0	0	0	0	0	0	0	0	0	0	0	0	0	0
Q8N9C0	Immunoglobulin superfamily member 22 OS=Homo sapiens OX=9606	IGSF22	0	0	0	0	0	0	0	0	0	0	0	0	0	0	0	0	0	0	0	0	0	0	0	0	0	0	0	0	0	0	0	0	0	0	0	0	0	0	0	0.5	0	0	0	0	0
Q969P0	Immunoglobulin superfamily member 8 OS=Homo sapiens OX=9606	IGSF8	0	0.5	0	0	0	0	0	0	0	0	0	0	0	0	0	0	0	0	0	0	0	0	0	0	0	0	0	0	0	0	0	0	0	0	0	0	0	0	0	0	0	0	0	0	0
G3V2G0	Interleukin-11 receptor subunit alpha (Fragment) OS=Homo sapiens OX=9606	IL11RA	0	0	0	0	0	0	0	0	0	0	0	0	0	0.5	0	0	0	0	0	0	0	0	0	0	0	0	0	0	0	0	0	0	0	0	0	0	0	0	0	0	0	0	0	0	0
P35225	Interleukin-13 OS=Homo sapiens OX=9606	IL13	0	0	0	0	0	0	0	0	0	0	0	0	0	0	0	0	0	0	0	0	0	0	0	0	0	0	0	0	0	0	0	0	0.5	0	0	0	0	0	0	0	0	0	0	0	0
Q96F46	Interleukin-17 receptor A OS=Homo sapiens OX=9606	IL17RA	0	0	0	0	0	0	0	0	0	0	0	0	0	0	0	0	0	0	0	0	0	0	0	0	0	0	0	0	0	0	0	0	0.5	0	0	0	0	0	0	0	0	0	0	0	0
G3V1C5	Interleukin 18 binding protein, isoform CRA_a OS=Homo sapiens OX=9606	IL18BP	0	0	0.5	0	0	0	0	0	0	0	2	0	0	1	0	0	0	0	0	0	0	0	0	0	1.5	0	0	0	0	0	0	0.5	0	0	0	0	0	0	0	0	0	0	1.5	0	0
Q9NZN1	Interleukin-1 receptor accessory protein-like 1 OS=Homo sapiens OX=9606	IL1RAPL1	0	0	0	0	0	0	0	0	0	0	0	0	0	0	0	0	0	0	0	0	0	0	0	0	0	0	0	0	0	0	0.5	0	0	0	0	0	0	0	0	0	0	0	0	0	0
Q01638	Interleukin-1 receptor-like 1 OS=Homo sapiens OX=9606	IL1RL1	0	0	0	0	0	0	0	0	0.5	0	0	0	0	0	0	0	0	0	0	0	0	0	0	0	0	0	0	0	0	0	0	0	0	0.5	0	0	0	0	0	0	0	0	0	0	0
Q8N6P7	Interleukin-22 receptor subunit alpha-1 OS=Homo sapiens OX=9606	IL22RA1	0	0	0	0	0	0	0	0.5	0	0	0	0	0	0	0	0	0	0	0	0	0	0	0	0	0	0	0	0	0	0	0	0	0	0	0	0	0	0	0	0	0	0	0	0	0
Q8NEV9	Interleukin-27 subunit alpha OS=Homo sapiens OX=9606	IL27	0	0.5	0	0	0	0	0	0	0	0	0	0	0	0	0	0	0	0	0	0	0	0	0	0	0	0	0	0	0	0	0	0	0	0	0	0	0	0	0	0	0	0	0	0	0
Q6EBC2	Interleukin-31 OS=Homo sapiens OX=9606	IL31	0	0	0	0	0	0	0	0	0	0	0	0	0	0	0	0	0	0	0	0	0	0	0	0	0.5	0	0	0	0	0	0	0	0	0	0	0	0	0	0	0	0	0	0	0	0
E9PIV2	Interleukin-32 OS=Homo sapiens OX=9606	IL32	0	0	0	0	0	0	0	0	0	0	0	0	0	0	0	0	0	0	0	0	0	0	0	0	0	0	0	0.5	0	0	0	0	0	0	0	0	0	0	0	0	0	0	0	0	0
Q9UBH0	Interleukin-36 receptor antagonist protein OS=Homo sapiens OX=9606	IL36RN	0	0	0	0	0	0	0	0	0	0	0	0	0	0	0	0	0	0	0	0	0	0.5	0	0	0	0	0	0	0	0	0	0	0	0	0	0	0	0	0	0	0	0	0	0	0
P13232	Interleukin-7 OS=Homo sapiens OX=9606	IL7	0	0	0	0	0	0	0	0	0	0	0	0	0	0	0	0	0	0	0	0	0	0	0	0	0	0	0	0	0	0	0	0	0	0	0	0	0	0	0	0	0	0.5	0	0	0
A0A0A0MRL0	Interleukin enhancer-binding factor 2 OS=Homo sapiens OX=9606	ILF2	0	0	0	0	0	0	0	0	0	0	0	0	0	0	0	0	0	0	0	0	0	0	0	0	0.5	0	0	0	0	0	0	0	0	0	0	0	0	0	0	0	0	0	0	0	0
Q12906	Interleukin enhancer-binding factor 3 OS=Homo sapiens OX=9606	ILF3	0	0	0	0	0	0	0	0	0	0	0	0	0	0	0	0	0	0	0	0	0.5	0	0	0	0	0	0	0	0	0	0	0	0	0	0	0	0	0	0	0	0	0	0	0	0
H0Y714	U3 small nucleolar ribonucleoprotein protein IMP4 (Fragment) OS=Homo sapiens OX=9606	IMP4	0	0	0	0	0	0	0	0	0	0	0	0	0	0	0	0	0	0	0	0	0	0	0	0	0	0	0	0	0	0	0	0.5	0	0	0	0	0	0	0	0	0	0	0	0	0
O14732	Inositol monophosphatase 2 OS=Homo sapiens OX=9606	IMPA2	0	0	0	0	0	0	0	0	0	0	0	0	0	0	0	1	0	0	0	0	0.5	0	0	0.5	0	0	0	0	0	0	0	0	0	0	0	0	0	0	0	0	0	0	0	0	0
P20839	Inosine-5'-monophosphate dehydrogenase 1 OS=Homo sapiens OX=9606	IMPDH1	0	0	0	0	0	0	0	0	0	0	0	0	0	0	0	0	0	0	0	0	0	0	0	0	0	0	0	0	0	0	0	0	0.5	0	0	0	0	0	0	0	0	0	0	0	0
P12268	Inosine-5'-monophosphate dehydrogenase 2 OS=Homo sapiens OX=9606	IMPDH2	0	0	0	0	0	0	0	0	0	0	0	0	0	0	0	0	0	0	0.5	0	0	0	0	0	0	0	0	0	0	0	0	0	0	0	0	0	0	0	0	0	0	0	0	0	0
Q3KP66	Innate immunity activator protein OS=Homo sapiens OX=9606	INAVA	0	0.5	0	0	0	0	0	0	0	0	0	0	0	0	0	0	0	0	0	0	0	0	0	0	0	0	0	0	0	0	0	0	0	0	0	0	0	0	0	0	0	0	0	0	0
Q27J81	Inverted formin-2 OS=Homo sapiens OX=9606	INF2	0	0	0	0	0	0	0	0	0	0	0	0.5	0	0	0	0	0	0	0	0	0	0	0	0	0	0	0	0	0	0	0	0	0	0	0	0	0	0	0	0	0	0	0	0	0
Q9NXR8	Inhibitor of growth protein 3 OS=Homo sapiens OX=9606	ING3	0	0	0	0	0	0	0	0.5	0	0	0	0	0	0	0	0	0	0	0	0	0	0	0	0	0	0	0	0	0	0	0	0	0	0	0	0	0	0	0	0	0	0	0	0	0
Q53TQ3	INO80 complex subunit D OS=Homo sapiens OX=9606	INO80D	0	0	0	0	0	0	0	0	0	0	0	0	0	0	0	0	0	0	0	0	0	0.5	0	0	0	0	0	0	0	0	0	0	0	0	0	0	0	0	0	0	0	0	0	0	1
Q96PE3	Type I inositol 3,4-bisphosphate 4-phosphatase OS=Homo sapiens OX=9606	INPP4A	0	0	0	0	0	0	0	0	0	0	0	0	0	0	0.5	0	0	0	0	0	0	0	0	0	0	0	0	0	0	0	0	0	0	0	0	0	0	0	0	0	0	0	0	0	0
E7EQN9	Type II inositol 3,4-bisphosphate 4-phosphatase OS=Homo sapiens OX=9606	INPP4B	0	0	0	0	0	0	0	0	0	0	0	0	0	0	0	0	0	0	0	0	0	0	0	0.5	0	0	0	0	0	0	0	0	0	0	0	0	0	0	0	0	0	0	0	0	0
Q14642	Type I inositol 1,4,5-trisphosphate 5-phosphatase OS=Homo sapiens OX=9606	INPP5A	0	0	0	0	0	0	0	0	0	0	0	0	0	0	0	0	0	0	0	0	0	0	0	0	0	0	0	0	0	0	0	0	0	0	0	0	0	0	1.5	0	0	0	0	0	0
H7C5L3	Insulin-induced gene protein (Fragment) OS=Homo sapiens OX=9606	INSIG1	0	0	0	0	0	0	0	0	0	0	0	0	0	0	0	0	0	0	0	0	0	0	0	0	0	0	0	0	0	0	0	0	0.5	0	0	0	0	0	0	0	0	0	0	0	0
P06213	Insulin receptor OS=Homo sapiens OX=9606	INSR	0	0	0	0	0	0	0	0	0	0	0	0	0	0	0	0	0	0	0	0	0	0	0	0	0.5	0.5	0	0	0	0	0	0	0	0	0	0	0	0	0	0	0	0	0	0	0
P14616	Insulin receptor-related protein OS=Homo sapiens OX=9606	INSRR	0	0	0	0	0	0	0	0	0	0	0	0	0	0	0	0	0	0	0	0	0	0	0	0	0	0	0	0	0	0	0	0	0	0	0	0	0.5	0	0	0	0	0	0	0	0
Q8N201	Integrator complex subunit 1 OS=Homo sapiens OX=9606	INTS1	0	0	0	0	0	0	0	0	0	0	0.5	0	0	0	0	0	0	0	0	0	0	0	0	0	0	0	0	0	0	0	0	0	0	0	0	0	0	0	0	0	0	0	0	0	0
Q96CB8	Integrator complex subunit 12 OS=Homo sapiens OX=9606	INTS12	0	0	0	0	0	0	0	0	0	0	0	0	0	0	0	0	0	0	0	0	0	0	0	0	0	0	0	0	0	0	0	0	0	0	0	0.5	0	0	0	0	0	0	0	0	0
Q96HW7	Integrator complex subunit 4 OS=Homo sapiens OX=9606	INTS4	0	0	0	0	0	0	0	0.5	0	0	0	0	0	0	0	0	0	0	0	0	0	0	0	0	0	0	0	0	0	0	0	0	0	0	0	0	0	0	0	0	0	0	0	0	0
Q75QN2	Integrator complex subunit 8 OS=Homo sapiens OX=9606	INTS8	0	0	0	0	0	0	0	0	0	0	0	0	0	0	0.5	0	0	0	0	0	0	0	0	0	0	0	0	0	0	0	0	0	0	0	0	0	0	0	0	0	0	0	0	0	0
Q96P70	Importin-9 OS=Homo sapiens OX=9606	IPO9	0	0	0.5	0	0	0	0	0	0	0	0	0	0	0	0	0	0	0	0	0	0	0	0	0	0	0	0	0	0	0	0	0	0	0	0	0	0	0	0	0	0	0	0	0	0
X5D7Y5	IQ domain-containing protein E OS=Homo sapiens OX=9606	IQCE	0	0	0	0	0	0	0	0	0	0	0	0	0	0	0	0	0	0	0	0	0	0	0	0	0.5	0	0	0	0	0	0	0	0	0	0	0	0	0	0	0	0	0	0	0	0
P46940	Ras GTPase-activating-like protein IQGAP1 OS=Homo sapiens OX=9606	IQGAP1	0	0	0	0	0	0	0	0	0	0	0	0	0	0	0	0	0	0	0	0	0	0	0	0	0	0	0	0	0	0	0	0	0	0	0	1.5	0	0	0.5	0	0	0	0	0	0
Q13576	Ras GTPase-activating-like protein IQGAP2 OS=Homo sapiens OX=9606	IQGAP2	0	0	0	0	0	0	0	0	0	0	0	0	0	0	0	0	0	0	0	0	0	0	0	0	0	0	0	0	0	0	0	0	0.5	0	0	0	0	0	0	0	0	0	0	0	0
Q86VI3	Ras GTPase-activating-like protein IQGAP3 OS=Homo sapiens OX=9606	IQGAP3	0	0	0	0	0	0	0	0	0	0	0.5	0	0	0	0	0	0	0	0	0	0	0	0	0	0	0	0	0	0	0	0	0	0	0	0	0	0	0	0	0	0	0	0	0	0
D3YTB5	Interleukin-1 receptor-associated kinase 1 OS=Homo sapiens OX=9606	IRAK1	0	0	0	0	0	0	0	0	0	0	0	0.5	0	0	0	0	0	0	0	0	0	0	0	0	0	0	0	0	0	0	0	0	0	0	0	0	0	0	0	0	0	0	0	0	0
O43187	Interleukin-1 receptor-associated kinase-like 2 OS=Homo sapiens OX=9606	IRAK2	1	0	0	0	0	0	0	0	0	0	0	0	0	0	0	0	0	0	0	0	0	0	0	0	0	0	0	0	0	0	0	0	0	0	0	0	0	0	0	0	0	0	0	0	0
P78414	Iroquois-class homeodomain protein IRX-1 OS=Homo sapiens OX=9606	IRX1	0	0	0	0	0	0	0	1	0	0	0	0	0	0	0.5	0	0	0	0	0	0	0	0	2	0	1	0	0	0	0	0	0	0	0	0	0	1.5	0	0.5	0	0	0	0	0	0
Q9BZI1	Iroquois-class homeodomain protein IRX-2 OS=Homo sapiens OX=9606	IRX2	0	0	0	0.5	0	0	0	0	0	0	0	0	0	0	0	0	0	0	0	0	0	0	0	0	0	0	0	0	0	0	0	0	0	0	0	0	0	0	0	0	0	0	0	0	0
P78413	Iroquois-class homeodomain protein IRX-4 OS=Homo sapiens OX=9606	IRX4	0	0	0	0	0	0	0	0	0	0	0	0	0	0	0	0	0	0	0.5	0	0	0	0	0	0	0	0	0	0	0	0	0	0	0	0	0	0	0	0	0	0	0	0	0	0
Q86U28	Iron-sulfur cluster assembly 2 homolog, mitochondrial OS=Homo sapiens OX=9606	ISCA2	0	0	0	0	0	0	0	0	0	0	0	0	0	0	0	0	0	0	0	0	0	0	0	0	0	0	0	0	0	0	0	0	0	0	0	0	0	0	0	0	0.5	0	0	0	0
F5H5N2	Iron-sulfur cluster assembly enzyme ISCU, mitochondrial OS=Homo sapiens OX=9606	ISCU	0	0	0	0	0	0	0	0	0	0	0	0	0	0	0	0	0	0	0	0	0	0	0	0	0	0	0	0	0	0	0	0	0	0	0	0	0	0	0.5	0	0	0	0	0	0
Q6UXK2	Immunoglobulin superfamily containing leucine-rich repeat protein 2 OS=Homo sapiens OX=9606	ISLR2	0	0	0	0	0	0	0	0	0	0	0	0	0	0	0	0	0	0	0	0	0	0	0	0	0	0	0	0	0	0.5	0	0	0	0	0	0	0	0	0	0	0	0	0	0	0
B1AKI9	Isthmin-1 OS=Homo sapiens OX=9606	ISM1	0	0	0	0	0	0	0	0	0	0	0	0	0	0	0	0	0	0	0	0	0	0	0	0	0	0	0	0	0	0	0	0	0	0	0	0	0	0	0	0	0	0.5	0	0	0
P53990	IST1 homolog OS=Homo sapiens OX=9606	IST1	2	8	7	7	2.5	7.5	6	18	23	13	22.5	0	14	10	7.5	28	7	13	9	18	16	21	8.5	14	18.5	5.5	4	10	15	19.5	3	1	25.5	8	1	5.5	16.5	3	24	20	9.5	25.5	6	0	19.5
P26006	Integrin alpha-3 OS=Homo sapiens OX=9606	ITGA3	0	0	0	0	0	0	0	0	0	0	0	0	0	0	0	0	0	0	0	0	0.5	0	0	0	0	0	0	0	0	0	0	0	0	0	0	0	0	0	0	0	0	0	0	0	0
P06756	Integrin alpha-V OS=Homo sapiens OX=9606	ITGAV	0	0	0	0	0	0	0	0	0	0	0	0	0	0	0	0	0	0	0	0	0.5	0	0	0	0	0	0	0	0	0	0	0	0	0	0	0	0	0	0	0	0	0	0	0	0
P05107	Integrin beta-2 OS=Homo sapiens OX=9606	ITGB2	0	0	0	0	0	0	0	0	0	0	0	0	0	0	0	0.5	0	0	0	0	0	0	0	0	0	0	0	0	0	0	0	0	0	0	0	0	0	0	0	0	0	0	0	0	0
P05106	Integrin beta-3 OS=Homo sapiens OX=9606	ITGB3	0	0	0	0	0	0	0	0	0	0	0	0	0	0	0	0	0.5	0	0	0	0	0	0	0	0	0	0	0	0	0	0	0	0	0	0	0	0	0	0	0	0	0	0	0	0
P16144	Integrin beta-4 OS=Homo sapiens OX=9606	ITGB4	1	0	0	0	0	0	0	0	0	0	0	0	0	0	0	0.5	0	0	0	0	0	0	0	0	0	0	0	0	0	0	0	0	0	0	0	0	0	0	0	0	0	0	0	0	0
P26010	Integrin beta-7 OS=Homo sapiens OX=9606	ITGB7	0	0	0	0	0	0	0	0	0	0.5	0	0	0	0	0	0	0	0	0	0	0	0	0	0	0	0	0	0	0	0	0	0	0	0	0	0.5	0	0	0.5	0	0	0	0	0	0
P19827	Inter-alpha-trypsin inhibitor heavy chain H1 OS=Homo sapiens OX=9606	ITIH1	0	0	0	0	0	0	0	0	0	0.5	0	0	0	0	0	0	0	0	0	0	0	0	0	0	0	0	0	0	0	0	0	0	0	0	0	0	0	0	0	0	0	0	0	16	0
P19823	Inter-alpha-trypsin inhibitor heavy chain H2 OS=Homo sapiens OX=9606	ITIH2	0	0	0	0	0	0	0	0	0	0.5	0	0	0	0	0	0	0	0	0	0	0	0	0	0	0	0	0	0	0	0	0	0	0	0	0	0	0	0	0	0	0	1	0	23.5	0
B7ZKJ8	ITIH4 protein OS=Homo sapiens OX=9606	ITIH4	0	4	0	1	4.5	0.5	1	1.5	0	0	0	7	2	27	6	3.5	0	0	3.5	0.5	4.5	0	0	3.5	1	10.5	1	0	0	1	0	0	0	7.5	0	0.5	0	0	6.5	0	0	3.5	5	14	0
C9J2H1	Inter-alpha-trypsin inhibitor heavy chain H5 OS=Homo sapiens OX=9606	ITIH5	0	0	0	0	0	0	0	0	0	0	0.5	0	0	0	0	0	0	0	0	0	0	0	0	0	0	0	0	0	0	0	0	0	0	0	0	0	0	0	0	0	0	0	0	0	0
Q8WWA0	Intelectin-1 OS=Homo sapiens OX=9606	ITLN1	0	0	0	0	0	0	0	0	0	0	0	0	0	0	0	0	0	0	0	0	0.5	0.5	0	0	0	0	0	0	0	0	0	0	0	0	0	0	0	0	0	0	0	0	0	0	1.5
Q9Y287	Integral membrane protein 2B OS=Homo sapiens OX=9606	ITM2B	0	0	2	0	0	0	0	2	0.5	1.5	2.5	0	0.5	0	0	2	0	1	0	0	5.5	2	1	3	0.5	0	0	0.5	0	1	0	0	1.5	0	0	0	0	0	2	1.5	0	2.5	0	0	0
P23677	Inositol-trisphosphate 3-kinase A OS=Homo sapiens OX=9606	ITPKA	0	0	0	0	0	0	0	0	0	0	0	0	0.5	0	0	0	0	0	0	0	0	0	0	0	0	0	0	0	0	0	0	0	0	0	0	0	0	0	0	0	0	0	0	0	0
P27987	Inositol-trisphosphate 3-kinase B OS=Homo sapiens OX=9606	ITPKB	0	0	0	0	0	0	0	0	0	0	0	0	0	0	0.5	0.5	0	0	0.5	0	0	0	0	0	0	0	0	0	0	0	0	0	0	0	0	0	0	0	0	0	0	0	0	0	0
Q14643	Inositol 1,4,5-trisphosphate receptor type 1 OS=Homo sapiens OX=9606	ITPR1	0	0	0	0	0	0	0	0	0	0	0	0	0	0	0	0	0	0	0	0	0	0	0	0.5	0	0	0	0	0	0	0	0	0	0	0	0	0	0	0	0	0	0	0	0	0
Q14573	Inositol 1,4,5-trisphosphate receptor type 3 OS=Homo sapiens OX=9606	ITPR3	0	0	0	0	0	0	0	0	0	0	0	0	0	0	0	0	0	0	0	0	0	0	0	0	0	0	0	0	0	0	0	0	0	0	0	0	0	0	0.5	0	0	0	0	0	0
Q15811	Intersectin-1 OS=Homo sapiens OX=9606	ITSN1	0	0	0	0	0	0	0	0	0	0	0	0	0	0	0	0	0	0	0	0	0	0	0	0	0	0	0	0	0	0	0	0	0	0	0	0	0	0	0.5	0	0	0	0	0	0
A0A0A0MT83	Isovaleryl-CoA dehydrogenase, mitochondrial OS=Homo sapiens OX=9606	IVD	0	0	0	0	0	0	0	0	0	0	0	0	0	0	0	0	0	0	0	0	0	0	0	0	0	0	0	0	0	0	0	0	0	0	0	0	0	0	0.5	0	0	0	0	0	0
P07476	Involucrin OS=Homo sapiens OX=9606	IVL	0	0	0	0	0	0	0	0	0	0	0	0	0	0	0	0	0	0	0	0	0	0	0	0	0	0	0	0	0	0	0	0	0	0	0	0	0.5	0	0	0	0	0	0	0	0
Q92613	Protein Jade-3 OS=Homo sapiens OX=9606	JADE3	0	0	0	0	0	0	0	0	0	0	1	0	0	0	0	0	0	0	0	0	0	0	0	0	0	0	0	0	0	0	0	0	0	0	0	0	0	0	0	0	0	0	0	0	0
Q9Y219	Protein jagged-2 OS=Homo sapiens OX=9606	JAG2	0	0.5	0	0	0	0	0	0	0	0	0	0	0	0	0	0	0	0	0	0	0	0	0	0	0	0	0	0	0	0	0	0	0	0	0	0.5	0	0	0	0	0	0	0	0	0
P52333	Tyrosine-protein kinase JAK3 OS=Homo sapiens OX=9606	JAK3	0	0	0	0	0	0	0	0	0	0	0	0	0	0	0.5	0	0	0	0	0	0	0	0	0	0	0	0	0	0	0	0	0	0	0	0	0	0	0	0	0	0	0	0	0	0
Q9P266	Junctional protein associated with coronary artery disease OS=Homo sapiens OX=9606	JCAD	0	0	0.5	0	0	0	0	0	0	0	0	0	0	0	0	0	0	0	0	0	0	0	0	0	0	0	0	0	0	0	0	0	0	0	0	0	0	0	0	0	0	0	0	0	0
D6RD17	Immunoglobulin J chain (Fragment) OS=Homo sapiens OX=9606	JCHAIN	7	2.5	4.5	5	3.5	4.5	2	6	7.5	9.5	6.5	4	11.5	4	8.5	8	6	5.5	5.5	8	9	5	7.5	7.5	5.5	0	0	0	0	0	0	0	0	0	0	0	0	0	0	0	0	0	0	0	0
Q9BR39	Junctophilin-2 OS=Homo sapiens OX=9606	JPH2	0	0	0.5	0	0	0	0	0	0	0	0	0	0	0	0	0	0	0	0	0	0	0	0	0	0	0	0	0	0	0	0	0	0	0	0	0	0	0	0	0	0	0	0	0	0
P14923	Junction plakoglobin OS=Homo sapiens OX=9606	JUP	0	0	0	0	0	0	0	0	0	0	0	0	0	0	0	0	0	0	0	0	0	0	0	0	0	0	0	0	0	0	0	3	0	0	0	0	0	0	0	0	0	0	0	0	0
Q14678	KN motif and ankyrin repeat domain-containing protein 1 OS=Homo sapiens OX=9606	KANK1	0	0	0	0	0	0	0	0	0	0	0	0	0	0	0	0	0	0	0	0	0	0	0	0	0	0	0	0	0	0	0	0	0	0	0	0	0	0	0.5	0	0	0	0	0	0
A0A087X2C6	KN motif and ankyrin repeat domain-containing protein 3 OS=Homo sapiens OX=9606	KANK3	0	0	0	0	0	0	0	0	0	0	0	0	0	0	0	0	0	0	0	0	0	0	0	0	0	0	0	0	0	0	0	0	0	0	0	0	0	0	0.5	0	0	0	0	0	0
A0A1W2PS83	KAT8 regulatory NSL complex subunit 1 (Fragment) OS=Homo sapiens OX=9606	KANSL1	0	0	0	0	0	0	0	0	0	0	0.5	0	0	0	0	0	0	0	0	0	0	0	0	0	0	0	0	0	0	0	0	0	0	0	0	0	0	0	0	0	0	0	0	0	0
Q9P2N6	KAT8 regulatory NSL complex subunit 3 OS=Homo sapiens OX=9606	KANSL3	0	0	0	0	0	0	0	0	0	0	0	0	0	0	0.5	0	0	0	0	0	0	0	0	0	0	0	0	0	0	0	0	0	0	0	0	0	0	0	0	0	0	0	0	0	0
E9PMG8	Histone acetyltransferase KAT5 (Fragment) OS=Homo sapiens OX=9606	KAT5	0	0	0	0	0	0	0	0	0.5	0	0	0	0	0	0	0	0	0	0	0	0	0	0	0	0	0	0	0	0	0	0	0	0	0	0	0	0	0	0	0	0	0	0	0	0
Q8WYB5	Histone acetyltransferase KAT6B OS=Homo sapiens OX=9606	KAT6B	0	0	0	0	0	0	0	0	0	0	0	0	0	0	0	0	0.5	0	0	0	0	0	0	0	0	0	0	0	0	0	0	0	0	0	0	0	0	0	0	0	0	0	0	0	0
Q9BVA0	Katanin p80 WD40 repeat-containing subunit B1 OS=Homo sapiens OX=9606	KATNB1	0	0	0	0	0	0	0	0	0	0	0	0	0	0	0	0.5	0	0	0	0	0	0	0	0	0	0	0	0	0	0	0	0	0	0	0	0	0	0	0	0	0	0	0	0	0
Q9H079	KATNB1-like protein 1 OS=Homo sapiens OX=9606	KATNBL1	0	0	0	0	0	0	0	0	0	0	0	0	0	0	0	0	0	0	0	0	0	0.5	0	0	0	0	0	0	0	0	0	0	0	0	0	0	0	0	0	0	0	0	0	0	0
A0A1B0GWK2	Kazrin OS=Homo sapiens OX=9606	KAZN	0	0	0	0	0	0	0	0	0	0	0	0	0	0	0	0	0	0	0	0	0	0	0	0	0	0	0	0	0	0	0	0.5	0	0	0	0	0	0	0	0	0	0	0	0	0
O94819	Kelch repeat and BTB domain-containing protein 11 OS=Homo sapiens OX=9606	KBTBD11	0	0.5	0	0	1	0.5	0.5	0	0	0	0	0	0	0	0	0	0	0	0	0	0	1	1.5	0	0	0	1.5	1	1.5	0	2	0	0	0	0	0	0	0	0	0	0.5	0	0	0	0
Q8IY47	Kelch repeat and BTB domain-containing protein 2 OS=Homo sapiens OX=9606	KBTBD2	0	0	0	0	0	0	0	0	0	0	0	0	0	0	0	0	0	0	0	0	0.5	0	0	0	0	0	0	0	0	0	0	0	0	0	0	0	0	0	0	0	0	0	0	0	0
Q8NFY9	Kelch repeat and BTB domain-containing protein 8 OS=Homo sapiens OX=9606	KBTBD8	0	0	0	0	0	0	0	0	0	0	0	0	0	0	0	0	0	0.5	0	0	0	0	0	0	0	0	0	0	0	0	0	0	0	0	0	0	0	0	0	0	0	0	0	0	0
P22001	Potassium voltage-gated channel subfamily A member 3 OS=Homo sapiens OX=9606	KCNA3	0	0	0	0	0	0	0	0	0	0	0	0	0	0	0	0	0	0	0	0	0	0	0	0	0	0	0.5	0	0	0	0	0	0	0	0	0	0	0	0	0	0	0	0	0	0
Q5TG81	Voltage-gated potassium channel subunit beta-2 (Fragment) OS=Homo sapiens OX=9606	KCNAB2	0	0	0	0	0.5	0	0	0	0	0	0	0	0	0	0	0	0	0	0	0	0	0	0	0	0	0	0	0	0	0	0	0	0	0	0	0	0	0	0	0	0	0	0	0	0
Q14721	Potassium voltage-gated channel subfamily B member 1 OS=Homo sapiens OX=9606	KCNB1	0	0	0	0.5	0	0	0	0	0	0	0	0	0	0	0	0	0	0	0	0	0	0	0	0	0	0	0	0	0	0	0	0	0	0	0	0	0	0	0	0	0	0	0	0	0
A0A1W2PNZ3	Potassium voltage-gated channel subfamily C member 1 (Fragment) OS=Homo sapiens OX=9606	KCNC1	0	0	0.5	0	0	0	0	0	0	0	0	0	0	0	0	0	0	0	0	0	0	0	0	0	0	0	0	0	0	0	0	0	0	0	0	0	0	0	0	0	0	0	0	0	0
Q9Y6J6	Potassium voltage-gated channel subfamily E member 2 OS=Homo sapiens OX=9606	KCNE2	0	0	0	0	0	0	0	0	0	0.5	0	0	0	0	0	0	0	0	0	0	0	0	0	0	0	0	0	0	0	0	0	0	0	0	0	0	0	0	0	0	0	0	0	0	0
Q12809	Potassium voltage-gated channel subfamily H member 2 OS=Homo sapiens OX=9606	KCNH2	0	0	0	0	0	0	0	0	0	0	0	0	0	0	0	0	0	0	0	0	0	0	0	0	0	0	0	0.5	0	0	0	0	0	0	0	0	0	0	0	0	0	0	0	0	0
Q9ULD8	Potassium voltage-gated channel subfamily H member 3 OS=Homo sapiens OX=9606	KCNH3	0	0	0	0	0	0	0	0	0	0	0	0	0	0	0	0	0	0	0	0	0	0	0	0.5	0	0	0	0	0	0	0	0	0	0	0	0	0	0	0	0	0	0	0	0	0
Q96T55	Potassium channel subfamily K member 16 OS=Homo sapiens OX=9606	KCNK16	0	0	0	0	0	0	0	0	0	0	0	0	0	0	0	0	0	0	0	0	0	0	0	0	0.5	0	0	0	0	0	0	0	0	0	0	0	0	0	0	0	0	0	0	0	0
Q9NYG8	Potassium channel subfamily K member 4 OS=Homo sapiens OX=9606	KCNK4	0	0	0	0	0	0	0	0	0	0	0	0	0	0	0	0	0	0	0.5	0	0	0	0	0	0	0	0	0	0	0	0	0	0	0	0	0	0	0	0	0	0	0	0	0	0
O95279	Potassium channel subfamily K member 5 OS=Homo sapiens OX=9606	KCNK5	0	0	0	0	0	0.5	0	0	0	0	0	0	0	0	0	0	0	0	0	0	0	0	0	0	0	0	0	0	0	0	0	0	0	0	0	0	0	0	0	0	0	0	0	0	0
A0A087X2E7	Small conductance calcium-activated potassium channel protein 1 OS=Homo sapiens OX=9606	KCNN1	0	0	0	0	0	0	0.5	0	0	0	0	0	0.5	0	0	0	0	0	0	0.5	0	0	0	0	0	0	0	0	0	0	0	0	0	0	0	0	0	0	0	0	0	0	0	0	0
A6PVT8	Potassium voltage-gated channel subfamily KQT member 5 (Fragment) OS=Homo sapiens OX=9606	KCNQ5	0	0	0	0	0	0	0	0	0	0	1	0	0	0	0	0	0	0	0	0	0	0.5	0	0	0.5	0	0	0	0	0	0	0	0	0	0	0	0	0	0	0.5	0	0	0	0	0
A0A0D9SEY3	Potassium channel subfamily T member 1 OS=Homo sapiens OX=9606	KCNT1	0	0	0	0	0	0	0	0	0	0	0	0	0	0	0	0	0	0	0	0	0	0	0	0	0	0	0	0	0	0	0	0	0	0	0	0	0.5	0	0	0	0	0	0	0	0
J3QRK1	BTB/POZ domain-containing protein KCTD1 (Fragment) OS=Homo sapiens OX=9606	KCTD1	0	0	0	0	0	0	0	0	0	0	0	0.5	0	0	0	0	0	0	0	0	0	0	0	0	0	0	0	0	0	0	0	0	0	0	0	0	0	0	0	0	0	0	0	0	0
H7BXH0	BTB/POZ domain-containing protein KCTD20 OS=Homo sapiens OX=9606	KCTD20	0	0	0	0	0	0	0	0	0	0	0	0	0	0	0	0	0	0	0	0	0	0	0	0	0	0	0	0.5	0	0	0	0	0	0	0	0	0	0	0	0	0	0	0	0	0
Q4G0X4	BTB/POZ domain-containing protein KCTD21 OS=Homo sapiens OX=9606	KCTD21	0	0	0	0	0	0	0	0	0	0	0	0	0	0	0	0	0	0	0	0	0	0	0	0	0	0	0	0	0	0	0	0	0	0	0	0	0	0	0	0.5	0	0	0	0	0
Q7L273	BTB/POZ domain-containing protein KCTD9 OS=Homo sapiens OX=9606	KCTD9	0	0	0	0	0	0	0	0	0	0	0	0	0	0	0	0	0	0	0	0	0	0	0	0.5	0	0	0	0	0	0	0	0	0	0	0	0	0	0	0	0	0	0	0	0	0
M0R1Y2	ER lumen protein-retaining receptor 1 (Fragment) OS=Homo sapiens OX=9606	KDELR1	0	0	0	0	0	0	0	0	0	0	0	0	0	0	0	0	0	0	0	0	0	0	0	0	0	0	0	0	0	0	0	0.5	0	0	0	0	0	0	0	0	0	0	0	0	0
F5H070	Lysine-specific demethylase 3A OS=Homo sapiens OX=9606	KDM3A	0	0	0	0	0	0	0	0	0	0	0	0	0	0	0	0	0	0	0	0	0	0	0	0	0	0	0	0	0	0.5	0	0	0	0	0	0	0	0	0	0	0	0	0	0	0
Q7LBC6	Lysine-specific demethylase 3B OS=Homo sapiens OX=9606	KDM3B	0	0	0	0	0	0	0	0	0	0	0	0	0	0	0	0	0	0	0	0	0	0	0.5	0	0.5	0	0	0	0	0	0	0	0	0	0.5	0	0	0	0	0	0	0	0	0	0
P41229	Lysine-specific demethylase 5C OS=Homo sapiens OX=9606	KDM5C	0	1	0	0	0	0	0	0	0.5	0.5	0	0.5	0	0	1	0	0	0.5	0.5	0	0	0	0	0	0	0	0	0	0	0	0	0.5	0	0	0	0	1	0	1	0	0	0	0	0	0
H7C1F1	Lysine-specific demethylase 6A (Fragment) OS=Homo sapiens OX=9606	KDM6A	0	0	0	0	0	0	0	0	0	0	0	0	0	0	0	0	0	0	0	0	0	0	0	0	0	0	0	0	0	0	0	0	0	0	0	0	0	0	0	0.5	0	0	0	0	0
Q6ZMT4	Lysine-specific demethylase 7A OS=Homo sapiens OX=9606	KDM7A	0	0	0	0	0	0	0	0	0	0	0	0	0	0	0	0	0	0.5	0	0	0	0	0	0	0	0	0	0	0	0	0	0	0	0	0	0	0	0	0	0	0	0	0	0	0
Q8N371	JmjC domain-containing protein 5 OS=Homo sapiens OX=9606	KDM8	0	0.5	0	0	0	0	0	0	0	0	0	0	0	0	0	0	0	0	0	0	0	0	0	0	0	0	0	0	0	0	0	0	0	0	0	0	0	0	0	0	0	0	0	0	0
P35968	Vascular endothelial growth factor receptor 2 OS=Homo sapiens OX=9606	KDR	0	0	0	0	0	0	0	0	0	0	0	0	0	0	0	0	0	0	0.5	0	0	0	0	0	0	0	0	0	0	0	0	0	0	0	0	0	0	0	0	0	0	0	0	0	0
Q06136	3-ketodihydrosphingosine reductase OS=Homo sapiens OX=9606	KDSR	0	0	0	0	0	0	0	0	0	0	0	0	0	0	0	0	0	0	0	0	0	0	0	0	0	0	0	0	0	0	0	0	0	0	0	0	0	0	0	0.5	0	0	0	0	0
P23276	Kell blood group glycoprotein OS=Homo sapiens OX=9606	KEL	0	0	0	0	0	0.5	0	0	0.5	0	0	0	0	0	0	0	0	0	0	0	0	0	0	0	0	0	0	0	0	0	0	0	0	0	0	0	0	0	0	0	0	0	0	0	0
P50053	Ketohexokinase OS=Homo sapiens OX=9606	KHK	0	0	0	0	0	0	0	0	0	0	0	0	0	0	0	0	0	0.5	0	0	0	0	0	0	0	0	0	0	0	0	0	0	0	0	0	0	0	0	0	0	0	0	0	0	0
O15037	Protein KHNYN OS=Homo sapiens OX=9606	KHNYN	0	0	0	0	0	0	0	0	0	0	0	0	0	0	0	0	0	0	0	0	0	0	0	0	0	0	0	0	0	0	0	0	0	0	0	0	0	0	0	0	0	0.5	0	0	0
Q5VV43	Dyslexia-associated protein KIAA0319 OS=Homo sapiens OX=9606	KIAA0319	0	0	0	0	0	0	0	0	0	0	0	0	0	0	0	0	0	0	0	0	0	0	0	0	0	0	0	0	0	0	0	0	0	0	0	0	0	0	0	0.5	0	0	0	0	0
Q8IZA0	Dyslexia-associated protein KIAA0319-like protein OS=Homo sapiens OX=9606	KIAA0319L	0	0	0	0	0	0	0	0.5	0	0	0	0	0	0	0	0	0	0	0	0	0	0	0	0	0	0	0	0	0	0	0	0	0	0	0	0	0	0	0	0	0	0	0	0	0
O15063	Uncharacterized protein KIAA0355 OS=Homo sapiens OX=9606	KIAA0355	0	0	0	0	0	0	0	0	0	0	0	0	0	0	0	0	0	0	0	0	0	0	0	0	0	0	0	0	0	0	0	0	0	0	0	0.5	0	0	0	0	0	0	0	0	0
O60268	Uncharacterized protein KIAA0513 OS=Homo sapiens OX=9606	KIAA0513	0	0	0	0	0	0	0	0	0	0	0	0	0	0	0	0	0	0	0	0	0	0	0	0	0	0	0	0	0	0	0	0	0	0	0	0	0	0	0	0	0	0	0	0	0.5
Q2KHM9	Protein moonraker OS=Homo sapiens OX=9606	KIAA0753	0	0	0	0	0	0	0	0	0	0	0	0	0	0	0	0	0	0	0	0	0	0	0	0	0	0	0	0	0	0	0	0	0	0	0	0	0	0	0.5	0	0	0	0	0	0
Q6ICG6	Uncharacterized protein KIAA0930 OS=Homo sapiens OX=9606	KIAA0930	0	0	0	0	0	0	0	0	0	0	0	0	0	0	0	0	0	0	0	0	0	0	0	0.5	0	0	0	0	0	0	0	0	0	0	0	0	0	0	0	0	0	0	0	0.5	0
Q6NV74	Uncharacterized protein KIAA1211-like OS=Homo sapiens OX=9606	KIAA1211L	0	0.5	0	0	0	0	0	0	0	0	0	0	0	0	0	0	0	0	0	0	0	0	0	0	0	0	0	0	0	0	0	0	0	0	0	0	0	0	0	0	0	0	0	0	0
Q5T5P2	Sickle tail protein homolog OS=Homo sapiens OX=9606	KIAA1217	0	0	0	0	0	0	0	0	0.5	0	0	0	0	0	0	0	0	0	0	0	0	0	0	0	0	0	0	0	0	0	0	0	0	0	0	0	0	0	0.5	1	0	0	0	0	0
Q6UXG2	UPF0577 protein KIAA1324 OS=Homo sapiens OX=9606	KIAA1324	0	0	0	0	0	0	0	0	0	0	0	0	0	0	0	0	0	0	0	0	0	0	0	0	0	0	0	0	0	0	0	0	0	0	0	0	0	0	0.5	0	0	0	0	0	0
Q5VZ46	Uncharacterized protein KIAA1614 OS=Homo sapiens OX=9606	KIAA1614	0	0	0	0	0	0	0	0	0	0	0	0	0	0	0	0	0	0	0	0	0	0	0	0	0	0	0	0	0	0	0	0	0	0	0	0	0	0	0	0	0	0	0	0.5	0
Q9BY89	Uncharacterized protein KIAA1671 OS=Homo sapiens OX=9606	KIAA1671	0	0	0	0	0	0	0	0	1	0	0	0	0	0	0	0	0	0	0	0	0	0	0	0	0	0	0	0	0	0	0	0	0	0	0	0	0	0	0	0	0	0.5	0	0	0
H7C5G6	Uncharacterized protein KIAA2012 OS=Homo sapiens OX=9606	KIAA2012	0	0	0	0	0	0	0	0	0	0	0	0	0	0	0	0	0	0.5	0	0	0	0	0	0	0	0	0	0	0	0	0	0	0	0	0.5	0	0	0	0	0	0	0	0	0	0
P52732	Kinesin-like protein KIF11 OS=Homo sapiens OX=9606	KIF11	1	0	0	0	0	0	0	0	0	0	0	0	0	0	0	0	0	0	0	0	0	0	0	0	0	0	0	0	0	0	0	0	0	0	0	0	0	0	0	0	0	0	0	0	0
A0A1W2PPS5	Kinesin-like protein OS=Homo sapiens OX=9606	KIF12	0	0	0	0	0	0	0	1.5	5	0	0	0	2	0	0.5	5	0	0	0	1.5	0.5	2.5	0	0	0	0	0	0	0.5	0.5	0	0	0.5	1.5	0	0	0.5	0	2.5	0.5	0	3	0	0	0
Q9NQT8	Kinesin-like protein KIF13B OS=Homo sapiens OX=9606	KIF13B	0	0	0	0	0	0	0	0	0	0	0	0	0	0	0.5	0	0.5	0	0	0	0	0	0	0	0	0	0	0	0	0	0	0	0	0	0	0	0	0	0	0	0	0	0	0	0
Q15058	Kinesin-like protein KIF14 OS=Homo sapiens OX=9606	KIF14	0	0	0	0	0	0	0	0	0	0	0	0	0	0	0.5	0	0	0	0	0	0	0	0	0	0	0	0	0	0	0	0	0	0	0	0	0.5	0	0	0	0	0	0	0	0	0
Q9NS87	Kinesin-like protein KIF15 OS=Homo sapiens OX=9606	KIF15	0	0	0	0	0	0	0	0	0	0	0	0	0	0	0	0.5	0	0	0	0	0	0	0	0	0	0	0	0	0	0	0	0	0	0	0	0	0	0	0	0	0	0	0	0	0
A0A0C4DGP5	Kinesin-like protein OS=Homo sapiens OX=9606	KIF18B	0	0	0	0	0	0	0	0	0	0	0	0	0.5	0	0	0	0	0	0	0	0	0	0	0	0	0	0	0	0	0	0	0	0	0	0	0	0	0	0	0	0	0	0	0	0
Q12756	Kinesin-like protein KIF1A OS=Homo sapiens OX=9606	KIF1A	0	0	0	0	0	0	0	0	0	0	0	0	0	0	0	0	0	0	0	0	0	0	0	0	0	0	0	0.5	0	0	0	0	0	0	0	0	0	0	0	0.5	0	0.5	0	0	0
O60333	Kinesin-like protein KIF1B OS=Homo sapiens OX=9606	KIF1B	0	0	0	0	0	0	0	0	0.5	0	0	0	0	0	0	0	0	0	0	0	0	0	0	0	0	0	0	0	0	0	0	0	0	0	0	0	0	0	0	0.5	0	0	0	0	0
O43896	Kinesin-like protein KIF1C OS=Homo sapiens OX=9606	KIF1C	0	0	0	0	0	0	0	0	0	0	0	0	0	0	0	0	0	0	0	0	0	0	0	0	0	0	0	0	0	0	0	0	0	0	0	0.5	0	0	0	0	0	0	0	0	0
Q9ULI4	Kinesin-like protein KIF26A OS=Homo sapiens OX=9606	KIF26A	0	0	0	0	0	0	0	0	0	0	0	0	0	0	0	0	0	0	0	0	0	0	0	0	0	0	0	0	0	0	0	0	0	0	0	0.5	0	0	0	0	0	0	0	0	0
Q86VH2	Kinesin-like protein KIF27 OS=Homo sapiens OX=9606	KIF27	0	0	0	0	0	0	0	0	0	0	0	0	0	0	0	0	0	0	0	0	0	0	0	0	0	0	0	0	0	0	0	0	0	0	0	0	0	0	0	0	0	0	0	1	0
B7ZC32	Kinesin-like protein KIF28P OS=Homo sapiens OX=9606	KIF28P	0	0	0	0	0	0	0	0	0	0	0	0	0	0	0	0	0	0.5	0.5	0	0	0	0	0	0	0	0	0	0	0	0	0	0	0	0	0	0	0	0	0	0	0	0	0	0
O00139	Kinesin-like protein KIF2A OS=Homo sapiens OX=9606	KIF2A	0	0	0	0	0.5	0	0	0	0	0	0	0	0	0	0	0	0	0	0	0	0	0	0	0	0	0	0	0	0	0	0	0	0	0	0	0	0	0	0	0	0	0	0	0	0
Q99661	Kinesin-like protein KIF2C OS=Homo sapiens OX=9606	KIF2C	0	0	0	0	0	0	0	0	0	0	0	0	0	0	0	0	0	0	0	0	0	0	0.5	0	0	0	0	0	0	0	0	0	0	0	0	0	0	0	0	0	0	0	0	0	0
E9PES4	Kinesin-like protein OS=Homo sapiens OX=9606	KIF3A	0	0	0	0	0	0	0	0	0	0	0	0	0	0	0	0	0	0	0	0	0	0.5	0	0	0	0	0	0	0	0	0	0	0	0	0	0	0	0	0	0	0	0	0	0	0.5
J3KNA1	Kinesin-like protein OS=Homo sapiens OX=9606	KIF5A	0	0	0	0	0	0	0	0	0.5	0	0	0	0	0	0	0	0	0	0	0	0	0	0	0	0	0	0	0	0	0	0	0	0	0	0	0	0	0	0	0	0	0	0	0	0
O60282	Kinesin heavy chain isoform 5C OS=Homo sapiens OX=9606	KIF5C	0	0	0	0	0	0	0	0	0	0.5	0	0	0	0	0	0	0	0	0	0	0	0	0	0	0	0	0	0	0	0	0	0	0	0	0	0	0	0	0	0	0	0	0	0	0
Q2M1P5	Kinesin-like protein KIF7 OS=Homo sapiens OX=9606	KIF7	0	0	0	0	0	0	0	0	0	0	0	0	0	0	0	0	0	0	0	0	0.5	0	0	0	0	0	0	0	0	0	0	0	0	0	0	0	0	0	0	0	0	0	0	0	0
Q92845	Kinesin-associated protein 3 OS=Homo sapiens OX=9606	KIFAP3	0	0	0	0	0	0	0	0	0	0	0	0	0	0	0	0	0.5	0	0	0	0	0	0	0	0	0	0	0	0	0	0	0	0	0	0	0	0	0	0	0	0	0	0	0	0
Q9BVG8	Kinesin-like protein KIFC3 OS=Homo sapiens OX=9606	KIFC3	0	0	0	0	0	0	0	0	0	0	0	0	0	0	0	0	0	0	0	0	0	0	0	0	0.5	0	0	0	0	0	0	0	0	0	0	0	0	0	0	0	0	0	0	0	0
O60870	DNA/RNA-binding protein KIN17 OS=Homo sapiens OX=9606	KIN	0	0	0	0	0	0	0	0	0	0	0	0	0	0	0	0	0	0	0	0	0	0	0	0	0	0	0	0	0	0	0	0	0.5	0	0	0	0	2	0	0	0	0	0	0	0
A0A0G2JN69	Killer cell immunoglobulin-like receptor 2DL4 OS=Homo sapiens OX=9606	KIR2DL4	0	0	0	0	0	0	0	0	0	0	0.5	0	0	0	0	0	0	0	0	0	0	0	0	0	0	0	0	0	0	0	0	0	0	0	0	0	0	0	0	0	0	0	0	0	0
K7R1T8	Killer cell immunoglobulin-like receptor 3DL2 (Fragment) OS=Homo sapiens OX=9606	KIR3DL2	0	0	0	0	0	0	0	0	0	0	0	0	0	0	0	0	0	0	0	0	0	0	0	0	0	0	0	0	0	0.5	0	0	0	0	0	0	0	0	0	0	0	0	0	0	0
Q2M2Z5	Centrosomal protein kizuna OS=Homo sapiens OX=9606	KIZ	0	0	0	0	0	0	0	0	0	0	0	0	0	0	0	0	0	0	0	0	0	0	0.5	0	0	0	0	0	0	0	0	0	0	0	0	0	0	0	0	0	0	0	0	0	0
Q9UEF7	Klotho OS=Homo sapiens OX=9606	KL	0	0	0	0.5	0	0	0	0	0	0	0	0	0	0	0	0	0	0	0	0	0	0	0	0	0	0	0	0	0	0	0	0	0	0	0	0	0	0	0	0	0	0	0	0	0
E7ERR0	Kelch domain-containing protein 3 OS=Homo sapiens OX=9606	KLHDC3	0	0	0	0	0	0	0	0	0	0	0	0	0	0	0	0	0	0	0	0	0	0	0	0.5	0	0	0	0	0	0	0	0	0	0	0	0	0	0	0	0	0	0	0	0	0
Q5VTJ3	Kelch domain-containing protein 7A OS=Homo sapiens OX=9606	KLHDC7A	0	0	0	0	0	0	0	0	0	0	0	0	0	0	0	0	0	0	0	0	0	0	0	0	0	0	0	0	0	0	0	0	0	0	0	0	0	0	0	0	0	0	0	0.5	0
Q9NR64	Kelch-like protein 1 OS=Homo sapiens OX=9606	KLHL1	0	0	0	0	0	0	0	0	0	0	0	0	0	0	0	0	0	1	0	0	0	0	0	0	0	0	0	0	0	0	0	0	0	0	0	0	0	0	0	0	0	0	0	0	0
Q9NVR0	Kelch-like protein 11 OS=Homo sapiens OX=9606	KLHL11	0	0	0	0	0	0	0	0	0	0	0	0	0	0	0	0.5	0	0	0	0	0	0	0	0	0	0	0	0	0	0	0	0	0	0	0	0	0	0	0	0	0	0	0	0	0
O95198	Kelch-like protein 2 OS=Homo sapiens OX=9606	KLHL2	0	0	0	0	0	0	0	0	0.5	0	0	0	0	0	0	0	0	0	0	0	0	0	0	0	0	0	0	0	0	0	0	0	0	0	0	0	0	0	0	0	0	0	0	0	0
Q53HC5	Kelch-like protein 26 OS=Homo sapiens OX=9606	KLHL26	0	0	0	0	0	0	0	0	0	0	0	0	0	0	0	0	0	0	0	0	0	0	0	0	0	0	0	0	0	0	0	0	0	0	0	0.5	0	0	0	0	0	0	0	0	0
J3KNY7	BTB (POZ) domain containing 5, isoform CRA_d OS=Homo sapiens OX=9606	KLHL28	0	0	0	0	0	0	0	0	0	0	0	0	0	0	0	0	0	0	0	0	0	0	0	0	0	0	0	0	0	0	0	0	0	0	0	0	0	0	0	0	0	1	0	0	0
Q6PF15	Kelch-like protein 35 OS=Homo sapiens OX=9606	KLHL35	0	0	0	0	0	0	0	0	0	0	0	0	0	0	0	0	0	0	0	0	0	0	0	0	0	0	0	0	0	0	0	0	0	0	0	1	0	0	0	0	0	0	0	0	1
P06870	Kallikrein-1 OS=Homo sapiens OX=9606	KLK1	2	0	1	0	0	0	1	0.5	0	0	0	0	0	1.5	0	0	0	0	1	1.5	0	2	0	0	0	1.5	0	3.5	0	0	2	0	1	1	2	0	0	0	0	0	0	0	0	0	2
M0R1F0	Prostate-specific antigen (Fragment) OS=Homo sapiens OX=9606	KLK3	0	0	1	0	0	0	0.5	0	2	0.5	0.5	5.5	0	0	0	0	0	12.5	0	0	0	0	0	0	0	0	0	0	0	0	0	0	0	0	0	0	0	0	0	0	0	0	0	0	0
Q12918	Killer cell lectin-like receptor subfamily B member 1 OS=Homo sapiens OX=9606	KLRB1	0	0	0	0.5	0	0	0	0	0	0	0	0	0	0	0	0	0	0	0	0	0	0	0	0	0	0	0	0	0	0	0	0	0	0	0	0	0	0	0	0	0	0	0	0	0
O15229	Kynurenine 3-monooxygenase OS=Homo sapiens OX=9606	KMO	0	0	0	0	0	0	0	0	0	0	0	0	0	0	0	0	0.5	0	0	0	0	0	0	0	0	0	0	0	0	0	0	0	0	0	0	0	0	0	0	0	0	0	0	0	0
Q03164	Histone-lysine N-methyltransferase 2A OS=Homo sapiens OX=9606	KMT2A	0	0	0	0	0	0	0	0	0	0	0	0	0	0	0	0.5	0	0	0	0	0	0	0	0	0	0	0	0	0	0	0	0	0	0	0	0	0	0	0	0	0	0	0	0	0
Q9UMN6	Histone-lysine N-methyltransferase 2B OS=Homo sapiens OX=9606	KMT2B	0	0	0	0	0	0	0	0	0	0	0	0	0	0	0	0	0	0	0	0	0	0	0	0	0	0	0	0	0	0	0	0	0	0	0	0	0	0	0	0	0.5	0	0	0	0
Q8NEZ4	Histone-lysine N-methyltransferase 2C OS=Homo sapiens OX=9606	KMT2C	0	0	0	0	0	0.5	0	1	1.5	0	0	0	0	0	0.5	0.5	0	0.5	0	0.5	1	0	0	1	2	0	0	0	0	0	0	0	0	0	0	0.5	0	0	0	1	0	0	0	0	0
O14686	Histone-lysine N-methyltransferase 2D OS=Homo sapiens OX=9606	KMT2D	0	0	1	0	0	0	0	0	0	0	0	0	0	0	0	0	0	0	0	0	0	0	0	0	0	0	0.5	0	0	0	0	0	0	0	0	0	0	0	0	0	0	0.5	0	0	0
A6PVL3	Kinocilin OS=Homo sapiens OX=9606	KNCN	0	0	0	0	0	0	0	0.5	0	0	0	0	0	0	0	0	0	0	0	0	0	0	0	0	0	0	0	0	0	0	0	0	0	0	0	0	0	0	0	0	0	0	0	0	0
P01042	Kininogen-1 OS=Homo sapiens OX=9606	KNG1	13	18	15.5	5.5	6.5	3	5	15	3	5	15.5	8.5	12	21.5	10	11.5	8	6.5	13	14	13.5	8	3.5	8.5	12.5	16.5	7	13	6.5	17	26	10.5	5.5	8.5	10	6.5	19	1	16	10.5	3	4.5	9.5	1	11
H0YFL5	Kinetochore-associated protein 1 (Fragment) OS=Homo sapiens OX=9606	KNTC1	0	0	0	0	0	0	0	0	0	0	0	0	0	0	0	0	0	0	0	0	0	0	0	0	0	0	0	0	0	0	0	0	0	0	0	0	0	0	0	0	0	0	0	0	0.5
P01116	GTPase KRas OS=Homo sapiens OX=9606	KRAS	0	0	0	0	0	0	0	0.5	2.5	0	0.5	0	1.5	0	0	2	0	0	0	0	0	0	0	0	0	0	0	0	0	0	0	0	0	0	0	0	0	0	0	0	0	0	0	0	0
Q96MU8	Kremen protein 1 OS=Homo sapiens OX=9606	KREMEN1	0	0	0	0	0	0	0	0	0	0	0	0	0	0	0	0	0	0	0	0	0	0	0	0	0	0	0	0	0	0	0	0	0	0	0	0	0	0	0	0	0	0.5	0	0	0
O00522	Krev interaction trapped protein 1 OS=Homo sapiens OX=9606	KRIT1	0	0.5	0	0	0	0	0	0	0	0	0	0	0	0.5	0	0	0	0	0	0	0	0	0	0	0	0	0	0	0	0	0	0	0	0	0	0	0	0	0	0	0	0	0	0	0
P04264	Keratin, type II cytoskeletal 1 OS=Homo sapiens OX=9606	KRT1	6	44	18	10	0	41.5	13.5	11	22	3	17	9.5	0	4.5	30.5	9	20.5	8.5	9.5	5.5	20	15	9	14.5	0.5	23.5	22	13.5	35	16.5	62.5	149.5	47.5	21	5	18	15	57	23.5	16.5	11	36	11.5	3.5	30.5
P13645	Keratin, type I cytoskeletal 10 OS=Homo sapiens OX=9606	KRT10	11	20	22.5	0.5	0	34.5	8.5	0.5	20	4	16	1	0	1.5	19.5	2	15.5	1	5.5	5.5	5	9.5	6	8	0.5	6	9	5	14.5	13.5	28.5	102	54.5	10.5	2.5	17.5	8.5	38	20	9	5.5	18	5	0	25.5
Q99456	Keratin, type I cytoskeletal 12 OS=Homo sapiens OX=9606	KRT12	2	2	3	0	0	6.5	1.5	0.5	0	2	2	0	0	0	6	0.5	4.5	1	1.5	1.5	1.5	1.5	1.5	0.5	0	2	2.5	0.5	2	4	5	12.5	6.5	2.5	0.5	7	2.5	3	2	0.5	1.5	0	2	0	7.5
P13646	Keratin, type I cytoskeletal 13 OS=Homo sapiens OX=9606	KRT13	2	6	4	1.5	0	23.5	2	0	7	2	1.5	0	0.5	0	18.5	1.5	14.5	0	1	2	2	1.5	1.5	1.5	0	0	1.5	9.5	6.5	13.5	10	27	10	7.5	2.5	28.5	2	16	1.5	2	0.5	2	0	0	23
P02533	Keratin, type I cytoskeletal 14 OS=Homo sapiens OX=9606	KRT14	2	18	5	1.5	0	14.5	3.5	0.5	0.5	4	4.5	0	0	0	8	2	9	1	4	4.5	3.5	5	3	2	0	2.5	3.5	2	6	8	36.5	50.5	12	7.5	1.5	9	5	39	5.5	2	4	6	2	0	13
P08779	Keratin, type I cytoskeletal 16 OS=Homo sapiens OX=9606	KRT16	2	17.5	5	1.5	0	13	3.5	0.5	0.5	4	4.5	0	0	0	8	2	9	1	4	4.5	3.5	5	3	2	0	2.5	3.5	2	6	8	42.5	45	12	7.5	1.5	9	5	39	5.5	2	4	6	2	0	13
Q04695	Keratin, type I cytoskeletal 17 OS=Homo sapiens OX=9606	KRT17	0	0	0	0	0	0	0	0	0	0	0	0	0	0	0	0	0	0	0	0	0	0	0	0	0	2	3	2	3	4	20.5	27.5	8.5	5.5	0	7	3	29	3.5	1.5	2	4	2	0	7
P05783	Keratin, type I cytoskeletal 18 OS=Homo sapiens OX=9606	KRT18	2	2	2	0.5	0	2	0	0	0	2	1.5	0	0	0	3	1.5	2	0	1	2	2	1.5	1.5	1.5	0	0	0	0	0	0	0	0	0	0	0	0	0	0	0	0	0	0	0	0	0
P08727	Keratin, type I cytoskeletal 19 OS=Homo sapiens OX=9606	KRT19	2	7.5	4.5	1.5	0	8	1.5	0.5	0	4	3.5	0	0	0	5.5	2	8	1	2.5	3.5	3.5	3	3	2	0	2	3	2	3	4	13	23	8.5	7	0	7	3	12	3.5	1.5	2	4	2	0	5.5
P35908	Keratin, type II cytoskeletal 2 epidermal OS=Homo sapiens OX=9606	KRT2	2	7	5	0	0	9.5	8	0.5	3	1.5	5.5	0	0	0	5.5	1.5	4	0.5	0.5	0.5	2	5.5	1.5	0	0	1.5	4	1.5	2	6	11.5	62.5	19.5	0.5	2	3	0.5	10	13	2.5	1.5	5	2	0	4
Q7Z3Y7	Keratin, type I cytoskeletal 28 OS=Homo sapiens OX=9606	KRT28	3	5	4.5	0.5	0	5.5	0	0	2.5	2	4	0	0	0	4	1.5	3.5	0	2.5	3	2	3.5	1.5	2	0	0	0	0	0	0	0	0	0	0	0	0	0	0	0	0	0	0	0	0	0
Q15323	Keratin, type I cuticular Ha1 OS=Homo sapiens OX=9606	KRT31	2	2	7	0.5	0	3	0	0	0	2	1.5	0	0	0	2	1.5	2.5	0	1	2	2	1.5	1.5	1.5	0	0	0	0	0	0	0	0	0	0	0	0	0	0	0	0	0	0	0	0	0
Q14532	Keratin, type I cuticular Ha2 OS=Homo sapiens OX=9606	KRT32	2	2	2	0.5	0	2.5	0	0	0	2	1.5	0	0	0	2	1.5	2	0	1	2	2	1.5	1.5	1.5	0	0	1.5	2	1	2.5	2	7	3	2	0	3	2	6	1.5	1	0.5	2	0	0	2
Q14525	Keratin, type I cuticular Ha3-II OS=Homo sapiens OX=9606	KRT33B	2	2	5.5	0.5	0	3	0	0	0	2.5	1.5	0	0	0	2	1.5	2.5	0	1	2	2	1.5	1.5	1.5	0	0	0	0	0	0	0	0	0	0	0	0	0	0	0	0	0	0	0	0	0
O76013	Keratin, type I cuticular Ha6 OS=Homo sapiens OX=9606	KRT36	2	2	2.5	0.5	0	2	0	0	0	2	1.5	0	0	0	2	1.5	2	0	1	2	2	1.5	1.5	1.5	0	0	0	0	0	0	0	0	0	0	0	0	0	0	0	0	0	0	0	0	0
P19013	Keratin, type II cytoskeletal 4 OS=Homo sapiens OX=9606	KRT4	2	1.5	0.5	2.5	0	19	1	0	1.5	0	1	0	0	0	5.5	0	4	0.5	0	0	0	0.5	0	0	0	2	3	7	1.5	5.5	2	16.5	4	3	0.5	12.5	1	3	0	1.5	0	1.5	0	0	5.5
P13647	Keratin, type II cytoskeletal 5 OS=Homo sapiens OX=9606	KRT5	2	11	0	1.5	0	8.5	5	2	2	1	1.5	2	0	1	6.5	2	2.5	1	1.5	2	2	3	2	1.5	0.5	1.5	1.5	1.5	2.5	4	22	43	7.5	1.5	4	13.5	0	38	2	2	1	5	1	1.5	17.5
P02538	Keratin, type II cytoskeletal 6A OS=Homo sapiens OX=9606	KRT6A	4	18	0.5	1.5	0	13.5	6	2	2	1	2.5	2	0	1	12	2	2	1	1.5	2	2	3	2	1.5	0.5	1.5	3.5	3	3	6.5	35.5	45.5	9	2	4	13	0	42	2	2	1	6	1	1.5	24
P04259	Keratin, type II cytoskeletal 6B OS=Homo sapiens OX=9606	KRT6B	4	21	1.5	2.5	0	14.5	8	2	4	1	4.5	3.5	0	2	13.5	2	2	1.5	2.5	2	2.5	3.5	2	3	0.5	1.5	3.5	4	3.5	6	36	45	11	3	4	12.5	0.5	32	3.5	3	1.5	7.5	3	1.5	25.5
P48668	Keratin, type II cytoskeletal 6C OS=Homo sapiens OX=9606	KRT6C	0	0	0	0	0	0	0	0	0	0	0	0	0	0	0	0	0	0	0	0	0	0	0	0	0	2	3.5	3	3	6.5	34.5	40.5	8	2	4	13	0	38	2	2	1	6	1	1.5	24
P08729	Keratin, type II cytoskeletal 7 OS=Homo sapiens OX=9606	KRT7	0	0	0	0	0	0	0	0	0	0	0	0	0	0	0	0	0	0	0	0	0	0	0	0	0	0	0	0.5	0	0	0.5	1.5	1	0.5	0	1	0	1	0	0	0	0.5	0	0	0.5
Q86Y46	Keratin, type II cytoskeletal 73 OS=Homo sapiens OX=9606	KRT73	0	1	0	1.5	0	6.5	0	0	1	0	0	0	0	0	1.5	0	2	0	0	0	0	0.5	0	0	0	0	1	2	1	0	0.5	7	5	1	0.5	0	0	1	0	0	0	0	0	0	0.5
F8W1U3	Keratin, type II cytoskeletal 8 (Fragment) OS=Homo sapiens OX=9606	KRT8	2	4	0	1.5	0	2	2	2	1.5	1	2	2	0	1	2.5	2	0	1	1.5	2	2	3	2	1.5	0.5	0	0	0	0	0	0	0	0	0	0	0	0	0	0	0	0	0	0	0	0
A0A087X106	Keratin, type II cuticular Hb1 OS=Homo sapiens OX=9606	KRT81	0	0	5.5	0	0	0	0	0	0	0	0	0.5	0	0	0	0	0	0	0	0	0	0	0	0	0	0	0	0	0	0	0	0	0	0	0	0	0	0	0	0	0	0	0	0	0
Q9NSB4	Keratin, type II cuticular Hb2 OS=Homo sapiens OX=9606	KRT82	0	0	5	0	0	0	0	0	0	0	0	0	0	0	0	0	0	0	0	0	0	0	0	0	0	0	0	0	0	0	0	0	0	0	0	0	0	2	0	0	0	0	0	0	0
A6NCN2	Putative keratin-87 protein OS=Homo sapiens OX=9606	KRT87P	0	0	4.5	0	0	0	0	0	0	0	0	0	0	0	0	0	0	0	0	0	0	0	0	0	0	0	0	0	0	0	0	0	0	0	0	0	0	0	0	0	0	0	0	0	0
P35527	Keratin, type I cytoskeletal 9 OS=Homo sapiens OX=9606	KRT9	6	29.5	10	2	0	3	7.5	3	16.5	2	13	5	0	7	6	3.5	5.5	1.5	3	1.5	8	2.5	3.5	5.5	2	7	5	3.5	21.5	1	28.5	102.5	17	9.5	0	2	2.5	31	9	8.5	4.5	14	6	0	9
Q3LI54	Keratin-associated protein 19-8 OS=Homo sapiens OX=9606	KRTAP19-8	0	0	0	0	0	0	0	0	0	0	0.5	0	0	0	0	0	0	0	0	0	0	0	0	0	0	0	0	0	0	0	0	0	0	0	0	0	0	0	0	0.5	0	0	0.5	0	0
F5H6S0	Keratin-associated protein 2-2 OS=Homo sapiens OX=9606	KRTAP2-2	0	0	0	0	0	0	0	0	0	0	0	0	0	0	0	0	0	0	0	0	0.5	0	0	0	0	0	0	0	0	0	0	0	0	0	0	0	0	0	0	0	0	0	0	0	0
A0A140TA67	Keratin-associated protein 9-6 OS=Homo sapiens OX=9606	KRTAP9-6	0	0	0	0	0	0	0	0	0	0	0	0	0	0.5	0	0	0	0	0	0	0	0	0	0	0	0	0	0	0	0	0	0	0	0	0	0	0	0	0	0	0	0	0	0	0
Q6VAB6	Kinase suppressor of Ras 2 OS=Homo sapiens OX=9606	KSR2	1	0	1	0.5	0.5	1	1	0.5	2	0	0.5	0	0	0.5	0	0.5	0.5	0.5	0.5	1	0	0.5	1	0.5	0	0.5	0.5	0.5	0.5	1	2	0	1.5	0.5	0	0	0	0	0.5	0.5	0.5	0.5	0	1	1.5
Q86UP2	Kinectin OS=Homo sapiens OX=9606	KTN1	0	0	0	0	0	0	0	0	0	0	0	0	0	0	0	0	0	0	0	0	0	0	0	0	0	0	0	0	0	0	0	0	0	0	0	0	0	0	0	0	0	0.5	0	0	0
B7Z4W5	Cysteine conjugate-beta lyase cytoplasmic (Glutamine transaminase K, kyneurenine aminotransferase), isoform CRA_b OS=Homo sapiens OX=9606	KYAT1	0	0	0	0	0	0	0	0	0	0	0	0	0	0	0	0	0	0	0	0.5	0	0	0	0	0	0	0	0	0	0	0	0	0	0	0	0	0	0	0	0	0	0	0	0	0
Q6YP21	Kynurenine--oxoglutarate transaminase 3 OS=Homo sapiens OX=9606	KYAT3	0	0.5	0	0	0	0	0	0	0	0.5	0	0	0	0	0	0	0	0	0	0.5	0	0	0	0	0	0	0	0	0	0.5	0	0	0	0	0	0	0	0	0	0	0	0	0	0	0
Q5T7N2	LINE-1 type transposase domain-containing protein 1 OS=Homo sapiens OX=9606	L1TD1	0	0	0	0	0	0	0	0	0	0	0	0	0	0	0	0	0	0	0	0	0	0	0	0	0	0	0	0	0	0	0	0	0	0	0	0	0	0	0	0	0	0.5	0	0	0
Q9H9P8	L-2-hydroxyglutarate dehydrogenase, mitochondrial OS=Homo sapiens OX=9606	L2HGDH	0	0	0	0	0	0	0	0	0	0	0	0	0	0	0	0	0	0	0	0	0	0	0	0	0	0	0	0	0	0	0	0	0	0	0	0	0	0	0.5	0	0	0	0	0	0
Q9Y468	Lethal(3)malignant brain tumor-like protein 1 OS=Homo sapiens OX=9606	L3MBTL1	0	0.5	0	0	0	0	0	0	0	0	0	0	0	0	0	0	0	0	0	0	0	0	0	0	0	0	0	0	0	0	0	0	0	0	0	0	0	0	0	0	0	0	0	0	0
Q96JM7	Lethal(3)malignant brain tumor-like protein 3 OS=Homo sapiens OX=9606	L3MBTL3	0	0	0	0	0	0	0	0	0	0	0	0	0	0	0	0	0	0	0	0	0	0	0	0.5	0	0	0	0	0	0	0	0	0	0	0	0	0	0	0	0	0	0	0	0	0
Q8IV20	Laccase domain-containing protein 1 OS=Homo sapiens OX=9606	LACC1	0	0	0	0	0	0	0	0	0	0	0	0	0	0	0	0	0	0	0	0	0	0	0	0	0	0	0	0	0	0	0	0	0	0	0	0	0	0	0	0.5	0	0	0	0	0
Q14657	EKC/KEOPS complex subunit LAGE3 OS=Homo sapiens OX=9606	LAGE3	0	0	0	0	0	0	0	0	0	0	0	0	0.5	0	0	0	0	0	0	0	0	0	0	0	0	0	0	0	0	0	0	0	0	0	0	0	0	0	0	0	0	0	0	0	0
A0A0G2JLV7	Leukocyte-associated immunoglobulin-like receptor 1 OS=Homo sapiens OX=9606	LAIR1	2	0	0	0	0	0	5	0	0	0	0.5	3.5	1.5	4	0	0	0	0	3.5	0	0	0	0	0	5.5	0	0	0	0	0	0	0	1	0	4	0	0	0	0	0	0	0	4.5	0	1
P24043	Laminin subunit alpha-2 OS=Homo sapiens OX=9606	LAMA2	0	0	0	0	0	0	0	0	0	0.5	0.5	0	0.5	0	0	0	0	0	0	0	0	0	0	0	0	0	0	0	0	0	0	0	0	0	0	0	0	0	0	0	0	0	0	0	0
Q16787	Laminin subunit alpha-3 OS=Homo sapiens OX=9606	LAMA3	0	0	0	0	0	0	0	0	0	0	0	0	0	0	0	0	0	0	0	0	0	0	0	0	0	0	0	0	0	0	0	0	0	0	0	0	1	0	0	0	0	0	0	0	0
O15230	Laminin subunit alpha-5 OS=Homo sapiens OX=9606	LAMA5	0	0	0	0	0	0	0	0	0	0	0	0	0	0	0	0	0	4.5	0	0	0	0	0	0	0	0	0.5	0	0	0	0	0	0	0	0	0	0	0	0	0	0	0	0	0	0
G3XAI2	Laminin subunit beta-1 OS=Homo sapiens OX=9606	LAMB1	0	0	0	0	0	0	0	0	0	0	0	0	0	0	0	0	0	0	0	0.5	0	0	0	0	0	0	0	0	0	0	0	0	0	0	0	0	0	0	0	0	0	0	0	0	0
P55268	Laminin subunit beta-2 OS=Homo sapiens OX=9606	LAMB2	0	0	0	0	0	0	0	0	0	0	0	0	0	0	0	0	0	0.5	0	0	0	0	0	0	0	0	0	0	0	0	0	0	0	0	0	0	0	0	0	0	0	0	0	0	0
P11047	Laminin subunit gamma-1 OS=Homo sapiens OX=9606	LAMC1	0	0	0	0	0	0	0	0	0	0	0.5	0	0	0	0	0	0	1	0	0	0	0	0	0	0	0	0	0	0	0	0	0	0	0	0	0	0	0	0	0	0	0	0	0	0
P11279	Lysosome-associated membrane glycoprotein 1 OS=Homo sapiens OX=9606	LAMP1	0	0	1	1	0	0	0	4	2.5	3.5	5	0	2	1.5	0	5.5	2.5	5	0	4	4	5.5	2	3.5	2	2	0	0	1.5	1.5	1.5	0	2.5	0	0	0	5	0	6	4.5	0	5.5	2	0	2.5
P13473	Lysosome-associated membrane glycoprotein 2 OS=Homo sapiens OX=9606	LAMP2	0	0.5	0	5.5	0.5	3	0	0	2.5	4.5	0	0	0	0	0	5.5	6	4.5	0	5	4	3	2.5	0	0	2	0	0	2	3.5	0	0.5	0	1	0	0	6.5	0	5.5	0.5	1.5	5.5	0	0	0
F5H3Y3	Ragulator complex protein LAMTOR1 OS=Homo sapiens OX=9606	LAMTOR1	0	0	0	0	0	0	0	0	0	0	0	0	0	0	0	0	0	0	0	0	0	0	0	0	0	0	0	0	0	0	0	0	0	0	0	0	0	0	0	0	0.5	0	0	0	0
Q6PKG0	La-related protein 1 OS=Homo sapiens OX=9606	LARP1	0	0	0	0	0	0	0	0	0	0	0	0	0	0	0	0	0	0.5	0	0	0	0	0	0	0	0	0	0	0	0	0	0	0	0	0	0	0	0	0	0	0	0	0	0	0
Q9GZY6	Linker for activation of T-cells family member 2 OS=Homo sapiens OX=9606	LAT2	0	0	0	0	0	0	0	0	0	0	0	0	0	0	0	0	0	0	0	0	0	0	0	0	0	0	0	0	0	0	0	0	0	0	0	0	0	0	0.5	0	0	0	0	0	0
Q8IWV1	Lymphocyte transmembrane adapter 1 OS=Homo sapiens OX=9606	LAX1	0	0	0	0	0	0	0	0	0	0	0.5	0	0	0	0	0	0	0	0	0	0	0	0	0	0	0	0	0	0	0	0	0	0	0	0	0	0	0	0	0	0	0	0	0	0
Q5T752	Late cornified envelope protein 1D OS=Homo sapiens OX=9606	LCE1D	0	0	0	0	0	0	0	0	0	0	0	0	0	0	0	0	0	0	0	0	0	0	0	0	0	0	0	0	0	0	0	0	0	0	0	0	0	0	0.5	0	0	0	0	0	0
Q6UWP7	Lysocardiolipin acyltransferase 1 OS=Homo sapiens OX=9606	LCLAT1	0	0	0	0	0	0	0	0	0.5	0	0	0	0	0	0	0	0	0	0	0	0	0	0	0	0	0	0	0	0	0	0	0	0	0	0	0	0	0	0	0	0	0	0	0	0
X6R8F3	Neutrophil gelatinase-associated lipocalin OS=Homo sapiens OX=9606	LCN2	0	0	0	0	0	0	1.5	0	0	0	0	0	0	0	0	0	0	0	0	0	0	0	0	0	0	0	0	0	0	0	0	0	0	1.5	0.5	0	1	0	0	0	2	0	0	0	0
P13796	Plastin-2 OS=Homo sapiens OX=9606	LCP1	0	0.5	0	0	0	0	0	0	0	0	0	0	0	0	0	0	0	0	0	0	0	0	0	0	0	0	0	0	0	0	0	0	0	0	0	0	0	0	0	0	0	0	0	0	0
A0A0D9SGG1	Lymphocyte cytosolic protein 2 OS=Homo sapiens OX=9606	LCP2	0	0	0	0	0	0	0	0	0	0	0	0	0	0	0	0	0	0	0	0	0	0	0	0	0	0	0	0	0	0	0	0	0	0	0	0	0	0	0	0	0	0	0	0.5	0
P00338	L-lactate dehydrogenase A chain OS=Homo sapiens OX=9606	LDHA	0	0	0	0	0	0	0	3.5	0	0	1	0	0	0	0	1.5	0	1	0	0	4	0	0	0	0	0	0	0	0	2	0	0	0	0.5	0	0	3	0	4	0	0	0	0	0	2.5
P07195	L-lactate dehydrogenase B chain OS=Homo sapiens OX=9606	LDHB	1	1.5	0.5	4	0	2	0	10	6.5	2	9	0	4	0.5	2	7.5	6.5	5	0	8.5	10	4.5	3.5	4.5	3	2.5	2.5	5.5	3.5	3	1	0	1	1.5	0	2.5	7.5	0	9	9	0	5.5	0	0	2
Q86WU2	Probable D-lactate dehydrogenase, mitochondrial OS=Homo sapiens OX=9606	LDHD	0	0	0	0	0	0	0	0	0	0	0	0	0	0	0	0	0	0	0	0	0	0	0	0	0.5	0	0	0	0	0	0	0	0	0	0	0	0	0	0	0	0	0	0	0	0
Q9Y2U8	Inner nuclear membrane protein Man1 OS=Homo sapiens OX=9606	LEMD3	0	0	0	0	0	0	0	0	0	0	0	0	0	0	0	0	0	0	0	0	0	0	0	0	0	0	0	0	0	0	0	0	0	0	0	0	0	0	0	0	0	0.5	0	0	0
P48357	Leptin receptor OS=Homo sapiens OX=9606	LEPR	0	0	0	0	0	0	0	0	0	0	0	0	0	0	1	2	0	0.5	0.5	0.5	0.5	0.5	0	0	0	0	0	0	0	0	0	0	0	0	0	0	0	0	0	0	0	0	0	0	1.5
P17931	Galectin-3 OS=Homo sapiens OX=9606	LGALS3	0	0	0	0	0	0	0	0	0	0	0	0	0	0	0	0	0	0.5	0	0	0	0	0	0	0	0	0	0	0	0	0	0	0	0	0	0	0	0	0	0.5	0	0	0	0	0
Q08380	Galectin-3-binding protein OS=Homo sapiens OX=9606	LGALS3BP	59	45.5	108.5	48.5	27.5	27.5	38.5	55	184	60	46.5	40	63	48	44	76	34.5	61	42.5	55	51	61	49	65	62.5	34.5	54	70.5	47	44	33	31	44	47	30	33.5	57.5	17	51	97	42	55.5	44	0	49.5
J3KRF0	Galectin-9C OS=Homo sapiens OX=9606	LGALS9C	0	0	0	0	0	0	0	0	0	0	0	0	0	0	0.5	0	0	0	0	0	0	0	0	0	0	0	0	0	0	0	0	0	0	0	0	0	0	0	0	0	0	0	0	0	0
A0A1B0GWB4	Leucine-rich glioma-inactivated protein 1 OS=Homo sapiens OX=9606	LGI1	0	0	0	0	0	0	0	0	0	0	0	0.5	0	0	0	0	0	0	0.5	0	0	0	0	0	0	0	0	0	0	0	0	0	0	0	0	0	0	0	0	0	0	0	0	0	0
P42702	Leukemia inhibitory factor receptor OS=Homo sapiens OX=9606	LIFR	0	0	0	0	0	0	0	0	0	0	0	0	0	0	0	0	0	0	0	0	0	0	0	0	0	0	0	0	0	0	0	0	0	0	0	0	0	0	0	0	0	0	0	0.5	0
A0A0G2JMC9	Leukocyte immunoglobulin-like receptor subfamily A member 2 OS=Homo sapiens OX=9606	LILRA2	0	0	0	0	0	0	0	0	0	0	0	0	0	0	0	0	0	0	0	0	0	0	0	0	0	0	0	0	0	0	0	0.5	0	0	0	0	0	0	0	0	0	0	0	0	0
A0A0G2JMY9	Leukocyte immunoglobulin-like receptor subfamily A member 3 OS=Homo sapiens OX=9606	LILRA3	0	0	0	0	0	0	0	0	0	0	0	0	0	0	0	0	0	0.5	0	0	0	0	0	0	0	0	0	0	0	0	0	0	0	0	0	0	0	0	0	0	0	0	0	0	0
A0A0G2JPH5	Leukocyte immunoglobulin-like receptor subfamily B member 2 OS=Homo sapiens OX=9606	LILRB2	0	0	0	0	0	0	0	0	0	0	0	0	0	0.5	0	0	0	0	0	0	0	0	0	0	0	0	0	0	0	0	0	0	0	0	0	0	0	0	0	0	0	0	0	0	0
G5EA03	LIM and calponin homology domains-containing protein 1 OS=Homo sapiens OX=9606	LIMCH1	0	0	0	0	0	0	0	0	0	0	0	0	0	0	0	0	0	0	0	0	0	0	0	0	0	0	0	0	0	0	0	0	0	0	0	0	0	0	0.5	0	0	0	0	0	0
Q9UGP4	LIM domain-containing protein 1 OS=Homo sapiens OX=9606	LIMD1	1	0	0	0	0	0	0	0	0	0	0	0	0	0	0	0	0	0	0	0	0	0	0	0	0	0	0	0	0	0	0	0	0	0	0	0	0	0	0	0	0	0	0	0	0
Q96M19	Putative transmembrane protein encoded by LINC00477 OS=Homo sapiens OX=9606	LINC00477	0	0	0	0	0.5	0	0	0	0	0	0	0	0	0	0	0	0	0	0	0	0	0	0	0	0	0	0	0	0	0	0	0	0	0	0	0	0	0	0	0	0	0	0	0	0
Q96M42	Putative uncharacterized protein encoded by LINC00479 OS=Homo sapiens OX=9606	LINC00479	0	0.5	0	0	0	0.5	0	0	1	0	0	0	0	0	0	0	1.5	1.5	0	0	0	0	0	0.5	0	0.5	0	0	0.5	0	0	0	0	0	0	0	0.5	0	0	0	0	2	0	1.5	1.5
Q53H64	Putative uncharacterized protein encoded by LINC00483 OS=Homo sapiens OX=9606	LINC00483	0	0	0	0	0	0	0	0	0	0	0	0	0	0	0	0	0	0	0.5	0	0	0	0	0	0	0	0	0	0	0	0	0	0	0	0	0	0	0	0	0	0	0	0	0	0
Q9H8X3	Putative uncharacterized protein LINC00574 OS=Homo sapiens OX=9606	LINC00574	0	0	0	0	0	0	0	0	0	0	0	0	0	0	0	0.5	0	0	0	0	0	0	0	0	0	0	0	0	0	0	0	0	0	0	0	0	0	0	0	0	0	0	0	0	0
Q9H2U6	Putative uncharacterized protein encoded by LINC00597 OS=Homo sapiens OX=9606	LINC00597	0	0	0	0	0	0	0	0	0	0	0	0	0	0	0	0	0	0	0	0	0	0	0	0	0	0	0	0	0	0	0	0	0	0	0	0	0	0	0	0.5	0	0	0	0	0
Q8N6U2	Putative uncharacterized protein encoded by LINC00612 OS=Homo sapiens OX=9606	LINC00612	0	0	0	0	0	0	0	0	0.5	0	0	0	0	0	0	0	0	0	0	0	0	0	0	0	0	0	0	0	0	0	0	0	0	0	0	0	0	0	0	0	0	0	0	0	0
Q7L985	Leucine-rich repeat and immunoglobulin-like domain-containing nogo receptor-interacting protein 2 OS=Homo sapiens OX=9606	LINGO2	0	0	0	0	0	0	0	0.5	0	0	0	0.5	0.5	0	0	1	0	0.5	0.5	1	0	0.5	0.5	0	2	0	0	0	0	0	0	0	0	0	0	0	0.5	0	0	0	0	0	0	0	0
E7EUJ1	Hepatic triacylglycerol lipase OS=Homo sapiens OX=9606	LIPC	0	0	0	0	0	0	0	0	0.5	0	0	0	0	0	0	0	0	0	0	0	0	0	0	0	0	0	0	0	0	0	0	0	0	0	0	0	0	0	0	0	0	0	0	0	0
Q05469	Hormone-sensitive lipase OS=Homo sapiens OX=9606	LIPE	0	0	0	0	0	0	0	0	0	0	0	0	0	0	0	0	0	0	0	0	0	0	0	0	0	0	0	0	0	0	0	0	0	0	0.5	0	0	0	0	0	0	0.5	0	0	0
Q6XZB0	Lipase member I OS=Homo sapiens OX=9606	LIPI	0	0	0	0	0	0	0	0	0	0	0	0	0	0	0	0	0	0	0	0	0	0	0	0	0	0	0	0	0	0	0	0	0	0	0	0	0	0	0.5	0	0	0	0	0	0
Q9Y234	Lipoyltransferase 1, mitochondrial OS=Homo sapiens OX=9606	LIPT1	0	0	0	0	0	0	0	0	0	0	0	0	0	0	0	0	0	0	0	0	0	0	0	0.5	0	0	0	0	0	0	0	0	0	0	0	0	0	0	0	0	0	0	0	0	0
P49257	Protein ERGIC-53 OS=Homo sapiens OX=9606	LMAN1	0	0	0	0	0	0	0	0	0	0	0	0	0	0	0	0	0	0	0	0	0	0	0	0	0	0	0	0	0	0	0	0	0	0	0	0	0	0	0	0	0	0	0	0.5	0
Q12907	Vesicular integral-membrane protein VIP36 OS=Homo sapiens OX=9606	LMAN2	9	16	14.5	0	14.5	0	0	30	5.5	2	16.5	11.5	11	9	21.5	27.5	0	8	2	0	21.5	0	3.5	6	2.5	1	3.5	1.5	0	11	0	0.5	0	0	5.5	0	10	0	21	5.5	0	1	3.5	0	0
Q9NUN5	Probable lysosomal cobalamin transporter OS=Homo sapiens OX=9606	LMBRD1	0	0	0	0	0	0	0	0	0	0	0.5	0	0	0	0	0.5	0	0	0	0.5	0	0	0	0	0	0	0	0	0	0	0	0	0	0	0	0	0	0	0	2	0	0.5	0	0	0
P02545	Prelamin-A/C OS=Homo sapiens OX=9606	LMNA	0	0	0	0	0	0	0	0	0	0	0	0	0	0	0	0	0	0	0	0	0	0	0	0	0	0	0	0	0	0	0	0	0	0	0	0	0	0	0	0	0	0.5	0	0	0
Q03252	Lamin-B2 OS=Homo sapiens OX=9606	LMNB2	0	0	0	0	0	0	0	0	0	0	0	0	0	0	0	0	0	0	0	0	0	0	0	0.5	0	0	0	0	0	0	0	0	0	0	0	0	0	0	0	0	0	0	0	0	0
F5H8G2	Lamin tail domain-containing protein 1 (Fragment) OS=Homo sapiens OX=9606	LMNTD1	0	0	0	0	0	0	0	0	0	0	0	0	0	0	0	0	0	0	0.5	0	0	0	0	0	0	0	0	0	0	0	0	0	0	0	0	0	0	0	0	0	0	0	0	0	0
Q8WWI1	LIM domain only protein 7 OS=Homo sapiens OX=9606	LMO7	0	0	0	0	0	0.5	0	0	0	0	0	0	0	0	0	0	0	0	0	0	0	0	0	0	0	0	0	0	0	0	0	0	0	0	0	0	0	0	0	0	0	0	0	0	0
O60663	LIM homeobox transcription factor 1-beta OS=Homo sapiens OX=9606	LMX1B	0	0	0	0	0	0	0	0	0	0	0	0	0	0	0	0	0	0	0	0.5	0	0	0	0	0	0	0	0	0	0	0	0	0	0	0	0	0	0	0	0	0	0	0	0	0
A0A075B767	Peptidyl-prolyl cis-trans isomerase OS=Homo sapiens OX=9606	LOC105371242	0	0	0	0	0	0	0	0	0	0	0	0	0	0	0	0	0	0	0	0	0	0	0	0	0	0	0	0	0	0.5	0	0	0	0	0	0	0	0	0	0	0	1	0	0	0
D6RIA3	Uncharacterized protein OS=Homo sapiens OX=9606	LOC285556	0	0	0	0	0	0	0	0.5	0	0	0	0	0	0	0	0	0	0	0	0	0	0	0	0	0	0	0	0	0	0	0	0	0	0	0	0	0	0	0	0	0	0	0	0	0
F5GZB4	Lipoxygenase homology domain-containing protein 1 OS=Homo sapiens OX=9606	LOXHD1	0	0	0	0	0	0	0	0	0	0	0	0	0	0	0	1	0	0	0	0	0	0	0	0	0	0	0	0	0	0	0	0	0	0	0	0	0	0	0	0	0	0	0	0	0
Q08397	Lysyl oxidase homolog 1 OS=Homo sapiens OX=9606	LOXL1	0	0	0	0	0	0	0	0	0	0	0	0	0	0	0	0	0	0	0	0	0	0	0	0	0	0	0.5	0	0	0	0	0	0	0	0	0	0	0	0	0	0	0	0	0	0
P08519	Apolipoprotein(a) OS=Homo sapiens OX=9606	LPA	0	0	0	0	0	0	0	0	0	0	0	0	0.5	1.5	0	0	0	0	0	0	0	0	0	0	0	0	0	0	0	0	0	0	0	0	0	0	0	0	0	0	0	0	0	0	0
P06858	Lipoprotein lipase OS=Homo sapiens OX=9606	LPL	0	0	0	0	0	0	0	0	0	0	0	0	0	0	0	0.5	0	0	0	0	0	0	0	0	0	0	0	0	0	0	0	0	0	0	0	0	0	0	0	0	0	0	0	0	0
P50851	Lipopolysaccharide-responsive and beige-like anchor protein OS=Homo sapiens OX=9606	LRBA	0	0	0	0	0.5	0	0	0	0	0	0	0	0	0	0	0	0	0	0	0	0	0	0	0	0	0	0	0	0	0	0	0	0	0	0	0	0	0	0	0	0	0	0	0	0
O75427	Leucine-rich repeat and calponin homology domain-containing protein 4 OS=Homo sapiens OX=9606	LRCH4	0	0	0	0	0	0	0	0	0	0	0	0	0	0	0.5	0	0	0	0	0	0	0	0	0	0	0	0	0	0	0	0	0	0	0	0	0	0	0	0	0	0	0	0	0	0
Q6PJG9	Leucine-rich repeat and fibronectin type-III domain-containing protein 4 OS=Homo sapiens OX=9606	LRFN4	0	0	0	0	0	0	0	0	0	0	0	0	0	0	0	0	0	0.5	0	0	0	0	0	0	0	0	0	0	0	0	0	0	0	0	0	0	0	0	0	0	0	0	0	0	0
P02750	Leucine-rich alpha-2-glycoprotein OS=Homo sapiens OX=9606	LRG1	2	0.5	1.5	0	1	0	0	11.5	0	0.5	4	5	1	3	2	3.5	0	0	1	0	0	0	4.5	0	0	0	0.5	0	0	0	0	0	0	0	5.5	0	0	0	0	4	0	8.5	10	0	0
O94898	Leucine-rich repeats and immunoglobulin-like domains protein 2 OS=Homo sapiens OX=9606	LRIG2	0	0	0	0.5	0	0	0	0	0	0	0	0	0	0	0	0	0	0	0	0	0	0	0	0	0	0	0	0	0	0	0	0	0	0	0	0	0	0	0	0	0	0	0	0	0
Q9P2V4	Leucine-rich repeat, immunoglobulin-like domain and transmembrane domain-containing protein 1 OS=Homo sapiens OX=9606	LRIT1	0	0	0	0	0	0	0	0	0	0	0	0	0	0	0	0	0	0	0	0	0	0	0	0	0	0	0	0	0	0	0	0	0.5	0	0	0	0	0	0	0	0	0	0	0	0
Q3SXY7	Leucine-rich repeat, immunoglobulin-like domain and transmembrane domain-containing protein 3 OS=Homo sapiens OX=9606	LRIT3	0	0	0	0	0	0	0	0	0	0	0	0	0	0	0	0	0	0	0	0	0.5	0	0	0	0	0	0	0	0	0	0	0	0	0	0	0	0	0	0.5	0	0	0	0	0	0
A0A1B0GU45	Lymphoid-restricted membrane protein OS=Homo sapiens OX=9606	LRMP	0	0	0	0	0	0	0	0	0	0	0	0	0	0	0	0.5	0	0	0	0	0	0	0	0	0	0	0	0	0	0.5	0	0	0	0	0.5	0	0	0	0	0.5	0	0	0	0	0
Q07954	Prolow-density lipoprotein receptor-related protein 1 OS=Homo sapiens OX=9606	LRP1	1	0	0	0	0	0	0	0.5	0	0	0	0	0	0	0	0	0	0	0	0	0.5	0	0	0	0	0	0	0	0	0	0	0	0.5	0	0	0	0.5	0	1	0	0	0	0	0	0.5
Q9NZR2	Low-density lipoprotein receptor-related protein 1B OS=Homo sapiens OX=9606	LRP1B	0	0	0	0	0	0	0	0	0	0	0	0	0	0	0	0	0	0	0	0	0	0	0	0	0	0	0.5	0	0	0	0	0	0	0	0	0	0	0	0	0	0	0	0	0	0
P98164	Low-density lipoprotein receptor-related protein 2 OS=Homo sapiens OX=9606	LRP2	72	51	67	47.5	50.5	50.5	51	118	112	56	115.5	33	86	64	67.5	154.5	62	94.5	57.5	99	113.5	113	80	84.5	125.5	52	82	61	50.5	54	30.5	0	18	34.5	37	65.5	108.5	0	153.5	173	32	90	45	0	103
O75096	Low-density lipoprotein receptor-related protein 4 OS=Homo sapiens OX=9606	LRP4	0	0	0	0	0	0	0	0	0	0	0	0	0	0	0	0	0	0	0	0	0	0	0	0	0	0	0	0	0	0	0.5	0	0	0	0	0	0	0	0	0	0	0	0	0	0
O75197	Low-density lipoprotein receptor-related protein 5 OS=Homo sapiens OX=9606	LRP5	0	0	0	0	0	0	0	0	0	0	0	0	0	0	0	0	0	0	0	0	0	0	0	0	0	0	0	0	0	0	0	0	0	0	0	0	0	0	0	0.5	0	0	0	0	0
A4QPB2	Low-density lipoprotein receptor-related protein 5-like protein OS=Homo sapiens OX=9606	LRP5L	0	0	0	0	0	0	0	0	0	0	0	0	0	0	0	0	0	0	0	0	0	0	0	0	0	0	0	0	0	0	0	0	0	0	0	0	0	0	0	0.5	0	0	0	0	0
Q96L50	Leucine-rich repeat protein 1 OS=Homo sapiens OX=9606	LRR1	1	0	0	0	0	0	0	0	0	0	0	0	0	0	0	0	0	0	0	0	0.5	0	0	0	0	0	0	0	0	0	0	0	0	0	0	0.5	0	0	0	0	0	0	0	0	0
A6NIK2	Leucine-rich repeat-containing protein 10B OS=Homo sapiens OX=9606	LRRC10B	0	1	0	0	0	0	0	1	0	0	0.5	0	0	0	0.5	0	0	0	0	1	0	0.5	0	1	1	0	0	0	0	0	0	0	0	0	0	0	0	0	0	0	0	0	0	0	0
Q15048	Leucine-rich repeat-containing protein 14 OS=Homo sapiens OX=9606	LRRC14	0	0	0	0	0	0	0	0	0.5	0	0	0	0	0	0	0	0	0	0	0	0	0	0	0	0	0	0	0	0	0	0	0	0	0	0	0	0	0	0	0	0	0	0	0	0
Q9BYS8	Leucine-rich repeat-containing protein 2 OS=Homo sapiens OX=9606	LRRC2	0	0	0	0.5	0	0	0	0	0	0	0	0	0	0	0	0	0	0	0	0	0	0	0	0	0	0	0	0	0	0	0	0	0	0	0	0	0	0	0	0	0	0	0	0	0
A0A0G2JMZ2	Uncharacterized protein OS=Homo sapiens OX=9606 PE=1 SV=1	LRRC37A3	0	0	0	0	0	0	0	0	0	0	0	0	0	0	0	0	0	0	0	0	0	0	0	0	0	0	0	0	0	0	0	0	0	0	0	0	0	0	0	0	0	0	0	0.5	0
J3QSU1	Leucine-rich repeat-containing protein 37B OS=Homo sapiens OX=9606	LRRC37B	0	0.5	0.5	0	0	0	0	0	0	0	0	0	0	0	0	0	0	0	0	0	0	0	0	0	0.5	0	0	0.5	0	0	0	0	0	0	0	0	0	0	0	0	0	0	0	0	0
Q96CN5	Leucine-rich repeat-containing protein 45 OS=Homo sapiens OX=9606	LRRC45	1	0	0.5	0	0	0	0	0	0	0	0	0	0	0	0	0	0	0	0	0	0	0	0	0	0	0	0	0	0	0.5	0	0	0	0	0	0	0	0	0	0	0	0	0	0	0
Q8N1G4	Leucine-rich repeat-containing protein 47 OS=Homo sapiens OX=9606	LRRC47	0	0	0	0	0	0	0	0	0	0	0	0	0	0	0	0	0	0	0.5	0	0	0	0	0	0	0	0	0	0	0	0	0	0	0	0	0	0	0	0	0	0	0	0	0	0
Q9BV99	Leucine-rich repeat-containing protein 61 OS=Homo sapiens OX=9606	LRRC61	0	0	0	0	0	0	0	0	0	0	0	0	0	0	0	0	0	0	0	0	0	0	0	0	0	0	0	0	0	0	0	0	0	0	0	0	0	0	0.5	0	0	0	0	0	0
Q6ZRR7	Leucine-rich repeat-containing protein 9 OS=Homo sapiens OX=9606	LRRC9	0	0	0	0	0	0	0	0	0	0	0	0	0.5	0	0	0	0	0	0	0	0	0	0	0	0	0	0	0	0	0	0	0	0	0	0	0	0	0	0	0	0	0	0	0	0
A4D1F6	Leucine-rich repeat and death domain-containing protein 1 OS=Homo sapiens OX=9606	LRRD1	0	0	0	0	0	0	0	0	0	0	0	0	0	0	0	0	0	0	0	0	0	0	0.5	0	0	0	0	0	0	0.5	0	0	0.5	0	0	0	0	0	0	0	0	0	0	0	0
Q9Y608	Leucine-rich repeat flightless-interacting protein 2 OS=Homo sapiens OX=9606	LRRFIP2	0	0	0	0	0	0	0	0	0	0	0	0	0	0	0	0	0	0	0	0	0	0	0	0	0	0	0	0	0	0	0	0	0	0	0	0	0.5	0	0	0	0	0	0	0	0
O75325	Leucine-rich repeat neuronal protein 2 OS=Homo sapiens OX=9606	LRRN2	0	0	0	0	0	0	0	0	0	0	0	0	0	0	0	0	0	0	0	0	0	0	0	0.5	0	0	0	0	0	0.5	0	0	0	0	0	0	0	0	0	0	0	0	0	0	0
O43300	Leucine-rich repeat transmembrane neuronal protein 2 OS=Homo sapiens OX=9606	LRRTM2	0	0	0	0	0	0	0	0	0	0	0	0	0	0.5	0	0	0	0	0	0	0	0	0	0	0	0	0	0	0	0	0	0	0	0	0	0	0	0	0	0	0	0	0	0	0
Q9HBL6	Leucine-rich repeat and transmembrane domain-containing protein 1 OS=Homo sapiens OX=9606	LRTM1	0	0	0	0	0	0	0	0	0	0	0	0	0	0	0.5	0	0	0	0	0	0	0	0	0	0	0	0	0	0	0	0	0	0	0	0	0	0	0	0	0	0	0	0	0	0
Q8N967	Leucine-rich repeat and transmembrane domain-containing protein 2 OS=Homo sapiens OX=9606	LRTM2	0	0	0	0	0	0	0	0	0	0	0	0	0	0	0	0	0	0	0	0	0	0	0	0	0	0	0	0	0	0.5	0	0	0	0	0	0	0	0	0	0	0	0	0	0	0
Q96E66	Leucine-rich repeat-containing protein 51 OS=Homo sapiens OX=9606	LRTOMT	0	0	0	0	0	0	0	0	0	0	0	0	0	0	0	0	0	0	0	0	0	0	0	0	0	0	0	0	0	0	0	0	0	0	0	0	0	0	0	0	0.5	0	0	0	0
Q9BX40	Protein LSM14 homolog B OS=Homo sapiens OX=9606	LSM14B	0	0	0	0	0	0	0	0	0	0	0	0	0	0	0	0	0	0	0	0	0.5	0	0	0	0	0	0	0	0	0	0	0	0	0	0	0	0	0	0	0.5	0	0	0	0	0
Q8N8F7	Leucine-rich single-pass membrane protein 1 OS=Homo sapiens OX=9606	LSMEM1	0	0	0	0	0	0	0	0	0	0	0	0	0	0	0.5	0	0	0	0	0	0	0	0	0	0	0	0	0	0	0	0	0	0	0	0	0	0	0	0	0	0	0	0	0	0
Q14767	Latent-transforming growth factor beta-binding protein 2 OS=Homo sapiens OX=9606	LTBP2	0	0	0	0	0	0	0	0	0	0	0	0	0	2	0	0.5	0	0	0	0	0	0	0	0	0	0	0	0	0	0	0	0	0	0	0	0	0	0	0	0	0	0	0	0	0
Q9NS15	Latent-transforming growth factor beta-binding protein 3 OS=Homo sapiens OX=9606	LTBP3	0	0	0	0	0	0	0	0	0	0	0	0	0	0	0	0	0	0	0	0	0	0	0	0	0	0	0	0.5	0	0	0	0	0	0	0	0	0	0	0	0	0	0	0	0	0
Q8N2S1	Latent-transforming growth factor beta-binding protein 4 OS=Homo sapiens OX=9606	LTBP4	0	0	0	0	0	0	0	0	0	0	0	0	0	0	0	0	0	0	0	0	0	0	0	0	0	0	0	0	0	0.5	0	0	0	0	0	0	0	0	0	0	0	0	0	0	0
P02788	Lactotransferrin OS=Homo sapiens OX=9606	LTF	0	6	0	1	0	0.5	6.5	0	0	0	0	3.5	0	44.5	0	0	0.5	0.5	0	5.5	0	2	12	42	0	0	0	0	4	0	0	0	0	0.5	1.5	21	0	0	0	0	19	0	8	0	11
Q9NQ29	Putative RNA-binding protein Luc7-like 1 OS=Homo sapiens OX=9606	LUC7L	0	0	0	0	0	0	0	0	0	0	0	0	0	0	0	0	0	0	0	0	0	0	0	0	0	0	0	0	0	0	0.5	0	0	0	0	0	0	0	0	0	0	0	0	0	0
Q14210	Lymphocyte antigen 6D OS=Homo sapiens OX=9606	LY6D	0	0	0	0	0	0	0	0	0	0	0	0	0	0	0	0	0	0	0	0	0	0	0	0	0	0	0	0	0	0	0	0	0	0	0	0	1.5	0	0	0	0	0	0	0	0
E7EWF8	Lymphocyte antigen 6E OS=Homo sapiens OX=9606	LY6E	0	0	0	0	0	0	0	0	0.5	0	0	0	0	0	0	0	0	0	0	0	0	0	0	0	0	0	0	0	0	0	0	0	0	0	0	0	0	0	0	0	0	0	0	0	0
A0A140T9E8	Lymphocyte antigen 6 complex locus protein G5c (Fragment) OS=Homo sapiens OX=9606	LY6G5C	0	0	0	0	0	0	0	0	0	0	0	0	0	0	0	0	0.5	0	0	0	0	0	0	0	0	0	0	0	0	0	0	0	0	0	0	0	0	0	0	0	0	0	0	0	0
A0A0G2JKS1	Lymphocyte antigen 6 family member G6E (Fragment) OS=Homo sapiens OX=9606	LY6G6E	0	0	0	0.5	0	0	0	0	0	0	0	0	0	0	0	0	0	0	0	0	0	0	0	0	0	0	0	0	0	0	0	0	0	0	0	0	0	0	0	0	0	0	0	0	0
O60449	Lymphocyte antigen 75 OS=Homo sapiens OX=9606	LY75	0	0	0	0.5	0	0	0	0	0	0	0	0	0	0	0	0	0	0	0	0	0.5	0	0	0	0	0	0	0	0	0	0	0	0	0	0	0	0	0	0	0	0	0	0	0	0
Q99698	Lysosomal-trafficking regulator OS=Homo sapiens OX=9606	LYST	0	0.5	0	0	0	0	0	1	0.5	0	0	0.5	0	0	1	1	0	0	0	0.5	0	0.5	0.5	0.5	0	0	0	0	0	0	0	0	0	0	0	0	1	0	0	0	0	0	0	1	0
Q9Y5Y7	Lymphatic vessel endothelial hyaluronic acid receptor 1 OS=Homo sapiens OX=9606	LYVE1	1	0	0.5	0	1	0	0	0.5	0	0	2	0.5	0	0	0	0	0	0	0	0	0	0	0	0	0.5	0	0	0	0	0	0	0	0	0	2	0	0	0	0	0	0	0	0	0	0
P61626	Lysozyme C OS=Homo sapiens OX=9606	LYZ	0	0	0	0	0	0	0	0	0	0	0	0	0	0	0	0	0	0	0	0	0	0	0	0	0	0	0	0	0	0	0	0	0	0	0	0	0	0	0	0	0	0	0	0	1.5
Q8TC57	Meiosis 1 arrest protein OS=Homo sapiens OX=9606	M1AP	0	0	0	0	0	0	0	0	0	0	0	0	0	0	0.5	0	0	0	0	0	0	0	0	0	0	0	0	0	0	0	0	0	0	0	0	0	0	0	0	0	0	0	0	0	0
Q13394	Putative nucleotidyltransferase MAB21L1 OS=Homo sapiens OX=9606	MAB21L1	0	0	0	0	0	0	0	0	0.5	0	0	0	0	0	0	0	0	0	0	0	0	0	0	0	0	0	0	0	0	0	0	0	0	0	0	0	0	0	0	0	0	0	0	0	0
H3BQK9	Microtubule-actin cross-linking factor 1, isoforms 1/2/3/5 OS=Homo sapiens OX=9606	MACF1	0	0.5	0	0	0	0	0	0	0	0	0	0	0	0	0	0	0	0	0	0	0	0	0	0	0	0	0	0	0	0	0	0	0	0	0	0	0	0	0	0	0	0	0	0	0
Q8N5G2	Macoilin OS=Homo sapiens OX=9606	MACO1	0	0	0	0	0	0	0	0	0	0	0	0	0	0	0	0.5	0.5	0	0	0	0	0	0	0	0	0	0	0	0	0.5	0	0	0	0	0	0	0	0	0	0	0	0	0	0	0
A1Z1Q3	O-acetyl-ADP-ribose deacetylase MACROD2 OS=Homo sapiens OX=9606	MACROD2	0	0	0	0	0	0	0	0	0	0	0	0	0.5	0	0	0	0	0	0	0	0	0	0	0	0	0	0	0	0	0	0	0	0	0	0	0	0	0	0	0	0	0	0	0	0
Q9Y6D9	Mitotic spindle assembly checkpoint protein MAD1 OS=Homo sapiens OX=9606	MAD1L1	0	0	0	0	0	0	0	0	0	0	0	0	0	0	0	0	0	0	0	0	0	0	0	0	0	0	0	0	0	0	0	0	0	0	0	0	0.5	0	0	0	0	0	0	0	0
A6NCF6	Putative MAGE domain-containing protein MAGEA13P OS=Homo sapiens OX=9606	MAGEA13P	0	0	0	0	0	0	0	0	0	0	0.5	0	0	0	0	0	0	0	0	0	0	0	0	0	0	0	0	0	0	0	0	0	0	0	0	0	0	0	0	0	0	0	0	0	0
O15481	Melanoma-associated antigen B4 OS=Homo sapiens OX=9606	MAGEB4	0	0	0	0	0	0	0	0	0	0	0	0	0	0	0	0	0	0	0	0	0	0	0	0	0	0	0	0	0	0	0	0	0	0	0	0	0	0	0	0.5	0	0	0	0	0
Q9H213	Melanoma-associated antigen H1 OS=Homo sapiens OX=9606	MAGEH1	0	0	0	0	0	0	0	1	0	0	0	0	0	0	0	0	0	0	0	0	0	0	0	0	0	0	0	0	0	0	0	0	0	0	0	0	0	0	0	0	0	0	0	0	0
Q96QZ7	Membrane-associated guanylate kinase, WW and PDZ domain-containing protein 1 OS=Homo sapiens OX=9606	MAGI1	0	0	0	0	0	0	0	0	0	0	0	0	0	0	0	0	0	0	0	0	0	0	0	0	0	0	0	0	0	0	0	0	0.5	0	0	0	0	0	0	0	0	0	0	0	0
Q86UL8	Membrane-associated guanylate kinase, WW and PDZ domain-containing protein 2 OS=Homo sapiens OX=9606	MAGI2	0	0	0	0	0	0	0	0	0	0	0	0	0	0	0	0	0	0	0	0	0	0	0	0	0	0	0	0	0	0	0	0	0	0	0	0	0	0	0.5	0	0	0	0	0	0.5
Q969L2	Protein MAL2 OS=Homo sapiens OX=9606	MAL2	0	0	0	0	0	0	0	0	0	0	0	0	0	0	0	0	0	0	0	0	0	0.5	0	0	0	0	0	0	0	0.5	0	0	2	0	0	0	0	0	0	2.5	0	0	0	0	0
Q5VYJ5	MAM and LDL-receptor class A domain-containing protein 1 OS=Homo sapiens OX=9606	MALRD1	0	0	0	0	0	0	0	0	0	0	0	0	0	0.5	0.5	0	0	0	0	0	0	0	0	0	0	0	0	0	0	0	0	0	0	0	0	0	0	0	0	0	0	0	0	0	0
Q96EH3	Mitochondrial assembly of ribosomal large subunit protein 1 OS=Homo sapiens OX=9606	MALSU1	0	0	0	0	0	0	0	0	0	0	0	0	0	0	0	0	0	0	0.5	0	0	0	0	0	0	0	0	0	0	0	0	0	0	0	0	0	0	0	0	0	0	0	0	0	0
Q8IZL2	Mastermind-like protein 2 OS=Homo sapiens OX=9606	MAML2	0	0	0	0	0	0	0	0	0	0	0	0	0	0.5	0	0	0	0	0	0	0	0.5	0	0	0	0	0	0	0	0	0	0	0	0	0	0	0	0	0	0	0	0	0	0	0
P33908	Mannosyl-oligosaccharide 1,2-alpha-mannosidase IA OS=Homo sapiens OX=9606	MAN1A1	2	13	3	0.5	5	4	0	10.5	2.5	1	1.5	0	4.5	6	10	24.5	2.5	11	1.5	4.5	25	10	2	14	4	5.5	0.5	0	0	3.5	1	0	0	1	0	0	7	0	18.5	2	0	1.5	2	0	2
Q9NR34	Mannosyl-oligosaccharide 1,2-alpha-mannosidase IC OS=Homo sapiens OX=9606	MAN1C1	0	0	0	0	0	0	0	0	0	0	0	0	0	0	0	0	0	0	0	0	0	0	0	0	0	0	0	0	0	0	0	0	0	0	0	0	0	0	0	0	0	0	0	0.5	0
Q16706	Alpha-mannosidase 2 OS=Homo sapiens OX=9606	MAN2A1	0	0.5	0	0	0	0	0	0	0	0	0	0	0	0	0	1.5	0	0	0	0	1.5	0	0	0	0	0	0	0	0	0	0	0	0	0	0	0	0	0	2	0	0	0	0	0	0
H0YLL4	Alpha-mannosidase 2x (Fragment) OS=Homo sapiens OX=9606	MAN2A2	0	0	0	0	0.5	0	0	0	0	0	0	0	0	0	0	0	0	0	0	0	0	0	0	0	0	0	0	0	0	0	0	0	0	0	0	0	0	0	0	0	0	0	0	0	0
O00754	Lysosomal alpha-mannosidase OS=Homo sapiens OX=9606	MAN2B1	0	0.5	0	0	0	0	0	0	0	0	0	0	0	0	1	1.5	0	0	0	0.5	0	0	0	0	0	0	0	0	0	0	0	0	0	0	0	0	0	0	0	0	0	0.5	0	0	0
Q9Y2E5	Epididymis-specific alpha-mannosidase OS=Homo sapiens OX=9606	MAN2B2	0	0.5	1	0	0	0	0	0	0	1	3	1	0.5	0	0.5	2	0	0	0	0	0	0	0	1	0	0	0	0	0	0	0	0	0	0	0	0	2	0	0	6	0	0.5	0	0	0
Q9H8J5	MANSC domain-containing protein 1 OS=Homo sapiens OX=9606	MANSC1	0	0	0	0	0	0	0	0	0	0	0	0.5	0	0	0	0	0	0	0	0.5	0	0	0	0	0	0	0	0	0	0	0	0	0	0	0	0	0	0	0	0	0	0	0	0.5	0
Q9P2G4	Microtubule-associated protein 10 OS=Homo sapiens OX=9606	MAP10	0	0	0	0	0	0	0	0	0	0	0	0	0	0	0	0	0	0	0	0	0	0	0.5	0	0	0	0	0	0	0	0	0	0	0	0	0	0	0	0	0	0	0	0	0	0
E9PGC8	Microtubule-associated protein 1A OS=Homo sapiens OX=9606	MAP1A	0	0	0	0	0	0.5	0	0	0	0	0	0	0	0	0	0	0	0	0	0	0	0	0	0	0	0	0	0	0	0	0	0	0	0	0	0	0	0	0	0	0	0	0	0	0
A6NCE7	Microtubule-associated proteins 1A/1B light chain 3 beta 2 OS=Homo sapiens OX=9606	MAP1LC3B2	0	0	0	0	0	0	0	0	0	0	0	0	0	0	0	0	0	0	0	0	0	0	0	0	0	0	0	0	0	0	0	0	0	0	0	0	0	0	0	0.5	0	0	0	0	0
Q66K74	Microtubule-associated protein 1S OS=Homo sapiens OX=9606	MAP1S	0	0	0	0	0	0	0	0	0	0	0	0	0	0.5	0	0	0	0	0	0	0	0.5	0	0	0	0	0	0	0	0	0	0	0	0	0	0	0	0	0	0	0	0	0	0	0
P11137	Microtubule-associated protein 2 OS=Homo sapiens OX=9606	MAP2	0	0	0	0	0	0	0	0	0	0	0	0	0	0	0	0	0	0	0	0	0	0	0	0	0	0	0	0	0	0	0	0	0	0	0	0.5	0	0	0	0	0	0	0	0	0
Q02750	Dual specificity mitogen-activated protein kinase kinase 1 OS=Homo sapiens OX=9606	MAP2K1	0	0	0	0	0	0	0	0	0	0	0	0	0	0	0	0	0	0	0	0	0	0	0	0	0	0	0	0	0	0.5	0	0	0	0	0	0	0	0	0	0	0	0	0	0	0
J3KRV4	Dual-specificity mitogen-activated protein kinase kinase 3 (Fragment) OS=Homo sapiens OX=9606	MAP2K3	0	0	0	0	0	0	0	0	0	0	0	0	0	0	0	0	0	0	0	0	0	0	0	0	0	0	0	0	0	0	0	0	0	0	0	0	0	0	0	0	0	0	0	0.5	0
C9J4W2	Mitogen-activated protein kinase kinase kinase 13 (Fragment) OS=Homo sapiens OX=9606	MAP3K13	0	0	0	0	0	0	0	0	0	0	0.5	0	0	0	0	0	0	0	0	0	0	0	0	0	0	0	0	0	0	0	0	0	0	0	0	0	0	0	0	0	0	0	0	0	0
A0A1W2PKR9	Mitogen-activated protein kinase kinase kinase OS=Homo sapiens OX=9606	MAP3K21	0	0	0	0.5	0	0	0	0	0	0	0	0	0	0	0.5	0	0	0	0	0	0	0	0	0	0	0	0	0	0	0	0	0	0	0	0	0.5	0	0	0	0	0	0	0	0	0
Q9Y6R4	Mitogen-activated protein kinase kinase kinase 4 OS=Homo sapiens OX=9606	MAP3K4	0	0	0	0	0	0	0.5	0	0	0	0	0	0	0	0	0	0	0	0	0	0	0	0	0	0	0	0	0	0	0	0	0	0	0	0	0	0	0	0	0	0	0	0	0	0
P41279	Mitogen-activated protein kinase kinase kinase 8 OS=Homo sapiens OX=9606	MAP3K8	0	0	0	0	0	0	0	0	0	0	0	0	0	0	0	0	0	0	0	0	0	0	0	0	0	0	0	0	0	0	0	0	0	0	0	0	0	1	0	0	0	0	0	0	0
Q96JE9	Microtubule-associated protein 6 OS=Homo sapiens OX=9606	MAP6	0	0	0	0	0	0	0	0	0	0	0	0	0	0	0	0	0	0	0.5	0	0	0	0	0	0	0	0	0	0	0	0	0	0	0	0	0	0	0	0	0	0	0	0	0	0
Q9H9H5	MAP6 domain-containing protein 1 OS=Homo sapiens OX=9606	MAP6D1	0	0	0	0	0	0	0	0	0	0	0	0	0	0	0	0.5	0	0	0	0	0	0	0	0	0	0	0	0	0	0	0	0	0	0	0	0	0	0	0	0	0	0	0	0	0
Q49MG5	Microtubule-associated protein 9 OS=Homo sapiens OX=9606	MAP9	0	0	0	0	0	0	0	0	0.5	0	0	0	0	0	0	0	0	0	0	0	0	0	0	0	0	0	0	0	0	0	0	0	0	0	0	0	0	0	0	0	0	0	0	0	0
D6RC26	Mitogen-activated protein kinase 10 (Fragment) OS=Homo sapiens OX=9606	MAPK10	0	0	0	0	0	0	0.5	0	0	0	0.5	0	0.5	0	0	0	0	0	0.5	0	0	0	0	0	0.5	0	0	0	0	0	0	0	0	0	0	0	0	0	0	0.5	0	0	2	0	0
P53778	Mitogen-activated protein kinase 12 OS=Homo sapiens OX=9606	MAPK12	0	0	0	0	0	0	0	0	0	0	0	0	0	0	0	0	0	0	0	0	0	0	0	0	0	0	0	0	0	0	0	0	0	0	0	0	0	0	0	0	0	0.5	0	0	0
Q16659	Mitogen-activated protein kinase 6 OS=Homo sapiens OX=9606	MAPK6	0	0	0	0	0	0	0	0	0	0	0	0	0	0	0	0.5	0	0	0	0	0	0	0	0	0	0	0	0	0	0	0	0	0	0	0	0	0	0	0	0	0	0	0	0	0
Q9UQF2	C-Jun-amino-terminal kinase-interacting protein 1 OS=Homo sapiens OX=9606	MAPK8IP1	0	0	0	0	0	0	0	0	0	0	0	0	0	0	0	0	0	0	0	0	0	0	0	0	0	0	0	0	0	0	0	0	0	0	0	0	0	0	0	0.5	0	0	0	0	0
P49137	MAP kinase-activated protein kinase 2 OS=Homo sapiens OX=9606	MAPKAPK2	0	0	0	0	0	0	0	0	0	0	0	0	0	0	0	0	0	0	0	0	0	0	0	0	0	0	0	0	0	0	0	0	0	0	0	0	0.5	0	0	0	0	0	0	0	0
Q8IW41	MAP kinase-activated protein kinase 5 OS=Homo sapiens OX=9606	MAPKAPK5	0	0	0	0	0	0	0	0	0.5	0	0	0	0	0	0	0	0	0	0	0	0	0	0	0	0	0	0	0.5	0	0	0	0	0	0	0	0	0	0	0	0	0	0	0	0	0
O60336	Mitogen-activated protein kinase-binding protein 1 OS=Homo sapiens OX=9606	MAPKBP1	0	0	0	0	0	0	0	0	0	0	0	0	0	0	0.5	0	0	0	0.5	0	0.5	0	0	0	0	0	0	0	0	0	0	0	0	0	0	0	0	0	0	0	0	0	0	0	0
J3KTN9	Probable E3 ubiquitin-protein ligase MARCH10 OS=Homo sapiens OX=9606	MARCH10	0	0	0	0	0	0	0	0	0	0	0	0	0	0	0	0	0	0	0	0	0	0	0	0	0	0	0	0	0	0	0	0	0	0	0	0	0	0	0	0	0	0	0.5	0	0
Q9H992	E3 ubiquitin-protein ligase MARCH7 OS=Homo sapiens OX=9606	MARCH7	0	0	0	0	0	0	0	0	0	0	0	0	0	0	0	0	0	0	0	0	0	0	0	0	0	0	0	0	0	0	0	0	0	0	0	0	0	0	0.5	0	0	0	0	0	0
Q5T0T0	E3 ubiquitin-protein ligase MARCH8 OS=Homo sapiens OX=9606	MARCH8	0	0	0.5	0	0	0	0	0	0	0	0	0	0	0	0	0	0	0	0	0	0	0	0	0	0	0	0	0	0	0	0	0	0	0	0	0	0	0	0	0	0	0	0	0	0
P29966	Myristoylated alanine-rich C-kinase substrate OS=Homo sapiens OX=9606	MARCKS	0	0	0	0	0	0	0	0	2	0	0	0	0	0	0	0	0	5.5	0	0	0	0	0	0	0	0	0	0	0	0	0	0	0	0	0	0	0	0	0	0	0	1.5	0	0	0
P49006	MARCKS-related protein OS=Homo sapiens OX=9606	MARCKSL1	0	0	0	0	0	0	0	0	0	0	0	0	0	0	0	0	0	1	0	0	0	0	0	0	0	0	0	0	0	0	0	0	0	0	0	0	0	0	0	0	0	0	0	0	0
O00187	Mannan-binding lectin serine protease 2 OS=Homo sapiens OX=9606	MASP2	19	12	17	1	6	0	0.5	37	17.5	11.5	11	6.5	17	14	55.5	4	5.5	14	5.5	0	19	5.5	8.5	11	8	1.5	9	2.5	0.5	5	2.5	6.5	3.5	0	10	0	6.5	0	16	15	0.5	6.5	9.5	0	3.5
O15021	Microtubule-associated serine/threonine-protein kinase 4 OS=Homo sapiens OX=9606	MAST4	0	0	0	0	0.5	0	0	0	0	0	0	0	0	0	0	0	0	0	0	0	0	0	0	0	0	0.5	0	0	0	0	0	0	0	0	0	0	0	0	0	0	0	0	0	0	0
P21941	Cartilage matrix protein OS=Homo sapiens OX=9606	MATN1	0	0	0	0.5	0	0	0	0	0	0	0	0	0	0	0	0	0	0	0	0	0	0	0	0	0	0	0	0	0	0	0	0	0	0	0	0	0	0	0	0	0	0	0	0	0
O00339	Matrilin-2 OS=Homo sapiens OX=9606	MATN2	0	0	0	0	0	0	0	0	0	0	0	0	0	0	0	0	0	0	0	0	0	0	0	0	0	0	0	0.5	0	0	0	0	0	0	0	0.5	0	0	0	0	0	0	0	0	0
O95460	Matrilin-4 OS=Homo sapiens OX=9606	MATN4	0	0	0	0	0	0	0	0	0	0	0	0	0	0	0.5	0	0	0	0	0	0	0	0	0	0	0	0	0	0	0	0	0	0	0	0	0	0	0	0	0	0	0	0	0	0
A8MXP9	Matrin-3 OS=Homo sapiens OX=9606	MATR3	0	0	0	0	0	0	0	0	0.5	0	0.5	0	0	0	0	0	0	0	0	0	0	0	0	0	0.5	0	0	0	0	0	0	0	0	0	0	0	0	0	0	0	0	0	0	0	0
P02144	Myoglobin OS=Homo sapiens OX=9606	MB	0	0	0	0	0	0	0	0	0	0	0	1.5	0	0	0	0	0	0	0	0	0	0	0	0	0	0	0	0	0	0	0	0	0	0	0	0	0	0	0	0	0	0	0	0	0
Q05BQ5	MBT domain-containing protein 1 OS=Homo sapiens OX=9606	MBTD1	0	0	0	0	0	0	0	0	0	0	0	0	0	0	0	0	0	0	0	0	0	0	0.5	0	0	0	0	0	0	0	0	0	0	0	0	0	0	0	0	0	0	0	0	0	0
Q14703	Membrane-bound transcription factor site-1 protease OS=Homo sapiens OX=9606	MBTPS1	0	0	0	0	0	0	0	1.5	0	0	0	0	2.5	1.5	0.5	2	0	0	0	0	0.5	1.5	0.5	1.5	1	0	0	0	0	0	0	0	0	0	0	0	0	0	0	0	0	0	0	0	0.5
O43462	Membrane-bound transcription factor site-2 protease OS=Homo sapiens OX=9606	MBTPS2	0	0	0	0	0	0	0	0	0	0	0	0	0	0.5	0	0	0	0	0	0	0	0	0	0	0	0	0	0	0	0	0	0	0	0	0	0	0	0	0	0	0	0	0	0	0
E9PG35	Methylcrotonoyl-CoA carboxylase subunit alpha, mitochondrial (Fragment) OS=Homo sapiens OX=9606	MCCC1	0	0	0	0	0	0	0	0	0	0	0	0	0	0	0	0	0	0	0	0	0	0	0	0	0	0	0	0	0	0	0	0.5	0	0	0	0	0	0	0	0	0	0	0	0	0
Q86YR7	Probable guanine nucleotide exchange factor MCF2L2 OS=Homo sapiens OX=9606	MCF2L2	0	0	0	0	0	0	0	0	0	0	0	0	0	0	0	0	0	0	0	0	0	0.5	0	0	0	0	0	0	0	0	0	0	0	0	0	0	0	0	0	0.5	0	0	0	0	0
Q07820	Induced myeloid leukemia cell differentiation protein Mcl-1 OS=Homo sapiens OX=9606	MCL1	0	0	0	0	0	0	0.5	0	0	0	0	0	0	0	0	0	0	0	0	0	0	0	0	0	0	0	0	0	0	0	0	0	0	0	0	0	0	0	0	0	0	0	0	0	0
Q4G0Z9	Minichromosome maintenance domain-containing protein 2 OS=Homo sapiens OX=9606	MCMDC2	0	0	0	0	0	0	0	0	0	0	0	0	0	0	0	0	0	0	0	0	0	0	0	0	0	0	0	0	0	0	0	0	0	0	0	0	0.5	0	0	0	0	0	0	0	0
Q96EZ8	Microspherule protein 1 OS=Homo sapiens OX=9606	MCRS1	0	0	0	0	0	0	0	0	0	0	0	0	0	0	0	0	0	0	0.5	0	0	0	0	0	0	0	0	0	0	0	0	0	0	0	0	0	0	0	0	0	0	0	0	0	0
Q6DN12	Multiple C2 and transmembrane domain-containing protein 2 OS=Homo sapiens OX=9606	MCTP2	0	0	0	0	0	0	0	0	0	0	0	0	0	0	0	0	0	0	0	0	0	0	0	0	0	0	0.5	0	0	0	0	0	0	0	0	0	0	0	0	0	0	0	0	0	0
Q8NE86	Calcium uniporter protein, mitochondrial OS=Homo sapiens OX=9606	MCU	0	0	0	0	0	0	0	0	0.5	0	0	0	0	0	0	0	0	0	0	0	0	0	0	0	0	0	0	0	0	0	0	0	0	0	0	0	0	0	0	0	0	0	0	0	0
Q7Z553	MAM domain-containing glycosylphosphatidylinositol anchor protein 2 OS=Homo sapiens OX=9606	MDGA2	0	0	0	0	0	0	0	0	1.5	0	0	0	0	0	0	0	0	0	0	0	0	0	0	0	0	0	0	0	0	0	0	0	0	0	0	0	0	0	0	0	0	0	0	0	0
P40925	Malate dehydrogenase, cytoplasmic OS=Homo sapiens OX=9606	MDH1	0	0	0	0	0	0	0	3	1	0	2	0.5	0	0	0	0.5	0	1	0	0.5	1.5	0	0	0.5	0	0	0	0	0	0	0	0	0	0	0	0	0	0	0.5	0	0	0	0	0	0
Q5I0G3	Putative malate dehydrogenase 1B OS=Homo sapiens OX=9606	MDH1B	0	0	0	0	0	0	0	0	0	0	0	0	0	0	0	0	0	0.5	0	0	0	0	0	0	0	0	0	0	0	0	0	0	0	0	0	0	0	0	0	0	0	0	0	0	0
Q8TC05	Nuclear protein MDM1 OS=Homo sapiens OX=9606	MDM1	0	0	0	0	0	0	0	0	0	0	0	0	0	0	0	0	0	0	0	0	0	0	0	0	0	0	0	0	0	0	0	0	0	0	0	0	0	0	0	0	0	0	0.5	0	0
Q9NU22	Midasin OS=Homo sapiens OX=9606	MDN1	0	0	0	0	0	0.5	0	0	0	0	0	0	0	0	0	0	0	0	0	0	0	0	0	0.5	0	0	0	0	0	0	0	0.5	0	0	0	0	0	0	0.5	0	0	0	0	0	0
Q16798	NADP-dependent malic enzyme, mitochondrial OS=Homo sapiens OX=9606	ME3	0	0	0	0	0	0.5	0	0	0	0	0	0	0	0	0	0	0	0	0	0	0	0	0	0	0	0	0	0	0	0	0	0	0	0	0	0	0	0	0	0	0	0	0	0	0
P51608	Methyl-CpG-binding protein 2 OS=Homo sapiens OX=9606	MECP2	0	0	0	0	0	0	0	0	0	0	0	0	0	0	0	0	0	0	0	0	0	0	0	0.5	0	0	0	0	0	0	0	0	0	0	0	0	0	0	0	0	0	0	0	0	0
Q9BV79	Enoyl-[acyl-carrier-protein] reductase, mitochondrial OS=Homo sapiens OX=9606	MECR	0	0	0	0	0	0	0	0	0	0	0	0	0	0	0	0	0	0	0	0	0	0	0	0	0	0	0	0	0	0	0	0	0	0	0	0	0	0	0.5	0	0	0	0	0	0
A0A1W2PRB8	Mediator of RNA polymerase II transcription subunit 17 OS=Homo sapiens OX=9606	MED17	0	0	0	0	0	0	0	0	1	0	0	0	0	0	0	0	0	0	0	0	0	0	0	0	0	0	0	0	0	0	0	0	0	0	0	0	0	0	0	0	0	0	0	0	0
Q5JWT2	Mediator of RNA polymerase II transcription subunit 23 OS=Homo sapiens OX=9606	MED23	0	0	0	0	0	0	0	0	0	0	0	0	0	0	0	0	0	0	0	0	0	0.5	0	0	0	0	0	0	0	0	0	0	0	0	0	0	0	0	0	0	0	0	0	0	0
B9TX75	Mediator complex subunit MED24 variant MED24_i15 OS=Homo sapiens OX=9606	MED24	0	0	0	0	0	0	0	0	0	0	0.5	0	0	0	0	0	0	0.5	0	0	0	0	0	0	0	0	0	0	0	0	0	0	0	0	0	0	0	0	0.5	0	0	0.5	0	0	0
Q96G25	Mediator of RNA polymerase II transcription subunit 8 OS=Homo sapiens OX=9606	MED8	0	0	0	0	0	0	0	0	0	0	0	0	0	0	0	0	0	0	0	0	0	0	0	0	0	0	0	0.5	0	0	0	0	0	0	0	0	0	0	0	0	0	0	0	0	0
Q06413	Myocyte-specific enhancer factor 2C OS=Homo sapiens OX=9606	MEF2C	0	0	0	0	0	0	0	0	0	0	0	0	0	0	0	0	0	0	0.5	0	0	0	0	0	0	0	0	0	0	0	0	0	0	0	0	0	0	0	0	0	0	0	0.5	0	0
O75095	Multiple epidermal growth factor-like domains protein 6 OS=Homo sapiens OX=9606	MEGF6	0	0	0	0	0	0	0	0	0.5	0	0	0	0	0	0	0	0	0	0	0	0.5	0	0	0	0	0	0	0	0	0	0	0	0	0	0	0	0	0	0	0	0	0	0	0	0
Q7Z7M0	Multiple epidermal growth factor-like domains protein 8 OS=Homo sapiens OX=9606	MEGF8	0	0	0	0	0	0	0	0	0	0	0	0	0	0	0	0	0	0	0	1.5	0	0.5	0	0	0	0	0.5	0.5	0	0	0	0	0	0	0	0	0	0	0	0	0	0	0	0	0
Q8N635	Meiosis-specific with OB domain-containing protein OS=Homo sapiens OX=9606	MEIOB	0	0	0	0	0	0	0	0	0	0	0	0	0	0	0	0	0	0	0	0	0	0	0	0	0	0	0	0	0	0	0	0	0	0	0	0	0.5	0	0	0	0	0	0	0	0
A2RUB1	Meiosis-specific coiled-coil domain-containing protein MEIOC OS=Homo sapiens OX=9606	MEIOC	0	0.5	0	0	0	0	0	0	0	0	0	0	0	0	0	0	0	0	0	0	0	0	0	0	0	0	0	0	0	0	0	0	0	0	0	0	0	0	0	0	0	0	0	0	0
P08582	Melanotransferrin OS=Homo sapiens OX=9606	MELTF	0	0	0	0	0	0	0	0	0.5	0	0	0	0	0	0	0.5	0	1	0	2	5.5	0	0	1	0	0	0	0	0	2.5	0	0	0	0	0	0	0.5	0	1.5	0.5	0	1.5	0	0	0
P08581	Hepatocyte growth factor receptor OS=Homo sapiens OX=9606	MET	0	0	0	0	0	0	0	0.5	0	0	0	0	0	0	0	0.5	0	0	0	0	0	0	0	0.5	0	0	0	0	0	0	0	0.5	0	0	0	0	0	0	0	0	0	0	0.5	0	0
Q5VVY1	Alpha N-terminal protein methyltransferase 1B OS=Homo sapiens OX=9606	METTL11B	0	0	0	0	0	0	0	0	0	0	0	0	0	0	0	0	0	0	0	0	0	0	0	0.5	0	0	0	0	0	0	0	0	0	0	0	0	0	0	0	0	0	0	0	0	0
[truncated: 1,824 more rows]
