# Supplementary material for: The Proteomics-Based Stratification of Obese Subjects Allows for a Second Selective Level Beyond Gender Classification
Source: Int J Mol Sci. 2026 May 22;27(11):4678. doi: 10.3390/ijms27114678 (PMC13257239; doi:10.3390/ijms27114678)
Supplement: Supplementary file 1 [file ijms-27-04678-s001.zip › Table S2.xlsx]

## Sheet: DAPs
TABLE S2: DAPs. For each protein identified as DAP, it is reported the probability value (LDA), and DAve and DCI indexes for Group I vs Group II			Group I																					Group II
Accession	Description	Gene Name	U20	U30	U32	U33	U36	U37	U39	U40	U43	U45	U50	U52	U55	U57	U60	U61	U65	U51	U53	U56	U59	U13	U24	U26	U29	U34	U41	U42	U47	U10	U11	U16	U18	U19	U21	U22	U23	U25	U28	U31	U46	U49	U58	U62	U64	Prob>F	DAve
P00966	Argininosuccinate synthase OS=Homo sapiens OX=9606 GN=ASS1 PE=1 SV=2	ASS1	0.6	1.15856	0.632009	0	4.16471	7.65075	3.6088	4.62004	4.44924	1.32033	5.50284	3.83194	5.14768	10.4025	4.61983	12.69	5.38677	3.36417	4.87262	1.97389	5.51871	0	0	5.29924	0.495532	1.81354	0	2.01889	0.543926	0.972151	1.69186	0	3.52816	1.21974	2.24548	0	0	2.77833	0	0.991414	0	0	1.72677	0	0	2.81752e-08	1.15163
Q03154	Aminoacylase-1 OS=Homo sapiens OX=9606 GN=ACY1 PE=1 SV=1	ACY1	1.93391	6.29578	0	0.63305	8.76675	1.27081	6.70176	0.669812	0.645449	0	2.27637	0.960484	0	8.59822	0	0.592407	6.16901	0	0	0	0	1.12414	0.836653	0.478299	0	0	0	0	0	0	0	0	0	0	0	0	0	0	0	0	0	0	0	0	0	2.55873e-05	1.84157
P21399	Cytoplasmic aconitate hydratase OS=Homo sapiens OX=9606 GN=ACO1 PE=1 SV=3	ACO1	1.283	0.594545	0	0	6.26638	0	0	0	0	0	0	0	0	0.453387	0	0	2.68703	0.841043	3.37442	0	0	0	0	0	0	0	0	0	0	0	0	0	0	0	0	0	0	0.639397	0	0	0	0	0	0	0	0.00382443	1.84153
P34896	Serine hydroxymethyltransferase, cytosolic OS=Homo sapiens OX=9606 GN=SHMT1 PE=1 SV=1	SHMT1	0	0	0	0	0.421879	0	0	0	0	0	0	0.475244	0	1.35555	0	0	0	0.423894	0.751412	0	0.506551	0	0	0	0	0	0	0	0	0	0	0	0	0	0	0	0	0	0	0	0	0	0	0	0	0.00564397	2
O43175	D-3-phosphoglycerate dehydrogenase OS=Homo sapiens OX=9606 GN=PHGDH PE=1 SV=4	PHGDH	0	0	0	0.629938	0.836032	0	0	0	0	1.76652	0	0	0	0	0	0	0	0	0	0	2.00486	0	0	0	0	0	0	0	0	0	0	0	0	0	0	0	0	0	0	0	0	0	0	0	0	0.00577911	2
O75874	Isocitrate dehydrogenase [NADP] cytoplasmic OS=Homo sapiens OX=9606 GN=IDH1 PE=1 SV=2	IDH1	0	0	0	0	1.25791	0	0	0	0	26.0608	8.69635	5.76291	0	0	0	0	3.06545	0.423894	0	0	1.00243	0	0	0.390228	0	0	0	0	0	0	0	0	0	0	0	0	0	0	0	0	0	0	0	0	0	0.0129109	1.96655
P98164	Low-density lipoprotein receptor-related protein 2 OS=Homo sapiens OX=9606 GN=LRP2 PE=1 SV=3	LRP2	65.9413	78.0961	76.3734	108.62	98.5977	159.448	87.116	104.424	143.977	83.4728	102.456	110.881	57.962	102.647	101.636	74.768	118.811	145.5	114.972	71.1476	108.716	80.9383	59.0126	41.3872	57.2125	60.7925	80.7694	50.8862	36.0344	50.5571	93.2953	65.8396	59.1741	44.2744	34.2428	0	17.2395	36.5827	59.1568	67.9409	42.2833	55.189	38.6401	0	0	5.71807e-16	0.684009
P02649	Apolipoprotein E OS=Homo sapiens OX=9606 GN=APOE PE=1 SV=1	APOE	5.82056	4.66478	4.7819	3.15591	6.71143	1.27081	2.06197	0.669812	11.4458	3.98837	0.91714	0	1.52838	12.2069	7.69971	1.2056	4.21341	2.09924	4.49229	0.392719	2.51141	0	0	1.34683	4.97149	0	0	0	1.09183	0	0	0	0	0.399008	0.561136	0	0	0	0.779103	1.31596	0	0.434509	2.57661	0	0	3.42728e-08	1.48026
P21796	Voltage-dependent anion-selective channel protein 1 OS=Homo sapiens OX=9606 GN=VDAC1 PE=1 SV=2	VDAC1	1.93391	0.594545	0	2.52598	0	3.16408	0	0	0	0	3.19351	2.39621	7.80116	7.68683	1.53994	7.86758	2.71244	2.52313	0	2.76963	0	0	0.836653	2.21535	0	0	0	2.01211	0	0	0	0	0	0	2.24501	0	0	0	0	0	0	0	0	0	0	1.78321e-05	1.45876
O95342	Bile salt export pump OS=Homo sapiens OX=9606 GN=ABCB11 PE=1 SV=2	ABCB11	0	0	0.563467	0.629938	1.67206	0.648351	0	0	0	0	0	1.92097	0	0.451082	0	0	1.16066	0	0.74679	1.58117	1.49831	0	0	0	0	0	0	0	0	0	0	0	0	1.64147	0	0	0	0	0	0	0	0	0	0	0	0.000375652	1.47533
P02749	Beta-2-glycoprotein 1 OS=Homo sapiens OX=9606 GN=APOH PE=1 SV=3	APOH	0	0	0	0	0	0.648351	0	0	0	0	0	0	0	0	0	0	0	0	0	1.58117	0	0	0	0	1.99021	0	1.5865	0	0	0	0	0	0	0	2.24548	0	0	0	0	0	0	0.84196	1.71774	1.26092	0	0.0177386	-1.24883
P04114	Apolipoprotein B-100 OS=Homo sapiens OX=9606 GN=APOB PE=1 SV=2	APOB	0	0	0	0	0	0	0	0	0	0	0	0	0	0	0	0	0	0	0	0	0	1.12414	0	0	1.49468	0	0	0	0	0	0	0	0	0	0	0	0	0	0	0	0	0	1.72677	2.5124	0	0.0220085	-2
P05155	Plasma protease C1 inhibitor OS=Homo sapiens OX=9606 GN=SERPING1 PE=1 SV=2	SERPING1	10.9808	15.5643	6.4723	3.15903	18.8146	1.27081	4.63979	0	12.0913	7.05696	0	9.10961	2.07323	18.9962	11.2929	1.79801	13.8263	3.37766	18.7275	0	19.0355	0	4.85649	0	1.49468	4.22084	0	0	1.08785	17.0153	0.563953	0	0	10.2479	1.12321	0	0	1.49954	0	3.29879	0	1.73804	0.867899	0.938613	0	8.16912e-07	1.15745
P10909	Clusterin OS=Homo sapiens OX=9606 GN=CLU PE=1 SV=1	CLU	6.46206	16.1893	25.5999	13.896	13.3688	11.3855	5.67147	3.91591	11.4803	11.4915	3.19351	10.1201	3.12754	19.4449	14.8861	10.2372	13.0568	3.78807	21.3482	7.11528	20.0593	8.99315	3.96886	1.73706	4.47595	3.00107	12.6565	4.53317	3.81942	15.0605	6.2741	3.86375	4.14027	11.0231	19.6477	0	0	3.63848	7.17894	5.61328	0.62285	0.434509	6.43701	2.20425	0	1.81724e-06	0.694154
O00187	Mannan-binding lectin serine protease 2 OS=Homo sapiens OX=9606 GN=MASP2 PE=1 SV=4	MASP2	15.4995	64.4376	16.7367	21.4739	30.9332	10.1665	11.3409	11.0779	7.0138	12.3657	16.0664	10.5753	11.9299	17.1826	0	6.59962	3.07816	12.6156	11.9856	5.13624	6.51047	21.3587	15.0388	0.868528	5.47106	7.20579	0.775517	0	7.09491	1.4556	10.2319	2.67298	0.563953	4.12641	2.80661	6.62787	3.36103	0	15.9996	2.31093	0.62285	0	8.14572	0	0	1.21447e-05	1.03162
P02671	Fibrinogen alpha chain OS=Homo sapiens OX=9606 GN=FGA PE=1 SV=2	FGA	12.2638	51.5713	5.97738	13.8929	16.7438	4.46078	9.79403	5.22121	3.17556	3.97011	4.5857	6.71339	11.983	12.2138	0	2.4112	17.2956	2.52313	8.61581	24.4824	1.00243	5.62072	4.3362	0.390228	0	4.83073	0	0.502179	10.3784	4.86601	2.2659	5.34595	0	5.34615	0	0.509391	0	0	5.57898	0.659759	0	3.36784	12.4491	35.301	0	0.00333553	0.885463
P01009	Alpha-1-antitrypsin OS=Homo sapiens OX=9606 GN=SERPINA1 PE=1 SV=3	SERPINA1	63.9697	9.80199	2.88588	0.629938	15.9001	0.648351	0.515148	0	5.11191	7.49403	0	8.15912	12.9488	26.6853	8.72634	7.2336	15.0632	6.7216	21.3482	11.8588	11.0374	1.12414	2.71388	0	6.4702	27.0741	0	0	3.81942	7.78247	0.574041	0	0	9.09628	0	0	0	0	0.820857	0	0	1.24941	10.7494	24.8914	0	0.00339898	0.893567
P05154	Plasma serine protease inhibitor OS=Homo sapiens OX=9606 GN=SERPINA5 PE=1 SV=3	SERPINA5	21.3201	19.101	71.1802	5.05195	0	12.6822	17.5275	8.50163	14.0276	2.64979	0	0.970481	3.09215	2.26233	16.9394	14.4672	4.60453	0	0.375706	0	0	2.24829	7.05008	3.95241	1.49468	3.01719	5.535	4.53656	0	7.77721	7.95587	0	9.97239	4.50269	24.7003	4.5903	0	14.7518	3.19992	4.94641	1.3169	1.24941	1.71774	0	0	0.0348271	0.617793
P03951	Coagulation factor XI OS=Homo sapiens OX=9606 GN=F11 PE=1 SV=1	F11	1.93391	0	5.77175	0.629938	0	0	0.515839	0	0	0.446196	0	0	0	1.80894	0	0	0.378418	0	0	0	0	0	0	0	0	0	0	0.505569	0	0	0	0	0	0	0	0	0	0	0	0	0	0	0	0	0	0.0215591	1.83134
P40197	Platelet glycoprotein V OS=Homo sapiens OX=9606 GN=GP5 PE=1 SV=1	GP5	0	0	0	0	1.25019	0	0	0	0	0	0	0	0	0	0	0	0.378418	0	1.1225	0	0	0	0	0	0	0	0	0	0	0	0	0	0	0	0	0	0	0	0	0	0	0	0	0	0	0.0236274	2
O00161	Synaptosomal-associated protein 23 OS=Homo sapiens OX=9606 GN=SNAP23 PE=1 SV=1	SNAP23	0	0	0	0	0	0	0	0	0	0	0	1.92097	0	0	0	0	0	0.417149	0.749101	0	0	0	0	0	0	0	0	0	0	0	0	0	0	0	0	0	0	0	0	0	0	0	0	0	0	0.0291627	2
P00749	Urokinase-type plasminogen activator OS=Homo sapiens OX=9606 GN=PLAU PE=1 SV=2	PLAU	8.4148	0	10.6907	0	0	0	0	0	0.628223	0	0	0	0	0	1.02663	2.4112	0	0	0	0	0	0	0	0	0	0	0	0	0	0	0	0	1.12791	0	0.561603	0	0	0	0	2.31093	0	0	0	0	0	0.0364064	1.41109
P08697	Alpha-2-antiplasmin OS=Homo sapiens OX=9606 GN=SERPINF2 PE=1 SV=3	SERPINF2	0	0	0	0	0	0	0	0	0	0	0	0.48524	0	0.453387	0	0	0	0	0.74679	0	2.00486	0	0	0	0	0	0	0	0	0	0	0	0	0	0	0	0	0	0	0	0	0	0	0.312871	0	0.0375447	1.68738
O43633	Charged multivesicular body protein 2a OS=Homo sapiens OX=9606 GN=CHMP2A PE=1 SV=1	CHMP2A	2.58482	3.44516	7.17286	6.94177	3.76601	3.83832	4.12395	7.83182	10.8176	4.41631	11.8899	8.65436	3.61931	5.8779	4.61983	1.2056	7.31697	5.04626	6.3662	6.32469	6.01459	0	0	1.34683	0.991065	0	1.62196	2.0155	0	0.972151	0	0	4.14027	1.61875	2.80708	0	0	0	0	3.634	1.93975	0	3.01959	0	0	4.65496e-17	1.33945
Q8WUM4	Programmed cell death 6-interacting protein OS=Homo sapiens OX=9606 GN=PDCD6IP PE=1 SV=1	PDCD6IP	5.16965	2.88114	20.818	18.3211	22.151	12.7081	17.5268	11.7477	33.7437	28.7471	33.525	25.0026	12.404	34.8324	25.6657	3.00361	28.8514	24.8007	20.9771	27.2727	19.5527	3.37243	5.69314	6.07969	0	0	5.57047	2.01889	0.543926	2.43301	0	8.53142	8.79634	10.6696	0	0	19.6153	1.49954	0	10.8878	0.694051	2.55294	0	0	2.02076	2.08003e-16	1.32246
Q9H444	Charged multivesicular body protein 4b OS=Homo sapiens OX=9606 GN=CHMP4B PE=1 SV=1	CHMP4B	0	0	6.60939	8.21098	4.59431	5.7057	4.64048	1.94079	8.27025	5.29957	8.63043	5.7729	4.14646	6.78237	5.64645	0	5.75249	7.1455	6.73959	6.32469	4.02039	1.12414	0.469306	0.956599	0	0	2.36201	1.00775	0	0.972151	0	0.567754	0	2.46221	0	0	3.36103	0.430073	0	4.61831	0	0	0.867899	0	0	4.47073e-15	1.40299
O75351	Vacuolar protein sorting-associated protein 4B OS=Homo sapiens OX=9606 GN=VPS4B PE=1 SV=2	VPS4B	5.16965	6.9819	7.03577	8.21409	5.41489	3.16408	5.67009	3.91591	8.93292	5.73664	12.3649	7.18864	4.67362	8.59591	10.2663	3.02439	11.5177	9.66863	8.6135	13.037	7.00635	3.37243	2.61192	3.95241	0	0	6.34598	4.03099	0	2.91645	2.27599	2.16049	7.00818	6.94218	0	0	6.22942	2.13894	0.779103	4.28666	3.9507	2.52588	0.85887	0	0	1.72675e-12	0.880548
Q99816	Tumor susceptibility gene 101 protein OS=Homo sapiens OX=9606 GN=TSG101 PE=1 SV=2	TSG101	0	0	4.98753	8.20787	2.07849	1.86738	2.57712	1.33962	10.1894	8.81436	8.69635	8.16911	2.61808	5.87559	7.1864	0	8.07381	6.30445	5.6171	7.51314	6.00391	0	1.30596	0	0	0	0.810979	0	0	0	0	0	1.17605	4.12641	0.561136	0	3.85366	1.06947	0	2.63903	0	0.407451	0	0	0	7.57965e-12	1.47734
P53990	IST1 homolog OS=Homo sapiens OX=9606 GN=IST1 PE=1 SV=1	IST1	10.3581	8.70448	11.9548	17.6818	15.064	23.5229	14.4338	11.0779	26.7299	11.4824	20.9953	21.6159	13.4937	14.4738	18.4793	8.4392	21.5598	16.8141	17.983	20.1419	16.5241	2.24829	6.21343	5.99162	8.95191	3.00107	9.51898	7.55642	0	5.3442	4.56206	10.8577	17.6408	16.0385	3.36822	1.01878	24.4542	8.55575	1.64171	12.8706	12.475	4.61725	5.15322	0	6.06228	2.0726e-10	0.650003
Q9UN37	Vacuolar protein sorting-associated protein 4A OS=Homo sapiens OX=9606 GN=VPS4A PE=1 SV=1	VPS4A	2.58482	2.88114	3.02296	4.4189	7.53201	3.18997	4.6391	2.61061	10.2066	2.21272	9.58053	8.65436	2.60039	5.43142	7.1864	0	12.2745	7.56264	10.8654	17.3826	8.00878	1.12414	3.55053	1.73706	0	0	4.75949	2.0155	0	1.9443	0	2.67298	4.09212	6.47501	0	0	5.24415	0.639397	0.779103	2.63903	0.694051	1.68392	0.42492	0	0	5.35529e-09	1.07586
Q7LBR1	Charged multivesicular body protein 1b OS=Homo sapiens OX=9606 GN=CHMP1B PE=1 SV=1	CHMP1B	5.82056	3.44516	4.71336	6.31494	4.18016	7.0024	5.15494	4.58572	6.36836	3.54218	5.97789	4.32718	3.10985	2.71341	4.10651	3.04518	5.00835	3.78132	4.12121	3.95293	2.50074	3.37243	3.55053	0.868528	2.98128	1.79742	4.79495	1.50993	1.09183	4.37731	2.27599	1.648	4.14027	3.28295	0.561136	0	3.85366	2.56901	4.06253	2.96359	1.93975	1.68392	4.30338	0	8.08305	1.08502e-06	0.467914
P60953	Cell division control protein 42 homolog OS=Homo sapiens OX=9606 GN=CDC42 PE=1 SV=2	CDC42	0.650912	0	1.6904	3.78896	3.76601	3.16408	3.09365	5.22121	2.54734	4.41631	4.5857	2.86146	3.09215	3.61557	4.10651	1.2056	3.06545	5.4769	4.4946	3.95293	1.51965	0	0.418326	0.868528	0	0	0	1.00775	0	3.40516	2.27599	1.02498	1.2242	2.08593	0	0	0.463497	0.430073	0	0.987862	1.93975	1.68392	0	0	0	5.60918e-12	1.15295
Q9UQN3	Charged multivesicular body protein 2b OS=Homo sapiens OX=9606 GN=CHMP2B PE=1 SV=1	CHMP2B	2.58482	1.15856	1.26402	0.63305	5.01619	3.16408	3.6088	1.97512	3.83824	4.86251	5.53579	4.81242	2.58269	3.16679	4.61983	0.613193	4.59183	4.20522	4.4946	4.35595	5.01215	0	1.77527	1.34683	0	0	3.17299	1.51332	0	1.46086	0	0.51249	2.35211	3.28295	1.12274	0	3.36103	0.639397	0.779103	1.64762	0	0.407451	0	0	0	1.68242e-11	1.02067
Q9H9H4	Vacuolar protein sorting-associated protein 37B OS=Homo sapiens OX=9606 GN=VPS37B PE=1 SV=1	VPS37B	0	0.564018	2.39095	1.25988	1.67979	0.622459	1.54683	0.635491	0.645449	2.21272	4.11065	0	0.527156	0.451082	1.02663	0	1.53908	2.52313	2.2473	0.397867	0.99176	0	0	0.478299	0	0	0	0	0	0	0	0	0	0.42173	0	0	0.492634	0	0	1.64762	0	0	0	0	0	1.06895e-07	1.57198
Q9UK41	Vacuolar protein sorting-associated protein 28 homolog OS=Homo sapiens OX=9606 GN=VPS28 PE=1 SV=1	VPS28	0	0	1.82749	0	2.50037	0	1.0303	0.635491	5.72291	3.53305	2.27637	2.88145	0	1.35786	2.05326	0	3.8604	2.51638	2.24499	3.95808	2.51141	0	0	0.868528	0	0	0	0	0.543926	0	0	0	2.35211	2.0632	0	0	1.44877	0	0	2.30383	0	0	0	0	0	1.80619e-06	1.25458
F5H423	Uncharacterized protein OS=Homo sapiens OX=9606 PE=3 SV=1	ARF3	1.283	0.564018	0.563467	2.52598	2.5081	2.54162	3.09296	0	1.2909	6.6199	3.22647	4.31718	2.60039	1.80894	5.64645	0	4.61723	1.69558	2.99871	3.55506	4.5056	1.12414	1.77527	2.12728	0	0	0	2.52107	0	0.488705	0	3.296	0.563953	3.70468	0	0	1.91226	1.49954	2.42082	0.328103	0	0.434509	0	0	0	2.16168e-06	0.884772
Q9NP79	Vacuolar protein sorting-associated protein VTA1 homolog OS=Homo sapiens OX=9606 GN=VTA1 PE=1 SV=1	VTA1	0	0	1.26402	0	3.34413	1.27081	3.09365	0	1.27367	1.32946	3.70151	4.31718	0	0.453387	3.5932	0	4.99565	2.10598	4.87031	7.12043	6.52114	1.12414	0	0.478299	0	0	0	0	0	0	0	0	2.35211	3.68196	0	0	2.83925	0.639397	0	1.65117	0	0	0	0	0	7.12873e-06	1.20569
P51149	Ras-related protein Rab-7a OS=Homo sapiens OX=9606 GN=RAB7A PE=1 SV=1	RAB7A	0	0	0	0.63305	2.5081	0	0	0	0	6.60164	5.02779	6.6934	0	1.80663	0	0	1.14796	4.62237	0.375706	1.58632	5.51871	0	0	0.390228	0	0	0	0	0	0	0	0.51249	0	0.820737	0	0	0.463497	0	0	0	0	0	0	0	0	3.28326e-05	1.77401
A5D8V6	Vacuolar protein sorting-associated protein 37C OS=Homo sapiens OX=9606 GN=VPS37C PE=1 SV=2	VPS37C	0	0	0	1.89604	1.26564	0	0.515148	2.61061	0.645449	4.42544	0.91714	0	2.60039	0	0	0	2.29591	0	2.99871	0	0	0	0	0.478299	0	0	0	0	0	0	0	0	0	0	0	0	1.44877	0	0	0.328103	0	0	0	0	0	0.000107432	1.59775
Q96CF2	Charged multivesicular body protein 4c OS=Homo sapiens OX=9606 GN=CHMP4C PE=1 SV=1	CHMP4C	0	0	0.632009	0.63305	0.843758	0	0	0	0	0	0.475048	0	1.01892	0	0	0.613193	1.9175	0.423894	1.4982	0.795734	0	0	0	0	0	0	0	0	0	0	0	0	0	0	0	0	0	0	0	0	0	0	0	0	0	0.000113375	2
P61026	Ras-related protein Rab-10 OS=Homo sapiens OX=9606 GN=RAB10 PE=1 SV=1	RAB10	0	1.15856	0.563467	1.26299	2.92225	1.27081	3.09365	1.3053	0.645449	7.4849	1.76837	2.38622	2.05553	1.35325	1.02663	0	3.44387	5.05301	1.87391	1.97904	3.4925	0	2.14261	1.82513	0	1.79742	0	2.52107	0	0.483446	0	1.648	1.74001	1.61875	0.561136	0	2.86839	1.06947	0	1.98283	0	0	0	0	0	0.000499892	0.741683
Q96EY5	Multivesicular body subunit 12A OS=Homo sapiens OX=9606 GN=MVB12A PE=1 SV=1	MVB12A	0	0	0.563467	0	0	0	0	0	1.25645	0	3.25942	0	0	0.451082	1.02663	0	1.16066	1.26494	0.375706	0	0.49588	0	0	0	0	0	0	0	0	0	0	0	0	0	0	0	0	0	0	0.328103	0	0	0	0	0	0.00133245	1.87111
P61006	Ras-related protein Rab-8A OS=Homo sapiens OX=9606 GN=RAB8A PE=1 SV=1	RAB8A	0	0.564018	0.563467	0.63305	0.836032	1.27081	1.03168	1.3053	0	2.64066	0.91714	1.90098	0.50946	0.451082	1.02663	0	1.90479	1.26494	0.749101	0.397867	0.99176	0	1.30596	0.478299	0	0	0	2.0155	0	0.483446	0	0	0.612102	0.798015	0.561136	0	0.956131	0.639397	0	0.991414	0	0	0	0	0	0.00305087	0.727864
A0A024R571	EH domain-containing protein 1 OS=Homo sapiens OX=9606 GN=EHD1 PE=1 SV=1	EHD1	0	0	0	0.629938	0	0	0	0	0	0	0.442091	0	0	0	0	0	1.16066	2.52313	0.375706	0.392719	0	0	0	0	0	0	0	0	0	0	0	0	0	0	0	0	0	0	0	0	0	0	0	0	0	0.00591414	2
Q86XT2	Vacuolar protein sorting-associated protein 37D OS=Homo sapiens OX=9606 GN=VPS37D PE=1 SV=2	VPS37D	0	0	0	0	0	0.622459	0	0	0	0	0.442091	1.43573	0	0.453387	0	0	2.32132	0.834298	0.373395	1.18845	0	0	0	0	0	0	0	0	0	0	0	0	0	2.04048	0	0	0.492634	0	0	0	0	0	0	0	0	0.0448781	1.00703
Q9H223	EH domain-containing protein 4 OS=Homo sapiens OX=9606 GN=EHD4 PE=1 SV=1	EHD4	0	0	0	0	0	0	0	0	0	0	0.884183	0.475244	0	0	0	0	0	5.47015	0.74679	0	0	0	0	0	0	0	0	0	0	0	0	0	0	0	0	0	0	0	0	0	0	0	0	0	0	0.0479966	2
P11142	Heat shock cognate 71 kDa protein OS=Homo sapiens OX=9606 GN=HSPA8 PE=1 SV=1	HSPA8	3.23574	0	2.45949	4.4189	7.94617	3.83832	4.63841	3.91591	3.80379	18.9947	13.6912	15.3677	6.1843	12.6533	9.23965	2.39041	7.70809	13.4567	7.86902	13.0472	9.51776	2.24829	1.77527	7.03629	0.499573	0.609886	1.5865	0.505569	1.09581	1.46086	0	2.72824	1.17605	7.36391	1.68434	0	7.59077	1.49954	0	4.61831	0	0	0.42492	0	0	5.38209e-10	1.19512
A0A0G2JIW1	Heat shock 70 kDa protein 1B OS=Homo sapiens OX=9606 GN=HSPA1B PE=1 SV=1	HSPA1B	2.59424	0	3.72351	7.58104	3.35185	2.54162	4.63841	3.91591	4.41478	11.0545	13.2491	8.14912	3.637	5.8779	5.13314	1.77722	8.45222	10.9268	1.4982	7.90586	5.01215	2.24829	1.77527	2.69365	0.499573	0.609886	3.13753	0	1.09581	0	0	2.72824	0	2.86122	1.68434	0	6.66378	1.06947	0	3.30235	0	1.68392	0.42492	0	0	8.58486e-10	1.17546
Q04695	Keratin, type I cytoskeletal 17 OS=Homo sapiens OX=9606 GN=KRT17 PE=1 SV=2	KRT17	0	0	0	0	0	0	0	0	0	0	0	0	0	0	0	0	0	1.25145	2.62301	3.16235	2.99662	0	0	0	0	0	0	0	0	1.9443	3.41398	2.16049	3.52816	3.26023	23.0168	28.0489	8.14168	5.98674	0	4.61476	2.5626	5.86666	1.71774	0	58.6021	0.00420343	-1.69959
P13646	Keratin, type I cytoskeletal 13 OS=Homo sapiens OX=9606 GN=KRT13 PE=1 SV=4	KRT13	7.75447	21.4487	0	0.63305	0	0	1.54683	1.97512	1.91912	0	6.41998	1.43573	2.07323	1.80894	2.05326	17.5124	1.16066	1.68209	1.12481	1.58117	2.00486	2.24829	3.55053	1.25876	0.991065	0	3.17299	23.6702	0	0	1.71203	10.2899	7.57213	11.0231	11.2274	27.536	9.56131	8.12568	3.97902	15.1709	0.62285	23.9823	0	0	32.3322	0.00962569	-0.836519
P13645	Keratin, type I cytoskeletal 10 OS=Homo sapiens OX=9606 GN=KRT10 PE=1 SV=6	KRT10	25.82	22.6072	1.75894	0	0.414153	0.622459	8.2479	7.83182	12.0568	0.883262	18.3098	15.3777	4.14646	4.52004	5.64645	18.6556	1.53908	7.5559	14.9797	14.2357	8.50466	12.3656	19.8953	0.390228	5.47106	0	13.4675	34.7724	1.09183	5.82239	10.2419	5.45648	17.0769	11.0231	31.9983	104.031	52.182	10.9154	3.97902	16.8256	7.20736	14.6667	4.30338	0	76.7889	0.0266367	-0.720718
P08779	Keratin, type I cytoskeletal 16 OS=Homo sapiens OX=9606 GN=KRT16 PE=1 SV=4	KRT16	22.6219	9.2685	0	0	0.414153	0	2.06197	3.95023	6.36836	0.883262	0.442091	4.32718	4.14646	3.16449	4.61983	10.8296	1.53908	1.67534	4.12121	4.74352	5.00148	2.24829	4.43816	1.25876	3.97638	0	5.535	13.1007	0	2.42775	3.98802	2.16049	7.05633	6.54318	47.7157	45.8996	11.4736	7.91636	2.37906	8.57331	5.19641	7.55058	1.71774	0	78.8097	0.0327246	-0.871408
P02533	Keratin, type I cytoskeletal 14 OS=Homo sapiens OX=9606 GN=KRT14 PE=1 SV=4	KRT14	23.2728	9.2685	0	0	0.414153	0	2.06197	3.95023	6.36836	0.883262	0.442091	4.32718	4.14646	3.16449	4.61983	10.8296	1.53908	1.67534	4.12121	4.74352	5.00148	2.24829	4.43816	1.25876	3.97638	0	5.535	14.614	0	2.42775	3.98802	2.16049	7.05633	6.54318	40.9802	51.5063	11.4736	7.91636	2.37906	8.57331	5.19641	7.55058	1.71774	0	78.8097	0.0331855	-0.866933
P63096	Guanine nucleotide-binding protein G(i) subunit alpha-1 OS=Homo sapiens OX=9606 GN=GNAI1 PE=1 SV=2	GNAI1	0	2.91167	0	1.26299	0.421879	0	2.57712	0	2.58179	1.77565	1.32627	1.43573	1.01892	0	2.05326	1.79801	4.25152	0.423894	1.87391	3.16749	0.506551	0	0.418326	0	0	0	0	1.51332	0	0	0	0	0	0.42173	0	0	1.44877	0	0	1.64762	0	0.814902	0	0	0	7.12919e-06	1.29712
E7EMB3	Calmodulin-2 OS=Homo sapiens OX=9606 GN=CALM2 PE=1 SV=1	CALM2	0	0	0	1.25988	0.836032	0	1.54683	0.635491	0	0.437066	1.83428	0.48524	0	1.35555	1.02663	1.2056	1.53908	0.423894	1.49589	2.75418	0	0	0	0	0	0	0	0	0	0	0	0	0	0	0	0	1.41963	0	0	0.656206	0	0	0	0	0	1.36107e-05	1.56094
P08754	Guanine nucleotide-binding protein G(k) subunit alpha OS=Homo sapiens OX=9606 GN=GNAI3 PE=1 SV=3	GNAI3	0	3.47569	0	1.26299	0.421879	0	3.09227	0	1.93635	2.65892	2.71846	1.43573	1.52838	0	2.56657	1.2056	4.62994	0.847789	1.50051	3.16749	0.506551	0	0.418326	0.478299	0	0	0	1.51332	0	0	0	0	0	0.42173	0	0	2.86839	0.430073	0	1.65117	0	1.24941	0	0	0	1.6215e-05	1.13964
P05783	Keratin, type I cytoskeletal 18 OS=Homo sapiens OX=9606 GN=KRT18 PE=1 SV=2	KRT18	2.58482	3.47569	0	0	0	0	1.54683	1.97512	1.91912	0	0	1.43573	2.07323	1.80894	2.05326	2.4112	1.16066	0	0	0	0	2.24829	1.77527	0.390228	0.991065	0	0	2.0155	0	0	0	0	0	0	0	0	0	0	0	0	0	0	0	0	0	0.000142872	1.12373
P04899	Guanine nucleotide-binding protein G(i) subunit alpha-2 OS=Homo sapiens OX=9606 GN=GNAI2 PE=1 SV=3	GNAI2	0	1.75311	0	1.26299	0	0	1.54614	0	1.2909	0.446196	2.24341	1.43573	0.50946	0	1.02663	0	3.09086	0.423894	1.50282	2.37691	1.50898	0	0.418326	0	0	0	0	1.51332	0	0	0	0	0	0.42173	0	0	1.9414	0	0	0.659759	0	0.407451	0	0	0	0.00022322	1.16804
O76013	Keratin, type I cuticular Ha6 OS=Homo sapiens OX=9606 GN=KRT36 PE=1 SV=1	KRT36	2.58482	2.31713	0	0	0	0	1.54683	1.97512	1.91912	0	0	1.43573	2.07323	1.80894	2.05326	2.4112	1.16066	0	0	0	0	2.24829	2.19359	0.390228	0.991065	0	0	2.0155	0	0	0	0	0	0	0	0	0	0	0	0	0	0	0	0	0	0.000313767	1.0408
P50148	Guanine nucleotide-binding protein G(q) subunit alpha OS=Homo sapiens OX=9606 GN=GNAQ PE=1 SV=4	GNAQ	0	0	0	0	0	0	0	0	0.645449	0	2.71846	0	1.56377	0	0.513314	3.59602	1.16066	2.51638	3.37442	1.97904	0	0	0	0	0	0	0	0	0	0	0	0	0.563953	0.798015	0	0	0.463497	0	0	0.663311	0	0	0	0	0	0.000383442	1.51571
Q7Z3Y7	Keratin, type I cytoskeletal 28 OS=Homo sapiens OX=9606 GN=KRT28 PE=1 SV=2	KRT28	6.47147	4.63425	0	0	0	0	2.06197	1.97512	4.46646	0	2.27637	3.84194	2.07323	1.80894	3.07988	4.20921	1.16066	0	0	0	0	3.37243	4.01984	0.390228	2.4817	0	0	5.54431	0	0	0	0	0	0	0	0	0	0	0	0	0	0	0	0	0	0.00221862	0.917455
P01116	GTPase KRas OS=Homo sapiens OX=9606 GN=KRAS PE=1 SV=1	KRAS	0	0	0	1.89604	0.414153	0	0	0	0	0	2.30933	0.48524	0	0	0	0	1.53908	0	0	0	0	0	0	0	0	0	0	0	0	0	0	0	0	0	0	0	0	0	0	0	0	0	0	0	0	0.0038504	2
Q99456	Keratin, type I cytoskeletal 12 OS=Homo sapiens OX=9606 GN=KRT12 PE=1 SV=1	KRT12	2.58482	6.95138	0	0	0.414153	0	0.515148	1.97512	1.90189	0.883262	0	1.92097	2.07323	1.35555	1.53994	5.45638	0.378418	0.417149	1.4982	0	2.50074	2.24829	2.71388	0	1.49468	0	2.36201	6.54189	0	1.9443	2.83994	0.567754	2.35211	3.28295	5.61416	12.751	6.25856	2.77833	0.820857	4.94997	1.93975	5.86666	1.71774	0	6.06228	0.00606462	-0.746925
Q14525	Keratin, type I cuticular Ha3-II OS=Homo sapiens OX=9606 GN=KRT33B PE=1 SV=3	KRT33B	2.58482	2.31713	0	0	0	0	1.54683	1.97512	1.91912	0	0	1.43573	2.58269	1.80894	2.05326	3.02439	1.16066	0	0	0	0	2.24829	4.85649	0.390228	0.991065	0	0	3.01985	0	0	0	0	0	0	0	0	0	0	0	0	0	0	0	0	0	0.0174443	0.733561
A0A087WWM1	Mucin-1 OS=Homo sapiens OX=9606 GN=MUC1 PE=1 SV=1	MUC1	3.87724	7.54592	10.1273	17.6756	10.8684	8.92156	14.949	11.0779	17.2032	7.06609	10.9398	13.942	18.185	11.7558	12.3195	9.6448	7.30427	13.0328	13.4838	13.0421	14.5192	10.1173	5.37678	9.46573	2.98532	6.03438	9.51898	5.03874	3.27549	8.74936	6.80779	7.04922	8.84448	11.8666	2.24548	3.06098	9.06867	11.1362	6.39984	11.5369	7.90141	9.2345	1.71774	0	0	4.00819e-09	0.50848
Q9NZZ3	Charged multivesicular body protein 5 OS=Homo sapiens OX=9606 GN=CHMP5 PE=1 SV=1	CHMP5	2.58482	2.88114	5.41391	5.68811	5.8445	3.16408	9.27958	0.669812	4.48369	0.883262	9.61349	5.76291	2.60039	6.33359	1.02663	2.4112	10.7862	10.0858	5.61941	8.69645	6.52114	3.37243	2.19359	3.3481	0.991065	0	0.775517	0	0	0.97741	0	7.04922	9.36029	6.52045	2.24501	0	8.17082	6.63756	0	5.27452	0	2.52588	0.42492	0	0	0.000137835	0.619111
P00450	Ceruloplasmin OS=Homo sapiens OX=9606 GN=CP PE=1 SV=1	CP	39.3856	28.4	42.1995	18.9417	16.7438	22.1486	6.18592	26.1404	7.64203	6.61077	3.56969	2.39621	27.4438	2.26002	14.3728	19.8404	1.52637	20.6089	13.4723	23.3094	12.5251	2.24829	1.35694	5.29924	23.387	39.7527	3.17299	3.02324	26.204	0.483446	15.3276	5.85844	3.57631	3.65923	0	0	0	0.430073	14.3996	0.331655	2.6338	17.1925	12.865	24.2656	0	0.00123631	0.727726
P02792	Ferritin light chain OS=Homo sapiens OX=9606 GN=FTL PE=1 SV=2	FTL	3.22632	10.93	6.74647	6.94799	12.5482	7.0024	0	3.91591	1.27367	6.61077	5.40397	0	6.21969	3.61788	5.64645	22.2724	6.53473	1.26494	4.868	0	4.5056	2.24829	1.77527	3.47411	3.98446	7.83179	2.36201	2.51767	21.8326	0.483446	0	1.59273	2.35211	0	3.36822	0	0	0	3.19992	0	2.01095	0	4.28532	0	0	0.00493037	1.1116
P02787	Serotransferrin OS=Homo sapiens OX=9606 GN=TF PE=1 SV=3	TF	11.6317	8.76554	4.85045	4.42201	10.0324	19.1398	3.09365	23.5641	0	3.08685	1.39219	9.1296	31.6079	3.16679	24.6391	22.2516	0	18.0858	9.36491	22.9167	15.0258	0	1.30596	0	17.9159	27.058	7.96794	3.02324	21.2927	2.42249	0	3.75322	0	5.74516	0	0	0	0	14.3996	1.97572	0.62285	10.0765	26.2181	28.6836	2.02076	0.045188	0.54943
Q9HD42	Charged multivesicular body protein 1a OS=Homo sapiens OX=9606 GN=CHMP1A PE=1 SV=1	CHMP1A	0	0	1.26402	3.15591	3.76601	0.648351	2.06267	0	3.82101	1.32946	4.07769	3.3567	0.527156	0.451082	0.513314	0	4.23882	1.68209	2.62532	1.57603	3.52451	0	0	0	0.499573	0	0.810979	0	0	0	0	0	0	0.820737	0	0	0.492634	0	0	2.30738	0	0	0	0	0	2.02943e-08	1.54708
P10599	Thioredoxin OS=Homo sapiens OX=9606 GN=TXN PE=1 SV=3	TXN	0	0	0	0	1.25019	1.27081	2.06197	0	1.90189	1.76652	1.83428	0.960484	0.527156	3.16449	3.07988	0.592407	0.782243	1.26494	2.24499	2.76963	2.50074	0	0	1.25876	0	0	0	0	0	0	0	0	0	0	0	0	0	0	0	0.328103	1.3169	1.65686	0.42492	0	0	5.17002e-08	1.39492
P13473	Lysosome-associated membrane glycoprotein 2 OS=Homo sapiens OX=9606 GN=LAMP2 PE=1 SV=2	LAMP2	0.6415	0	0	0	0	0	0	3.28042	3.82101	3.97011	2.27637	0	4.65592	3.61788	5.13314	7.2336	4.22611	0.417149	4.1189	4.3508	6.51047	0	0	4.82094	0	0.609886	0	3.02324	0	1.9443	0	0	2.40026	2.88394	0	0.509391	0	1.06947	0	0	1.93975	0	0	0	0	6.30533e-05	0.954391
I3L4A1	Charged multivesicular body protein 6 (Fragment) OS=Homo sapiens OX=9606 GN=CHMP6 PE=1 SV=1	CHMP6	0	0	0.563467	0.629938	0	0	0.515839	0	0	0	0	0.950488	0	0.453387	0	0	1.14796	1.26494	0.373395	0	0	0	0	0	0	0	0	0	0	0	0	0	0	0	0	0	0	0	0	0	0	0	0	0	0	0.000709112	2
P55072	Transitional endoplasmic reticulum ATPase OS=Homo sapiens OX=9606 GN=VCP PE=1 SV=4	VCP	0	0.564018	0	1.89604	0	1.27081	0.515148	1.3053	0	2.20359	1.35923	0	0	0	1.02663	0	0	0	0	0	0	0	0	0.478299	0	0	0	0	0	0	0.574041	0.567754	0	0	0	0	0	0	0	0.987862	0	0	0	0	0	0.00343949	1.18174
J3KPF3	4F2 cell-surface antigen heavy chain OS=Homo sapiens OX=9606 GN=SLC3A2 PE=1 SV=1	SLC3A2	0.6415	0	0	0	0	0	0	0	0	0	2.27637	0	0	0	0	0	0	0	0	0.397867	2.00486	0	0	0	0	0	0	0	0	0	0	0	0	0	0	0	0	0	0	0	0	0	0	0	0	0.0117137	2
Q06830	Peroxiredoxin-1 OS=Homo sapiens OX=9606 GN=PRDX1 PE=1 SV=1	PRDX1	0	0	0	0	0	0.622459	1.03099	0	0	8.39555	3.6356	1.92097	0	0	0	0	0	0	0	0	0	0	0	0	0	0	0	0	0	0.488705	0	0	0	0	0	0	0	0	0	0	0	0	0	0	0	0.0144891	1.87854
P23526	Adenosylhomocysteinase OS=Homo sapiens OX=9606 GN=AHCY PE=1 SV=4	AHCY	0	0	0	0	0.836032	0	0.515148	0	0	0	0	0	0	0	0	0	0.769539	0	0	0	0	0	0	0	0	0	0	0	0	0	0	0	0	0	0	0	0	0	0	0	0	0	0	0	0	0.0164425	2
P04792	Heat shock protein beta-1 OS=Homo sapiens OX=9606 GN=HSPB1 PE=1 SV=2	HSPB1	0	0	0	0	0	0	0	0	0	3.97011	0.475048	0	0	4.52004	0	0	3.8604	0	1.87391	0.790586	3.00729	0	0	0	0	0	0	0	0	0.972151	1.14808	0.51249	0	1.64147	0.561603	0	0	0	0	0	0	0.434509	1.29282	0	0	0.0184763	0.952435
P30041	Peroxiredoxin-6 OS=Homo sapiens OX=9606 GN=PRDX6 PE=1 SV=3	PRDX6	0	0	0	0	1.25791	0	0.515148	0	0	11.9286	1.83428	2.87146	0	0	0.513314	0	1.53908	0	1.1225	0.392719	0	0	0	0.780456	0	0	0	0	0	0	0	0	0	1.24247	0.561603	0	0.926993	0	0	0	0	0	0	0	0	0.0244541	1.44888
X6R8F3	Neutrophil gelatinase-associated lipocalin OS=Homo sapiens OX=9606 GN=LCN2 PE=1 SV=1	LCN2	0	0	0	0	0	0	0	0	0	0	0	0	0	0	0	0	0	0	0	0	1.00243	0	0	0	0	0	2.36201	0	0	0	0	0	0	0	0	0	0	1.49954	0.820857	0	2.5626	0	0	0	0	0.045635	-1.51382
E7ER45	Maltase-glucoamylase, intestinal OS=Homo sapiens OX=9606 GN=MGAM PE=1 SV=2	MGAM	3.87724	0.594545	31.5773	42.9354	38.0124	52.6739	38.1452	38.4207	74.415	29.1933	37.9789	68.6896	51.3213	49.2993	24.1258	33.7984	14.5704	37.0194	61.4147	42.3144	65.6325	23.607	19.6299	16.414	23.3708	12.6464	40.4379	5.03874	9.28256	14.0936	17.08	4.83346	20.605	4.92442	4.49096	0.510548	1.41963	17.9602	20.7577	23.0916	5.33881	3.77529	9.43854	0	0	7.13116e-13	1.01096
P16278	Beta-galactosidase OS=Homo sapiens OX=9606 GN=GLB1 PE=1 SV=2	GLB1	46.5363	44.0864	23.4146	39.7826	42.6222	50.1582	39.1775	44.4146	35.0173	31.8066	70.2106	47.559	45.1193	46.5836	37.9852	31.3664	51.521	58.8663	26.9653	35.1837	35.0958	31.476	60.0127	29.7061	25.8687	36.7033	28.5215	24.678	28.3876	31.1141	42.6596	10.7472	25.3093	18.877	3.36822	5.60909	13.3858	13.2637	22.3994	15.8342	24.8787	18.469	22.7555	0	2.02076	8.42886e-11	0.600171
P04746	Pancreatic alpha-amylase OS=Homo sapiens OX=9606 GN=AMY2A PE=1 SV=2	AMY2A	0	7.54592	22.714	7.57482	10.4388	15.2497	27.8367	5.18689	12.7023	0	0.442091	0	1.54608	0	5.64645	4.18842	3.46928	12.212	0.749101	0.392719	2.50074	5.62072	1.40792	0	2.49382	5.40837	19.8135	0.505569	1.09581	3.3999	5.12602	7.50644	0	0	0	0	0	0	11.9371	5.28517	0	1.27647	5.57814	0	4.04152	0.0146895	0.619475
P15291	Beta-1,4-galactosyltransferase 1 OS=Homo sapiens OX=9606 GN=B4GALT1 PE=1 SV=5	B4GALT1	0	0.564018	0	0	1.67206	0	0	0	0	0	0	0	0	3.16679	0	0	0.378418	0	6.73728	0	0.506551	0	0	0	0	0	0	0	0	0	0	0	0	0	0	0	0	0	0	0	0	0	0	0	0	0.0111457	2
P19440	Glutathione hydrolase 1 proenzyme OS=Homo sapiens OX=9606 GN=GGT1 PE=1 SV=2	GGT1	8.40539	1.12804	16.531	8.8378	7.95389	12.0598	8.76305	7.19633	10.8348	22.0815	19.2929	10.0701	11.3674	14.4784	18.9926	12.6484	42.7031	11.3575	10.1163	22.9167	9.02188	3.37243	6.63176	7.90482	2.98936	3.62707	10.2945	2.51767	5.46314	7.78247	3.42407	3.75322	12.9366	6.58862	6.1753	1.53049	11.5027	3.62706	6.39984	11.223	5.81926	4.99764	6.87096	0	0	1.40449e-07	0.779721
P09210	Glutathione S-transferase A2 OS=Homo sapiens OX=9606 GN=GSTA2 PE=1 SV=4	GSTA2	0.650912	1.78363	1.75894	2.52598	3.76601	2.54162	3.60811	2.64493	3.17556	2.21272	2.27637	2.88145	3.14524	5.8779	1.02663	0.592407	2.30862	0	0	0	0	1.12414	0	3.08388	0.499573	3.59483	0	2.52107	0	0	0	0	0	0	0	0	0	0	0	0	0	0	0	0	0	1.09558e-06	1.22611
P08263	Glutathione S-transferase A1 OS=Homo sapiens OX=9606 GN=GSTA1 PE=1 SV=3	GSTA1	0.650912	1.78363	1.75894	4.4189	5.43807	2.54162	3.60811	2.64493	3.17556	2.21272	3.66856	3.85193	3.14524	5.8802	1.02663	0.592407	2.30862	2.52313	8.24473	2.37176	8.98987	1.12414	0	3.08388	0.499573	3.59483	0	2.52107	0	1.9443	2.85003	0	0.612102	1.64147	2.24548	0	0	3.20841	0	3.29169	0	0.434509	0.42492	0	0	1.29491e-06	0.898655
Q93088	Betaine--homocysteine S-methyltransferase 1 OS=Homo sapiens OX=9606 GN=BHMT PE=1 SV=2	BHMT	0	0	2.95442	2.52598	1.67206	3.78654	3.09296	0.635491	5.74013	0	1.83428	0.960484	3.637	1.80894	2.56657	5.4356	1.14796	2.09924	3.7455	1.58117	3.52451	0	0.938613	2.99581	0	0.609886	0	0	0	0.966892	3.40389	2.72824	1.69186	0	2.24548	0	0	2.34826	0	0	0	0	0	0	0	7.34521e-06	0.924443
P21266	Glutathione S-transferase Mu 3 OS=Homo sapiens OX=9606 GN=GSTM3 PE=1 SV=3	GSTM3	1.93391	0	0	0	0.836032	0	4.6391	0	0	0.883262	0	0	0	2.26233	0	0	1.53908	0	0.749101	0	0	0	0	0.478299	0	0	0	0	0	0.488705	0	0	0	0.399008	0	0	0	0	0	0	0	0	0	0	0	0.00223541	1.61545
P09211	Glutathione S-transferase P OS=Homo sapiens OX=9606 GN=GSTP1 PE=1 SV=2	GSTP1	0.650912	0	0	0	0	0	0	0	0	0	0	1.43573	0	0	0	0	0.782243	0	1.1225	0.785439	0.99176	0	0	0	0	0	0	0	0	0	0	0	0	0.820737	0	0	0	0	0	0	0	0	0	0	0	0.0111172	1.50178
Q9UJ14	Glutathione hydrolase 7 OS=Homo sapiens OX=9606 GN=GGT7 PE=1 SV=2	GGT7	0	0	0	0	0.421879	0	0	0	0	0	0.475048	0	0	0	0	0	0.769539	0	0	0	0.506551	0	0	0	0	0	0	0	0	0	0	0	0	0	0	0	0	0	0	0	0	0	0	0	0	0.0164348	2
P22352	Glutathione peroxidase 3 OS=Homo sapiens OX=9606 GN=GPX3 PE=1 SV=2	GPX3	0	0	0	0	0	0	0	0	0	0	0	0	0	0	0	0	0	0.841043	0	0	2.00486	0	0	0	0	0	0	0	0	0	0	0	0	0	0	0	0	0	0	0	0	0	0	0	0	0.0488386	2
P04406	Glyceraldehyde-3-phosphate dehydrogenase OS=Homo sapiens OX=9606 GN=GAPDH PE=1 SV=3	GAPDH	12.2826	16.2504	3.58643	5.68811	17.5489	7.65075	11.8574	8.53595	12.0913	12.3748	8.59748	11.5358	7.78346	11.307	7.1864	9.03161	9.61288	5.89405	13.8572	7.90586	10.035	2.24829	0.887633	7.99289	2.98532	7.81567	0	6.03971	3.27947	4.8555	3.41398	2.21575	4.18841	8.25282	3.92935	0.510548	1.41963	4.9287	0	6.26593	0	0.84196	1.29282	0	0	8.46746e-16	1.02479
P60174	Triosephosphate isomerase OS=Homo sapiens OX=9606 GN=TPI1 PE=1 SV=3	TPI1	3.22632	2.88114	0	3.15591	7.93844	3.21586	3.60742	7.83182	5.07746	8.40468	4.11065	8.15912	4.11107	7.68914	3.5932	1.81879	6.54743	4.61562	7.86671	5.52896	4.49493	1.12414	0	1.73706	0	1.79742	0	3.01985	0	0.483446	0	0	1.17605	5.76788	2.24548	0	1.44877	0	0	2.97069	0	0.814902	0	0	0	3.39375e-14	1.30027
P07195	L-lactate dehydrogenase B chain OS=Homo sapiens OX=9606 GN=LDHB PE=1 SV=2	LDHB	1.93391	2.31713	0.563467	5.05195	8.36032	3.81243	4.6391	4.58572	5.72291	4.41631	5.87902	8.63436	2.07323	9.04008	8.72634	7.8468	5.77789	7.56264	6.73728	4.34565	7.52357	1.12414	0.469306	3.47411	0	0	0	2.01211	0	2.42775	2.83994	5.91371	4.09212	2.46221	1.12274	0	0.985269	1.70887	0	1.31952	0	2.11843	0	0	0	4.47242e-14	1.14298
P06733	Alpha-enolase OS=Homo sapiens OX=9606 GN=ENO1 PE=1 SV=2	ENO1	3.88665	2.31713	3.58643	6.31183	13.7598	3.81243	9.27958	0	0.645449	7.50316	5.46988	11.0406	1.54608	14.4692	2.05326	0.613193	10.004	5.89405	11.6099	3.16235	3.99905	1.12414	0.418326	1.4349	0	0	0	0	0	0.483446	0	0	0.612102	2.48493	0	0	2.89753	0	0	3.30235	0	0.434509	0	0	0	2.52032e-11	1.62183
P00558	Phosphoglycerate kinase 1 OS=Homo sapiens OX=9606 GN=PGK1 PE=1 SV=3	PGK1	1.94332	2.2866	1.75894	0.63305	7.11013	0.648351	4.63979	1.3053	0.628223	9.26055	1.83428	3.84194	0	8.14022	0	0	6.58554	2.94028	7.86902	1.58117	2.50074	0	0	0.478299	0	0	0	0	0	0	0	0	0	2.88394	0	0	0	0	0	0.663311	0	0	0	0	0	7.65477e-09	1.76842
P14550	Alcohol dehydrogenase [NADP(+)] OS=Homo sapiens OX=9606 GN=AKR1A1 PE=1 SV=3	AKR1A1	0.6415	0	0	0	2.92997	0	2.06267	0	0.645449	2.20359	1.35923	1.92097	0	1.80894	0	1.18481	0.378418	1.68209	2.99871	0.392719	6.52114	0	0	0.956599	0	0	0	2.0155	0	0	1.14808	0	0	0	0	0	0	0.430073	0	0	0	0	0	0	0	6.94016e-05	1.41814
P40925	Malate dehydrogenase, cytoplasmic OS=Homo sapiens OX=9606 GN=MDH1 PE=1 SV=4	MDH1	0	0	0	0	2.51582	0	0.515839	0	0	0.874132	0.884183	1.92097	0	1.35786	0.513314	0	0.378418	0	0.373395	0	0	0	0	0	0	0	0	0	0.547906	0	0	0	0	0	0	0	0	0	0	0	0	0	0	0	0	0.000846681	2
P18669	Phosphoglycerate mutase 1 OS=Homo sapiens OX=9606 GN=PGAM1 PE=1 SV=2	PGAM1	0	0.564018	0	0	1.67206	0	1.03168	0	0	0.437066	0	0	0	1.80663	0	0	1.51367	0	0	0	0	0	0	0	0	0	0	0	0	0	0	0	0	0	0	0	0	0	0	0	0	0	0	0	0	0.00425374	2
P00338	L-lactate dehydrogenase A chain OS=Homo sapiens OX=9606 GN=LDHA PE=1 SV=2	LDHA	0	0	0	0	2.92997	0	0	0	0	0.883262	0	0.970481	0	3.61788	0	0	1.14796	0	2.99409	0	3.00729	0	0	0	0	0	0	0	0	0	0	0	0	1.64147	0	0	0	0.430073	0	1.65117	0	0	0	0	0	0.00514041	1.2274
P14618	Pyruvate kinase PKM OS=Homo sapiens OX=9606 GN=PKM PE=1 SV=4	PKM	0	0	0	0	0.421879	0	0	0	0	8.82349	1.39219	2.88145	0	0	0	0	0.378418	0.423894	2.2473	0.397867	10.5415	0	0	0	0	0	0	0	0	0	0	0	0	2.8385	0	0	0.463497	0	0	0	0	0	0	0	0	0.00948713	1.57131
P04040	Catalase OS=Homo sapiens OX=9606 GN=CAT PE=1 SV=3	CAT	0.650912	0	0	0	0	0	0	0	0	0	0	0	0	0	0	0	0	0.417149	11.2365	0	8.526	0	0	0	0	0	0	0	0	0	0	0	0	0	0	0	0	0	0	0	0	0	0	0	0	0.0255383	2
A0A286YEY4	Immunoglobulin heavy constant gamma 2 (Fragment) OS=Homo sapiens OX=9606 GN=IGHG2 PE=1 SV=1	IGHG2	12.9335	13.8722	20.4602	29.6818	17.5721	15.172	14.4338	14.324	7.65925	7.04783	22.0443	21.1506	22.3138	4.06896	8.72634	7.8468	3.46928	28.9991	11.2365	10.6652	14.0554	15.738	6.68274	3.65025	13.4279	9.03545	8.74346	5.54092	21.8486	10.2155	3.97793	8.07419	4.14027	3.68196	0	2.03988	4.31716	6.84689	13.537	4.29021	3.32785	8.39254	15.4777	15.4439	0	4.8741e-06	0.699861
A0A286YES1	Immunoglobulin heavy constant gamma 3 (Fragment) OS=Homo sapiens OX=9606 GN=IGHG3 PE=1 SV=1	IGHG3	5.17906	6.38736	13.7822	16.422	12.1418	13.2788	13.4028	10.3738	6.36836	4.84424	10.9727	11.5558	18.185	3.61557	7.1864	9.0524	2.29591	23.1253	7.11761	9.48189	12.0292	4.49657	2.19359	3.08388	10.9462	7.23803	3.20845	4.03438	14.1938	3.89912	2.27599	3.69796	0.612102	4.9017	0	1.01994	1.91226	4.91727	7.09543	3.6269	5.26761	8.82705	12.9011	16.7048	0	1.26549e-05	0.704792
A0A286YFJ8	Immunoglobulin heavy constant gamma 4 (Fragment) OS=Homo sapiens OX=9606 GN=IGHG4 PE=1 SV=1	IGHG4	5.17906	8.67396	16.1732	12.633	13.3842	14.6273	13.9187	16.2991	5.72291	7.06609	4.14361	11.5358	22.9294	3.61557	6.15977	8.4392	2.29591	12.1918	7.4887	10.2776	13.0209	6.74486	3.55053	2.69365	11.9413	10.8167	4.83041	6.04988	13.6459	3.89912	1.13799	5.34595	0.612102	3.68196	0.561603	1.01994	1.91226	4.91727	7.91629	3.95855	5.26761	10.511	9.4566	11.0354	0	1.33238e-05	0.66839
P0DOY2	Immunoglobulin lambda constant 2 OS=Homo sapiens OX=9606 GN=IGLC2 PE=1 SV=1	IGLC2	7.75447	13.3082	5.97738	7.57793	7.52429	11.4373	14.4352	19.6139	6.36836	10.5991	9.6794	10.0701	25.9862	19.9006	18.4793	17.4085	9.60018	17.2448	12.7347	11.8588	19.5527	10.1173	3.55053	3.17195	12.4449	3.01719	3.13753	2.0155	7.63884	6.81032	5.11593	4.37624	9.45659	2.04048	5.61416	2.03988	2.37576	11.7984	4.84164	3.6269	33.5454	8.39254	21.4176	19.2314	8.08305	0.000643022	0.466057
A0M8Q6	Immunoglobulin lambda constant 7 OS=Homo sapiens OX=9606 GN=IGLC7 PE=1 SV=3	IGLC7	7.75447	12.1802	4.71336	7.57793	5.01619	6.35405	12.3725	18.2742	6.36836	7.50316	8.28721	8.14912	23.4035	16.2827	15.9127	9.07318	8.07381	15.5627	11.6099	8.69645	19.0569	10.1173	3.55053	3.17195	10.4466	3.01719	3.13753	2.0155	7.63884	6.81032	5.11593	4.37624	9.45659	2.04048	5.61416	2.03988	2.37576	11.7984	3.24167	3.6269	27.5837	9.2345	12.8831	13.2397	0	0.000788422	0.462032
P01591	Immunoglobulin J chain OS=Homo sapiens OX=9606 GN=JCHAIN PE=1 SV=4	JCHAIN	3.23574	9.83252	4.71336	14.5228	5.01619	7.0024	7.73275	9.80694	6.36836	4.84424	6.92798	6.22815	9.839	8.13792	8.21302	7.25439	6.1182	6.74184	5.2437	3.94778	7.02769	7.869	4.01984	4.34264	5.47914	4.22084	3.17299	4.53656	4.36733	6.31635	6.26401	8.58668	4.04397	2.46221	5.05209	0	5.73679	5.13802	8.04156	5.27452	11.7809	5.0247	5.57814	2.83471	8.08305	0.00107391	0.276869
A0A0A0MS08	Immunoglobulin heavy constant gamma 1 (Fragment) OS=Homo sapiens OX=9606 GN=IGHG1 PE=1 SV=1	IGHG1	16.1693	17.3784	35.3008	27.7857	24.2604	27.3095	26.805	24.7321	14.6558	15.4434	11.8899	22.1211	48.8979	5.87559	20.0192	16.286	8.07381	28.6022	15.7288	24.503	25.5673	20.2346	14.2021	6.55799	26.3642	21.6657	15.9359	14.6208	32.211	16.5423	10.2319	22.7956	5.92842	15.9476	9.54305	4.08091	5.24415	11.1248	33.4739	10.5526	13.7919	27.3772	29.2106	29.6269	0	0.0188762	0.318939
A0A1B0GUU9	Immunoglobulin heavy constant mu (Fragment) OS=Homo sapiens OX=9606 GN=IGHM PE=1 SV=1	IGHM	31.6688	0	0	0	6.68826	0	17.0096	0	6.35113	7.51229	5.53579	0	1.56377	1.80894	8.72634	0	0	0	1.12481	19.7955	1.48764	1.12414	5.27482	9.85596	7.96084	3.01719	4.75949	3.02324	0	4.37731	10.816	16.7714	3.52816	0.820737	8.42031	0	0.463497	21.808	1.59996	5.60617	12.475	15.0471	7.7208	28.3801	0	0.176776	-0.447613
P01834	Immunoglobulin kappa constant OS=Homo sapiens OX=9606 GN=IGKC PE=1 SV=2	IGKC	40.0554	45.748	43.6691	104.211	40.8883	48.0578	28.869	33.8692	21.007	22.0724	19.2929	23.5269	70.9145	40.2616	24.6391	27.7288	20.7903	26.503	20.2257	18.1835	33.0909	35.9726	34.934	19.1957	31.368	16.8511	11.0345	13.1109	60.0348	38.4289	39.2759	32.1863	33.9611	17.6118	27.5059	11.2193	16.7177	40.6513	27.9784	15.8307	59.741	19.7725	47.7079	79.7084	14.1453	0.272865	0.20874
P01624	Immunoglobulin kappa variable 3-15 OS=Homo sapiens OX=9606 GN=IGKV3-15 PE=1 SV=2	IGKV3-15	2.58482	2.31713	2.39095	3.78896	2.09394	2.54162	2.57781	2.61061	1.90189	1.76652	3.66856	1.44572	2.07323	1.80894	2.05326	2.4112	1.53908	0	0	0	0	2.24829	1.77527	1.73706	1.99021	1.79742	0	2.0155	3.8234	0	0	0	0	0	0	0	0	0	0	0	0	0	0	0	0	5.6958e-07	1.22436
P01701	Immunoglobulin lambda variable 1-51 OS=Homo sapiens OX=9606 GN=IGLV1-51 PE=1 SV=2	IGLV1-51	0	0	1.26402	1.25988	0	1.89327	1.0303	3.88159	0.645449	2.21272	1.35923	1.92097	2.07323	3.62018	3.07988	2.4112	3.07816	0.834298	1.8716	0	2.00486	1.12414	0	0	0.991065	0	0.775517	0	1.63576	0	0	0	0	0	0	0	0	0	2.42082	0	1.3169	0.869019	0	1.88666	0	2.43496e-06	1.21405
A0A087WW87	Immunoglobulin kappa variable 2-40 OS=Homo sapiens OX=9606 GN=IGKV2-40 PE=3 SV=2	IGKV2-40	2.58482	2.31713	2.39095	2.52598	1.67206	1.91916	2.06197	2.61061	2.54734	1.76652	2.75142	1.92097	2.07323	1.35786	2.05326	2.4112	1.53908	0	0	0	0	4.49657	1.35694	1.73706	1.49468	1.79742	2.39748	1.50993	2.72759	0	0	0	0	0	0	0	0	0	0	0	0	0	0	0	0	5.36952e-06	1.03102
A0A075B6S6	Immunoglobulin kappa variable 2D-30 OS=Homo sapiens OX=9606 GN=IGKV2D-30 PE=3 SV=1	IGKV2D-30	0	0	0	0	0	0	0	0	0	0	0	0	0	0	0	0	0	2.51638	1.4982	1.58117	2.51141	0	0	0	0	0	0	0	0	3.8886	3.98802	3.75322	2.35211	1.64147	2.24548	0	1.91226	1.70887	3.19992	1.31952	2.6338	1.68392	1.71774	1.89138	8.08305	3.65197e-05	-1.29633
A0A0C4DH55	Immunoglobulin kappa variable 3D-7 OS=Homo sapiens OX=9606 GN=IGKV3D-7 PE=3 SV=5	IGKV3D-7	0	0	0	0	0	0	0	0	0	0	0	0	0	0	0	0	0	2.94028	1.4982	1.58117	2.00486	0	0	0	0	0	0	0	0	1.9443	2.27599	2.16049	1.78816	0.820737	2.24548	0.509391	1.91226	1.49954	4.02078	1.31952	1.93975	1.68392	1.71774	1.26092	0	0.000304082	-1.08614
P01706	Immunoglobulin lambda variable 2-11 OS=Homo sapiens OX=9606 GN=IGLV2-11 PE=1 SV=2	IGLV2-11	0	0	0	0	0	3.76065	0.515148	0	0	1.32033	3.66856	1.44572	0	0	0	0	0	2.51638	1.49589	2.36661	4.00972	2.24829	0	0	0	0	0	0	0	0	0	0	0	0	0	0	0	0	1.59996	0	0	0	0	0	0	0.000377763	1.54261
A0A075B7E8	Immunoglobulin heavy variable 3/OR16-13 (non-functional) (Fragment) OS=Homo sapiens OX=9606 GN=IGHV3OR16-13 PE=4 SV=1	IGHV3OR16-13	0	4.03971	1.75894	5.05195	3.34413	4.46078	3.09296	3.2461	0.628223	0.437066	0.475048	3.84194	1.54608	1.80894	0	0	2.69974	3.36417	0	1.58117	3.00729	1.12414	0.418326	0	0.995105	1.81354	2.36201	0.505569	1.08785	0.97741	0	1.59273	0.612102	0	0	0	0	0	3.19992	1.64762	2.6338	1.68392	2.56758	1.26092	0	0.000502547	0.662896
A0A075B6I9	Immunoglobulin lambda variable 7-46 OS=Homo sapiens OX=9606 GN=IGLV7-46 PE=3 SV=4	IGLV7-46	0	0	0	0.63305	1.66434	0.648351	1.54683	5.22121	0	0.883262	0	0	2.07323	0.453387	1.53994	1.79801	0	1.25819	1.12481	0.785439	2.99662	0	0	0	0.995105	0	0	0	0	0	0	0	0	0	0	0	0	0	1.59996	0	1.93975	0.407451	1.28379	1.57379	0	0.00127067	0.974598
A0A0B4J1U7	Immunoglobulin heavy variable 6-1 OS=Homo sapiens OX=9606 GN=IGHV6-1 PE=3 SV=1	IGHV6-1	1.29241	1.15856	0	3.78585	0	0	1.03099	1.27098	0	0	0	0	1.03662	1.80894	0	0.613193	0	1.68883	0	0	1.49831	0	0	0	0.499573	0	0	0	0	0.972151	0	0	0	0	0	0	0	0	0	0	1.3169	0.84196	0	0.312871	0	0.00153071	1.17536
A0A0B4J2B5	Immunoglobulin heavy variable 3/OR16-9 (non-functional) (Fragment) OS=Homo sapiens OX=9606 GN=IGHV3OR16-9 PE=1 SV=1	IGHV3OR16-9	1.93391	2.88114	3.51789	5.685	2.92997	3.81243	5.67009	3.2461	2.54734	1.76652	5.06075	4.31718	4.16416	2.26233	2.05326	3.02439	2.32132	7.1455	1.8716	3.16749	6.01459	6.74486	3.08122	0.868528	2.48978	2.4073	2.32655	0.502179	6.01104	2.91645	0.574041	2.16049	2.35211	1.24247	1.12274	0	0.956131	4.27788	2.42082	1.65117	7.90141	2.11843	3.01056	3.15702	0	0.00601872	0.460939
A0A0J9YY99	Uncharacterized protein (Fragment) OS=Homo sapiens OX=9606 PE=1 SV=1	IGHV3-30-5	0	1.72258	1.19548	2.52598	1.67206	3.16408	4.12395	3.88159	0	0	0	2.40621	0.527156	0.451082	0	0.592407	1.55178	3.36417	0	1.97904	1.00243	1.12414	0.418326	0	0	0.609886	1.5865	0	1.08785	0	0	1.02498	0	0	0	0	0	0	3.19992	2.31093	2.01095	1.24941	1.28379	1.26092	0	0.0072886	0.672725
A0A075B6I4	Immunoglobulin lambda variable 10-54 OS=Homo sapiens OX=9606 GN=IGLV10-54 PE=3 SV=1	IGLV10-54	0	0	0	0	1.25791	0	0	0	0	0.446196	0	0	0	0.451082	1.02663	0	0	1.25819	0	0	0	0	0	0	0	0	0	0	0	0	0	0	0	0	0	0	0	0	0	0	0	0	0.43395	0	0	0.00838328	1.64386
P01709	Immunoglobulin lambda variable 2-8 OS=Homo sapiens OX=9606 GN=IGLV2-8 PE=1 SV=2	IGLV2-8	0	0	0	0	0	0	0	0	0	0	0	0	0	0	0	0	0	2.51638	1.49589	2.36661	4.00972	0	0	0	0	0	0	0	0	0	0	0	0	0	0	0	0	0	0.779103	0	0	0	0	0	0	0.00907556	1.72094
A0A0C4DH43	Immunoglobulin heavy variable 2-70D OS=Homo sapiens OX=9606 GN=IGHV2-70D PE=3 SV=1	IGHV2-70D	0	0	0	0	0	0	0	0	0	0	0	0	0	0	0	0	0.769539	0.423894	0.749101	0	0	0	0	0	0	0	0	0	0	0	0	0	0	0	0	0	0	0	0	0	0	0	0	0	0	0.0158332	2
A0A075B6K4	Immunoglobulin lambda variable 3-10 OS=Homo sapiens OX=9606 GN=IGLV3-10 PE=3 SV=2	IGLV3-10	0	0	0	0	0.836032	2.54162	3.09296	1.97512	1.25645	0.874132	1.83428	1.92097	1.03662	1.80894	2.05326	1.22639	0.391121	1.68209	1.4982	1.58117	2.00486	0	0	0	2.98128	0.593766	2.39748	0	2.18366	0	0	0	0	0	0	0	0	0	3.19992	0	2.6338	1.68392	1.71774	1.57851	0	0.0392724	0.55862
A0A0C4DH38	Immunoglobulin heavy variable 5-51 OS=Homo sapiens OX=9606 GN=IGHV5-51 PE=3 SV=1	IGHV5-51	0	0	0	0	0	0	0	0	0	0	0	0	0	0.451082	0	0	0.782243	0	0	0.392719	0.99176	0	0	0	0	0	0	0	0	0	0	0	0	0	0	0	0	0	0	0	0	0	0	0	0	0.0460453	2
P60709	Actin, cytoplasmic 1 OS=Homo sapiens OX=9606 GN=ACTB PE=1 SV=1	ACTB	22.6031	20.2291	10.1958	15.1434	17.5489	10.8148	18.0426	18.2399	15.9467	15.8896	19.2929	17.764	16.041	19.9006	14.3728	21.0668	20.3737	14.291	18.3518	21.7488	24.0477	3.37243	4.48914	11.5551	5.97063	10.2069	3.94851	12.5918	6.00308	5.3442	6.83805	7.50644	4.70422	18.0789	6.17483	4.58915	9.53217	6.19607	3.24167	8.90852	10.5352	5.45921	9.44757	0	12.1246	1.32408e-20	0.794275
E7EQR4	Ezrin OS=Homo sapiens OX=9606 GN=EZR PE=1 SV=3	EZR	12.9335	19.6956	16.7367	27.7982	22.987	20.333	33.5054	27.4114	26.0844	19.4044	27.9892	29.2898	20.2052	23.5185	29.7722	25.2968	26.1516	32.3633	24.718	29.6444	20.5552	4.49657	11.9576	16.0237	4.97553	3.59483	11.1764	17.1215	0.547906	8.73884	11.9338	19.9016	5.88027	18.4098	2.24548	0	20.1079	9.4159	8.82066	20.1209	25.7864	16.2965	0	0	0	1.13902e-15	0.750796
P26038	Moesin OS=Homo sapiens OX=9606 GN=MSN PE=1 SV=3	MSN	10.3393	8.10994	11.2542	22.7431	20.057	13.9789	17.5268	20.9535	17.1515	7.4849	14.2321	20.1202	10.8756	16.2735	14.8861	10.8712	11.9342	26.9066	16.8559	17.0002	12.0292	4.49657	7.57037	11.3789	1.99425	3.00107	8.74346	8.05859	0	7.76669	11.3699	10.3452	5.31632	11.8666	2.24548	0	13.8785	7.27696	7.2207	9.89283	9.21831	7.55058	0	0	0	3.1464e-13	0.74549
P61224	Ras-related protein Rap-1b OS=Homo sapiens OX=9606 GN=RAP1B PE=1 SV=1	RAP1B	3.22632	2.88114	2.39095	5.685	3.76601	3.78654	4.12395	2.61061	5.09468	3.53305	4.11065	7.20863	3.637	2.26233	2.56657	2.4112	3.8604	7.15224	4.87031	3.16235	4.51627	1.12414	2.19359	2.99581	1.99021	2.4073	2.43294	2.51767	0	2.43301	1.12791	2.10522	3.52816	4.92442	0	0	4.78065	2.13894	2.42082	3.30235	2.6338	1.68392	0	0	0	7.0757e-08	0.568488
E9PNQ8	Thy-1 membrane glycoprotein (Fragment) OS=Homo sapiens OX=9606 GN=THY1 PE=1 SV=1	THY1	4.52815	4.63425	4.14989	4.4189	3.34413	5.08324	4.12395	5.85671	5.09468	3.97011	5.97789	3.3567	4.14646	1.80894	4.10651	3.6168	4.60453	1.68209	2.9964	3.16235	4.00972	1.12414	0.469306	2.69365	2.98936	3.01719	1.62196	4.03099	0	2.91645	3.98802	0	3.52816	2.0632	0.561136	0	6.22942	2.13894	1.59996	2.63903	4.57355	2.93333	0	0	0	7.1083e-08	0.542178
P61586	Transforming protein RhoA OS=Homo sapiens OX=9606 GN=RHOA PE=1 SV=1	RHOA	0	0	2.52804	0.629938	1.25019	1.27081	1.54614	0	0	4.85337	2.30933	3.84194	1.56377	2.7088	1.02663	0.592407	0.769539	2.94702	2.62301	2.76963	1.00243	1.12414	1.77527	0	0	0	0	0	1.09183	0	0	0	0	1.64147	0	0	1.91226	0	0	0	0	1.68392	0	0	0	2.93999e-06	1.2937
P11279	Lysosome-associated membrane glycoprotein 1 OS=Homo sapiens OX=9606 GN=LAMP1 PE=1 SV=3	LAMP1	0	0	1.75894	2.52598	3.35185	2.56751	3.60742	2.61061	6.99658	4.41631	2.24341	4.81242	3.61931	3.61557	4.10651	3.02439	4.22611	3.78132	4.4946	4.3508	5.02283	0	0.887633	0.868528	0	0	0	0	0	1.94956	0	0	1.78816	1.24247	1.68434	0	2.34662	0	0	1.64762	0	0	1.71774	0	0	9.44425e-15	1.337
Q13510	Acid ceramidase OS=Homo sapiens OX=9606 GN=ASAH1 PE=1 SV=5	ASAH1	20.0371	17.9425	15.8305	17.0581	12.9546	31.0442	14.949	20.2494	14.6558	12.8119	13.7571	31.676	20.7323	31.2076	16.9394	18.6764	20.3737	31.5492	14.9797	15.822	13.5275	11.2414	16.7631	12.4236	6.96978	9.62921	1.62196	9.5753	8.19072	12.638	18.2079	2.67298	10.0205	8.60638	5.05162	3.05982	8.08341	5.13802	6.4416	7.58545	9.69876	10.511	9.43854	0	0	1.52854e-14	0.790981
P54802	Alpha-N-acetylglucosaminidase OS=Homo sapiens OX=9606 GN=NAGLU PE=1 SV=2	NAGLU	11.6317	18.4759	7.80487	11.3669	15.0486	12.6822	8.76443	22.2931	17.1687	7.94936	7.40303	10.0801	34.1375	36.1811	26.179	34.9208	15.7946	8.82084	13.8618	24.5082	8.51533	5.62072	9.24367	14.3747	1.99021	6.62814	2.39748	13.0973	3.27549	11.1876	8.52991	9.2097	7.71658	5.74516	0	0	0	0	8.69539	8.90497	4.71596	4.64431	10.2974	0	0	3.97277e-10	0.930802
O14773	Tripeptidyl-peptidase 1 OS=Homo sapiens OX=9606 GN=TPP1 PE=1 SV=2	TPP1	12.2732	12.7442	9.56381	5.68189	5.43035	10.7889	6.70176	5.25553	6.99658	6.18283	2.75142	8.14912	8.29292	15.834	7.69971	12.056	12.3126	4.20522	10.1094	7.90586	3.4925	5.62072	9.34563	4.82094	2.98532	3.00107	0	1.50993	4.37131	4.37731	14.7838	2.67298	2.35211	1.64147	3.36822	1.52933	0	3.8478	3.19992	2.97069	0	0	3.43548	0	0	5.11401e-10	0.890249
P53634	Dipeptidyl peptidase 1 OS=Homo sapiens OX=9606 GN=CTSC PE=1 SV=2	CTSC	1.30182	16.7839	10.8278	14.5259	16.291	7.0024	7.73344	4.58572	1.91912	7.94936	11.4148	26.9335	14.0209	15.3714	14.3728	18.6764	9.9786	19.7611	5.99974	10.2828	8.01945	2.24829	6.58078	4.12855	10.4627	7.23803	5.57047	3.5322	17.4653	0	0	0	0	0	0	0	0	0.639397	12.0206	0.331655	1.3169	0.84196	5.58717	0	0	8.32494e-10	1.25919
O96009	Napsin-A OS=Homo sapiens OX=9606 GN=NAPSA PE=1 SV=1	NAPSA	3.87724	5.2288	2.95442	5.67878	5.85995	10.1406	8.2479	10.4424	8.93292	7.06609	4.99483	9.60484	9.34723	7.68683	4.10651	4.8224	6.54743	5.46341	2.6207	6.32469	8.01945	4.49657	7.57037	2.69365	3.98446	4.79849	0.810979	6.55545	2.18366	1.46086	4.54189	3.296	5.92842	4.12641	4.49096	2.03988	0.492634	2.34826	3.97902	3.29524	2.6338	2.93333	1.71774	0	6.06228	2.40314e-09	0.605907
P08236	Beta-glucuronidase OS=Homo sapiens OX=9606 GN=GUSB PE=1 SV=2	GUSB	1.94332	3.47569	1.6904	8.84092	5.85995	12.0598	9.79473	4.51708	3.83824	0	15.5584	10.5453	22.8409	22.6094	15.3994	11.422	19.2385	12.1918	7.49332	10.2931	2.01553	3.37243	6.68274	12.2475	1.49064	1.81354	1.5865	2.52446	4.91523	2.92171	6.25392	0.51249	4.70422	0	0	0	0	0	8.04156	6.59759	2.6338	4.67137	7.72983	0	0	3.27937e-07	0.965005
P07339	Cathepsin D OS=Homo sapiens OX=9606 GN=CTSD PE=1 SV=1	CTSD	9.03747	9.29903	7.17286	7.58104	8.36032	13.3306	6.70038	7.19633	3.82101	6.6199	3.66856	11.5458	7.80116	7.24036	6.67308	4.86397	8.47763	5.46341	6.74191	6.71741	4.5056	1.12414	9.61102	0.868528	4.48403	6.61202	9.44805	4.03438	2.18366	0.972151	10.2419	0.51249	4.18841	2.46221	3.92935	3.56921	2.89753	2.56901	7.95805	1.65117	0	1.24941	6.44604	0	0	3.95951e-07	0.591255
A0A0C4DFZ2	Arylsulfatase A OS=Homo sapiens OX=9606 GN=ARSA PE=1 SV=1	ARSA	1.29241	2.31713	2.81733	4.42201	4.17243	3.16408	2.06197	3.28042	2.54734	0	1.83428	10.0801	1.01892	5.42912	2.56657	2.4112	3.46928	10.9471	12.7324	1.58117	13.5275	2.24829	2.71388	0.390228	1.99021	0.609886	3.13753	0.505569	2.17968	2.91119	1.71203	3.75322	0	1.64147	0	0	1.44877	0	1.59996	1.97572	0.694051	2.09137	3.00153	0	0	1.0893e-05	0.999601
P10253	Lysosomal alpha-glucosidase OS=Homo sapiens OX=9606 GN=GAA PE=1 SV=4	GAA	0	3.47569	14.2086	18.3055	15.8692	13.3823	11.856	0	9.5956	3.97011	7.74625	20.1802	10.8933	2.71341	21.5592	9.66559	13.839	17.2313	8.61581	11.0579	19.0462	29.2277	8.87633	0.780456	9.95509	0.609886	24.6084	0	3.81942	7.2885	4.56206	5.85844	0.563953	0	3.92888	0.510548	11.9371	2.56901	18.4204	3.9621	0	12.7106	9.87249	0	2.02076	0.00200611	0.497234
A0A1W2PRS1	Lysosome membrane protein 2 (Fragment) OS=Homo sapiens OX=9606 GN=SCARB2 PE=1 SV=1	SCARB2	0	0	0.563467	2.52598	1.67206	1.2967	1.03168	0	2.54734	0.437066	5.02779	2.89145	1.56377	1.80894	0.513314	0.613193	3.07816	5.88056	0.375706	2.37176	4.00972	0	0	0.956599	0	0	0.810979	1.51332	0.547906	0	0	0	0.612102	3.70468	0	0	0	0	0	1.31952	0	0	0	0	0	5.87841e-06	1.25182
P08962	CD63 antigen OS=Homo sapiens OX=9606 GN=CD63 PE=1 SV=2	CD63	1.29241	0	0	0	0.421879	0.622459	0.515148	1.3053	2.54734	1.32033	4.11065	0.960484	3.10985	1.80894	2.05326	2.4112	2.68703	1.68209	1.8716	1.58117	1.49831	0	0	1.73706	0.499573	0	2.36201	2.0155	0	0	0	0	2.35211	1.64147	0	0	1.91226	0	0	0.991414	0	1.68392	0	0	0	0.000170516	0.706637
P11117	Lysosomal acid phosphatase OS=Homo sapiens OX=9606 GN=ACP2 PE=1 SV=3	ACP2	0	0	0.632009	0.63305	3.34413	1.94505	0	0	2.54734	2.64979	0.475048	5.29766	1.52838	1.81124	6.15977	1.2056	0.378418	1.25819	2.2473	3.1572	7.01702	0	0	1.82513	2.97723	0	1.62196	0	0	1.9443	0	0	1.78816	2.46221	0	0	3.30275	1.70887	0	1.97572	0	0	0.43395	0	0	0.00332897	0.713872
O00754	Lysosomal alpha-mannosidase OS=Homo sapiens OX=9606 GN=MAN2B1 PE=1 SV=3	MAN2B1	0.650912	1.15856	0	0	0	0	0	0	0	0	0	0	0	0	0.513314	0	1.14796	0	0	0.397867	0	0	0	0	0	0	0	0	0	0	0	0	0	0	0	0	0	0	0	0	0	0	0	0	0	0.00454726	2
P04066	Tissue alpha-L-fucosidase OS=Homo sapiens OX=9606 GN=FUCA1 PE=1 SV=4	FUCA1	0	0	1.75894	0	1.67206	0	0	0	0	0	0	1.92097	0	1.35786	0	0	1.16066	0.417149	2.2473	0	1.50898	0	0	0	0	0	0	0	1.63974	1.46086	1.14808	0	0	0	0	0	0	0	0	0	0	0	0	0	0	0.0119672	1.35948
P17900	Ganglioside GM2 activator OS=Homo sapiens OX=9606 GN=GM2A PE=1 SV=4	GM2A	0	4.60372	2.95442	0	3.34413	5.08324	1.03099	2.61061	0.645449	1.32033	0	6.22815	1.56377	3.61788	0	0	4.22611	3.36417	0	4.34565	0	0	2.19359	0.478299	1.99021	1.20365	0	1.51332	5.45518	0.972151	1.70195	1.70326	0.612102	1.6642	1.12274	0	0	0	3.97902	0.659759	0	0	3.01056	0	0	0.01958	0.753812
P06280	Alpha-galactosidase A OS=Homo sapiens OX=9606 GN=GLA PE=1 SV=1	GLA	0	0	0	0	0	0	0	0	0	0	0	0.48524	0	1.80894	0	0	0.782243	0	0	0	0	0	0	0	0	0	0	0	0	0	0	0	0	0	0	0	0	0	0	0	0	0	0	0	0	0.0370591	2
P54803	Galactocerebrosidase OS=Homo sapiens OX=9606 GN=GALC PE=1 SV=3	GALC	0	0.564018	0	0	0	0	0	0.635491	0	0	0	0	0	0.451082	0	0	1.9175	0	0	0	0	0	0.418326	0	0	0	0	0	0	0	0	0	0	0	0	0	0	0	0	0	0	0	0	0	0	0.0477583	1.58025
P05062	Fructose-bisphosphate aldolase B OS=Homo sapiens OX=9606 GN=ALDOB PE=1 SV=2	ALDOB	0	3.50621	2.45949	1.2661	10.8607	7.62486	3.60811	6.52652	8.27025	0.446196	7.77921	6.72339	3.6547	12.2069	9.23965	7.8468	1.14796	8.41718	11.2388	3.55506	15.0471	4.49657	0.418326	2.12728	2.98532	2.4073	0	2.51767	0	2.42775	3.42407	4.88873	3.52816	3.26023	4.49096	0	0	4.06855	0	4.62542	0	0	3.42645	0	0	2.4706e-08	0.948907
P09467	Fructose-1,6-bisphosphatase 1 OS=Homo sapiens OX=9606 GN=FBP1 PE=1 SV=5	FBP1	0	0.564018	2.39095	2.52598	1.67206	2.54162	2.06197	2.61061	2.54734	1.76652	2.71846	1.92097	1.54608	1.80894	2.56657	2.4112	1.53908	3.36417	1.50051	1.58117	3.00729	1.12414	0	0.956599	0	0	0	1.00775	0	0.483446	1.13799	0	1.74001	1.21974	0	0	0	2.13894	0	1.31952	1.3169	1.27647	0.42492	0	0	4.90567e-13	1.03366
A0A0A0MTS2	Glucose-6-phosphate isomerase (Fragment) OS=Homo sapiens OX=9606 GN=GPI PE=1 SV=1	GPI	1.94332	0.564018	0	1.89293	3.34413	1.27081	3.60811	1.27098	1.27367	2.64066	0	0.48524	1.56377	0.453387	0.513314	2.4112	1.55178	1.26494	2.2473	0	2.51141	0	0	0	0	2.4073	0	1.51332	0	1.46086	0	1.08024	0	2.48493	0	0	0.463497	0	0	0.331655	0	0.407451	0	0	0	8.08527e-06	1.00887
O00757	Fructose-1,6-bisphosphatase isozyme 2 OS=Homo sapiens OX=9606 GN=FBP2 PE=1 SV=2	FBP2	0	0	0	0	0	0	0	0	0	0	1.35923	0.48524	0	0	0.513314	0	0	1.68209	0.375706	0	1.50898	0	0	0	0	0	0	0	0	0	0	0	0	0	0	0	0	0	0	0	0	0	0	0	0	0.00151508	2
Q7Z4W1	L-xylulose reductase OS=Homo sapiens OX=9606 GN=DCXR PE=1 SV=2	DCXR	1.283	1.15856	0	0	0	0	0	0	1.27367	7.05696	0	0.475244	0	1.81124	1.02663	1.2056	2.30862	0	1.4982	0	0	0	0	0.956599	0	0	0	0	0	0	0	0	0	0	0	0	0	0	0	1.97928	0	0.407451	0	0	0	0.00312238	1.40407
P29401	Transketolase OS=Homo sapiens OX=9606 GN=TKT PE=1 SV=3	TKT	0.650912	0.594545	0	0	0	0	0	0	0	0.446196	0	0	0	0	0	1.2056	0.756835	0	0.373395	0	0	0	0	0	0	0	0	0	0	0	0	0	0	0	0	0	0	0	0	0	0	0	0	0	0	0.00440322	2
O95336	6-phosphogluconolactonase OS=Homo sapiens OX=9606 GN=PGLS PE=1 SV=2	PGLS	0	1.15856	0	0	2.92997	0	0	0	0	0	0	0.48524	0	0	0	0	5.77789	0	2.24499	0	0	0	0	0	0	0	0	0	0	0	0	0	0	0	0	0	0	0	0	0	0	0	0	0	0	0.00570182	2
Q9Y2S2	Lambda-crystallin homolog OS=Homo sapiens OX=9606 GN=CRYL1 PE=1 SV=3	CRYL1	0	0	0	0	3.35185	0	0	0	0	0	0	0	0	2.26002	0	0	0.769539	0	0.375706	0	0	0	0	0	0	0	0	0	0	0	0	0	0	0	0	0	0	0	0	0	0	0	0	0	0	0.0154033	2
J3KPS3	Fructose-bisphosphate aldolase OS=Homo sapiens OX=9606 GN=ALDOA PE=1 SV=1	ALDOA	0	0	0	0	0	0	0	0	0	3.53305	0.91714	0.475244	0	0	0	0	1.16066	0.423894	0	0	7.5129	0	0	0	0	0	0	0	0	0	0.563953	0	0	1.21974	0	0	0	0	0	0	0	0	0	0	0	0.0270857	1.54862
P38606	V-type proton ATPase catalytic subunit A OS=Homo sapiens OX=9606 GN=ATP6V1A PE=1 SV=2	ATP6V1A	0	0	0	2.52598	2.92997	1.91916	1.54683	4.5514	4.46646	0.874132	0	1.43573	0	0.451082	0.513314	2.4112	2.27051	0	0.375706	1.97904	0	0	0	0	0	0	0	0	0	0	0	0	0	0	0	0	2.37576	0	0	0	0	0	0	0	2.02076	5.78516e-06	1.57187
P08571	Monocyte differentiation antigen CD14 OS=Homo sapiens OX=9606 GN=CD14 PE=1 SV=2	CD14	0	6.92085	7.80487	1.2661	7.52429	5.73159	0	4.5514	1.91912	0	0	1.43573	0.527156	0	0	0	1.53908	0	0.375706	0	0.506551	0	0	0	1.98617	0.609886	0	0	3.27549	0	3.41398	0	0	0	0.561136	0	0	0	0.820857	0.328103	0	0	0	0	0	0.00166868	1.39566
F5H5D3	Tubulin alpha chain OS=Homo sapiens OX=9606 GN=TUBA1C PE=1 SV=1	TUBA1C	0	0	0	0	0	0	0	0	0	0.446196	0.91714	0.475244	0	0.453387	0.513314	0	1.53908	0	0	1.18845	0	0	0	0.478299	0	0	0	0	0	0	0	0	0	0	0.561136	0	0	0	0	0	0	0	0	0	0	0.00828429	1.36738
P68371	Tubulin beta-4B chain OS=Homo sapiens OX=9606 GN=TUBB4B PE=1 SV=1	TUBB4B	0	0	0	0	0	0	0	1.97512	0	1.76652	1.35923	0	0	0	0	0	0	0	0	0	0	0	0	0	0	0	0	0	0	0	0	0	0	0	0	0	0	0	0	0	0	0	0	0	0	0.0112262	2
P07996	Thrombospondin-1 OS=Homo sapiens OX=9606 GN=THBS1 PE=1 SV=2	THBS1	0	0	2.45949	2.52598	0	0	0	0	0.628223	0	0	0	0	0	0	0	0	0	0	0	0	0	0	0	0	0	0	0	0	0	0	0	0	0	0	0	0	0	0	0	0	0	0	0	0	0.027947	2
P05164	Myeloperoxidase OS=Homo sapiens OX=9606 GN=MPO PE=1 SV=1	MPO	0	0	0	0	0	0	1.54683	0	0	0	0	0	0	0	0.513314	0	0	0.423894	0	0	9.01121	0	0	0	0	0	0	0	0	0	1.14808	0.51249	8.23238	0	0	0	0	0	0	7.91	5.33881	23.1945	5.5962	0.63046	0	0.0468312	-1.2822
P27487	Dipeptidyl peptidase 4 OS=Homo sapiens OX=9606 GN=DPP4 PE=1 SV=2	DPP4	18.0844	16.7839	15.4041	16.4126	25.9093	38.0984	33.5054	33.371	33.7264	50.3094	45.3819	31.706	37.3358	25.3228	40.0385	15.6936	41.9208	29.0194	28.83	41.9062	35.1171	16.8621	11.0699	20.6306	12.4328	16.2412	28.5215	11.0852	18.0212	10.205	25.5998	13.9879	20.0411	21.7155	10.6649	1.01878	14.8055	12.415	8.7789	16.1588	4.50235	15.5627	3.85137	0.317589	2.02076	1.42339e-14	0.79682
O43895	Xaa-Pro aminopeptidase 2 OS=Homo sapiens OX=9606 GN=XPNPEP2 PE=1 SV=3	XPNPEP2	11.6223	2.88114	0.632009	3.15903	10.0401	14.5755	8.76374	3.2461	17.2204	2.64979	19.6691	8.63436	8.80238	11.7581	11.8062	1.81879	22.7077	6.73509	10.114	26.0791	10.0243	0	3.96886	10.6865	2.98936	0	0.775517	0	0	4.36679	7.37174	2.61771	6.39608	6.94218	5.05209	0	10.5174	7.06764	0	6.59048	1.93975	1.22235	0	0	0	1.30204e-07	0.922543
P12109	Collagen alpha-1(VI) chain OS=Homo sapiens OX=9606 GN=COL6A1 PE=1 SV=3	COL6A1	3.23574	4.00918	10.6907	5.685	4.59431	0.648351	2.57781	0	6.36836	1.32946	0	0	0	10.8536	12.8329	3.6168	8.0611	0.417149	12.7278	0.397867	8.01945	3.37243	0.418326	0.956599	1.49468	0	0.775517	0	0.543926	7.28324	2.28608	7.56171	0	5.30071	18.5259	0	0	2.77833	2.42082	1.31596	0	1.68392	3.01056	0	0	0.0283783	0.507578
Q495M3	Proton-coupled amino acid transporter 2 OS=Homo sapiens OX=9606 GN=SLC36A2 PE=1 SV=1	SLC36A2	0	1.15856	0	0	2.50037	0	1.03099	0	1.91912	1.76652	3.66856	0	0	2.71571	1.53994	2.4112	3.84769	0.417149	0.74679	3.95808	0	0	1.30596	0.478299	0	0	0	0	0	0	0	0	0	0.42173	0	0	0.492634	0	0	0.328103	0	1.27647	0	0	0	2.36889e-06	1.46183
Q07837	Neutral and basic amino acid transport protein rBAT OS=Homo sapiens OX=9606 GN=SLC3A1 PE=1 SV=2	SLC3A1	1.29241	0	0	0	0	0	0	0.669812	0.628223	1.76652	0	0	1.01892	1.80894	0.513314	3.00361	1.14796	0.841043	1.50051	1.18845	0	0	0	0	0.499573	0	0	1.00775	0	0	0	0	0	0	0	0	0	0	0	0	0.694051	0	0	0	0	2.46333e-05	1.49915
P39059	Collagen alpha-1(XV) chain OS=Homo sapiens OX=9606 GN=COL15A1 PE=1 SV=2	COL15A1	5.81115	2.31713	0	0	7.11013	0	0	0	0	0.883262	0	1.44572	0	2.26233	0	0	2.32132	0	5.9928	0	1.99419	0	1.30596	0	0	0	0	0	2.1757	0	0	0	0	0.399008	0	0	0	0	0	0	0	0	0	0	0	0.00044212	1.79953
Q695T7	Sodium-dependent neutral amino acid transporter B(0)AT1 OS=Homo sapiens OX=9606 GN=SLC6A19 PE=1 SV=1	SLC6A19	0	0	0	0	0	1.89327	0	0	0	0	2.78438	0.48524	0	0.453387	0	0	0	0	0	0.397867	0	0	0	0.478299	0	0	0	0	0	0	0	0	0	0	0	0	0	0	0	0	0	0	0	0	0	0.0242006	1.70532
P08473	Neprilysin OS=Homo sapiens OX=9606 GN=MME PE=1 SV=2	MME	24.5464	28.9946	32.1408	38.5227	38.4884	38.7727	35.0536	45.0158	49.6904	46.822	62.9064	42.7366	48.2115	46.5813	36.4453	47.5693	39.31	33.6687	35.2054	48.2361	46.1118	10.1173	13.9982	27.4528	22.8915	26.4965	21.329	26.1981	14.7377	11.1876	6.24383	12.9629	34.2982	20.1194	9.54445	0	12.8349	10.0553	4.02078	21.1087	11.8521	15.9161	15.4597	0	2.02076	3.60416e-23	0.908787
P15144	Aminopeptidase N OS=Homo sapiens OX=9606 GN=ANPEP PE=1 SV=4	ANPEP	35.5649	26.0219	41.0726	37.8834	43.4968	44.4525	40.2092	53.4831	80.8178	56.0917	60.1221	45.618	59.1579	64.2242	70.324	65.6948	52.6944	37.4028	44.9553	65.5981	41.0997	20.2346	15.8245	45.3396	22.3838	25.2928	24.6084	14.6107	22.3806	20.4099	25.6099	11.8274	43.0945	29.0112	8.42124	3.06098	27.6987	26.7596	12.7579	24.083	23.0102	3.36784	11.6083	0	12.1246	4.55956e-19	0.857868
Q07075	Glutamyl aminopeptidase OS=Homo sapiens OX=9606 GN=ENPEP PE=1 SV=3	ENPEP	3.87724	4.00918	2.81733	6.94799	10.462	8.27321	5.67147	23.4955	10.2066	10.1621	20.1441	14.8825	13.4406	11.7535	9.23965	3.00361	10.3824	18.0858	7.1153	13.4503	17.0413	1.12414	0	12.3355	0	2.4073	0.775517	3.52881	4.91523	1.9443	5.11593	0	8.84448	5.74516	0	0	0	0.430073	0	3.955	0	0	2.15169	0	0	6.66183e-13	1.31024
X6R8A1	Carboxypeptidase OS=Homo sapiens OX=9606 GN=CTSA PE=1 SV=1	CTSA	7.10356	10.4576	5.90884	7.58415	9.60278	7.65075	6.18731	6.52652	4.44924	5.73664	5.02779	7.67388	5.18308	6.33128	6.15977	6.00722	11.5558	7.99328	5.61479	5.13624	7.02769	0	7.51939	4.43071	8.95999	6.01826	5.57047	3.52542	4.36733	2.92171	2.85003	0	2.35211	3.68196	0	0	0.926993	2.99908	0.820857	3.9621	5.26761	4.64431	5.58717	0	0	3.86587e-10	0.698049
P42785	Lysosomal Pro-X carboxypeptidase OS=Homo sapiens OX=9606 GN=PRCP PE=1 SV=1	PRCP	0	0.564018	4.14989	8.8378	3.35185	4.48667	3.61018	3.2461	0	0.874132	4.61865	5.74291	6.23739	5.8779	4.61983	2.4112	8.84334	6.3112	2.62532	5.5341	7.52357	2.24829	1.77527	3.47411	0	0	0	1.51332	2.18366	0	0	0	0	2.90666	0	0	2.83925	2.77833	3.19992	0.331655	0	0.869019	1.28379	0	0	6.92271e-10	1.22298
P12821	Angiotensin-converting enzyme OS=Homo sapiens OX=9606 GN=ACE PE=1 SV=1	ACE	0	0	2.39095	1.25988	0	1.91916	3.09227	1.97512	17.1859	3.53305	8.66339	0	5.71023	4.52004	2.05326	3.02439	0.378418	1.68209	16.8513	15.8066	0.506551	0	0	0	0	0	0	2.0155	0	0	1.13799	0	2.35211	1.64147	0	0	0	0	0	0.331655	0	0.407451	0	0	0	6.23483e-06	1.67955
P51148	Ras-related protein Rab-5C OS=Homo sapiens OX=9606 GN=RAB5C PE=1 SV=2	RAB5C	0	0	0	2.52286	2.08622	0	2.57643	0	2.56457	8.82349	1.76837	2.40621	0	2.26233	1.02663	0	3.07816	3.36417	2.62532	2.76448	2.00486	0	0.418326	1.34683	0	0	0	0	0	0	0	0.51249	0.612102	2.0632	0	0	1.44877	0	0	0.659759	0	0	0	0	0	5.56303e-06	1.3982
P29972	Aquaporin-1 OS=Homo sapiens OX=9606 GN=AQP1 PE=1 SV=3	AQP1	2.58482	1.15856	5.27683	2.52598	2.92225	2.54162	2.06197	2.61061	2.54734	1.76652	4.61865	2.88145	0.527156	4.52926	2.56657	1.2056	1.53908	2.94702	2.24961	1.97904	2.00486	2.24829	0.887633	1.25876	2.48978	2.4073	2.39748	2.0155	1.08785	1.9443	0	2.16049	1.78816	2.88394	1.12274	0	0.926993	2.13894	0.779103	1.31952	0	1.68392	1.71774	0	0	2.74958e-05	0.542064
P61020	Ras-related protein Rab-5B OS=Homo sapiens OX=9606 GN=RAB5B PE=1 SV=1	RAB5B	0	0	0	2.52286	0.414153	0	1.0303	0	1.25645	3.07772	0.442091	0	0	0	0	0	1.9175	0.841043	0	1.58117	2.00486	0	0	0	0	0	0	0	0	0	0	0	0	0	0	0	1.39049	0	0	0	0	0	0	0	0	0.00032033	1.66247
P41181	Aquaporin-2 OS=Homo sapiens OX=9606 GN=AQP2 PE=1 SV=1	AQP2	3.23574	4.66478	6.54085	4.42201	3.3364	1.27081	3.09296	0	0	3.97924	4.5857	1.92097	0	6.33128	4.61983	1.18481	5.38677	1.68209	1.4982	1.58632	2.00486	2.24829	2.6629	1.34683	0	1.20365	2.36201	2.0155	2.18366	1.9443	2.27599	2.16049	0.563953	1.64147	0	0	3.33189	1.49954	3.19992	1.32662	0	2.52588	1.28379	0	4.04152	0.000352287	0.592503
Q15907	Ras-related protein Rab-11B OS=Homo sapiens OX=9606 GN=RAB11B PE=1 SV=4	RAB11B	0	0	0	1.26299	0	0	0	0	0	1.75739	3.66856	1.91097	0	0	0	0	2.30862	2.52313	0	0	0	0	0	0	0	0	0	0	0	0	0	0	0	0	0	0	1.44877	0	0	0	0	0	0	0	0	0.00141036	1.61056
P08311	Cathepsin G OS=Homo sapiens OX=9606 GN=CTSG PE=1 SV=2	CTSG	0	0	0	0	0	0	0	0	0	0	0	0	0	0	0	0	0	0	0.375706	0	0	0	0	0	0	0	0	0	0	0	1.13799	0	1.74001	0	0	0	0	0	0	6.26593	1.93975	2.52588	1.70871	0	0	0.00514215	-1.90424
Q5JWF2	Guanine nucleotide-binding protein G(s) subunit alpha isoforms XLas OS=Homo sapiens OX=9606 GN=GNAS PE=1 SV=2	GNAS	0	1.75311	0	0.63305	0	0	1.0303	0	1.2909	0.883262	1.32627	0.960484	0.50946	0.453387	1.02663	0	0.782243	2.10598	1.87622	0.397867	0.506551	0	0.418326	0	0	0	0	1.51332	0	0	0	0	0	0.399008	0	0	3.36103	0	0	0.659759	0	0.407451	0	0	0	0.016846	0.787349
P20339	Ras-related protein Rab-5A OS=Homo sapiens OX=9606 GN=RAB5A PE=1 SV=2	RAB5A	0	0	0	0.629938	0.414153	0	1.0303	0	0	3.07772	0.442091	0	0	0	0	0	0.378418	0	0	0	0	0	0	0	0	0	0	0	0	0	0	0	0	0	0	0	0	0	0	0	0	0	0	0	0	0.0190921	2
P06870	Kallikrein-1 OS=Homo sapiens OX=9606 GN=KLK1 PE=1 SV=2	KLK1	0	0	1.6904	0	0.414153	0	0	0	2.54734	0	0	0	0	0	1.53994	0	0	0	0	0	0	2.24829	0.836653	0	0.995105	0	1.55103	0	0	1.46086	0	3.80848	0	0	2.24548	0	0.956131	1.06947	3.19992	1.31952	0	0	0	0	0	0.0207427	-0.999648
J3QQX2	Rho GDP-dissociation inhibitor 1 OS=Homo sapiens OX=9606 GN=ARHGDIA PE=1 SV=1	ARHGDIA	0	0	0	0	0	0	0.515148	0	0	3.53305	0.475048	0.960484	0	0	0	0	0	0	0	0	0	0	0	0	0	0	0	0	0	0	0	0	0	0	0	0	0	0	0	0	0	0	0	0	0	0.0284213	2
O75787	Renin receptor OS=Homo sapiens OX=9606 GN=ATP6AP2 PE=1 SV=2	ATP6AP2	0	0	0	0	0.414153	0	0	0	0	0	0	0	0	2.26002	0	0	0	0	1.4982	0	0	0	0	0.478299	0	0	0	0	0	0	0	0	0	0	0	0	0	0	0	0	0	0	0	0	0	0.0493181	1.58862
P68032	Actin, alpha cardiac muscle 1 OS=Homo sapiens OX=9606 GN=ACTC1 PE=1 SV=1	ACTC1	16.8014	17.8814	9.56381	10.7245	12.1263	10.1924	14.9497	16.2991	14.0104	13.686	14.7072	11.5258	11.3851	15.8271	11.8062	15.652	14.5831	11.3507	12.7347	13.8327	16.5348	2.24829	4.01984	6.55799	5.4751	7.81567	3.94851	10.0741	5.45916	4.86075	5.70006	6.99395	4.09212	13.5308	4.49049	4.58915	5.21501	5.55667	3.24167	7.26445	7.20736	3.77529	8.16378	0	12.1246	1.51202e-21	0.768282
Q562R1	Beta-actin-like protein 2 OS=Homo sapiens OX=9606 GN=ACTBL2 PE=1 SV=2	ACTBL2	7.75447	6.35683	2.39095	5.04573	2.92225	2.56751	4.63979	4.5514	3.83824	3.53305	5.06075	3.84194	4.12877	5.8802	4.10651	6.62041	4.22611	3.78807	3.37211	4.3508	4.51627	0	1.35694	2.12728	0	3.01719	0	4.0276	0.543926	0	1.13799	2.72824	0	3.70468	1.12274	1.52933	1.91226	1.49954	0	1.97572	0	0	1.29282	0	0	3.06079e-17	1.09664
P31946	14-3-3 protein beta/alpha OS=Homo sapiens OX=9606 GN=YWHAB PE=1 SV=3	YWHAB	0	4.63425	1.12693	4.42201	3.34413	2.54162	4.6391	1.94079	2.53012	6.61077	4.07769	6.23815	1.03662	3.16679	3.5932	1.2056	5.38677	2.94702	4.12121	3.95293	3.50317	0	1.77527	0	0	0	0	1.50993	0	0.483446	0	0	0	2.46221	0	0	1.44877	0.860145	0	2.97069	0	0.84196	0	0	0	1.14439e-14	1.40735
O43490	Prominin-1 OS=Homo sapiens OX=9606 GN=PROM1 PE=1 SV=1	PROM1	3.22632	9.2685	15.5412	22.7338	17.9786	17.7913	13.9173	22.8257	29.9227	15.4434	23.2717	18.7444	13.9855	30.7543	18.9926	11.4636	23.49	19.7477	31.4599	21.3407	29.0705	1.12414	4.3362	5.90355	5.96659	1.79742	4.72403	5.03874	2.72759	9.22755	4.55198	8.58668	4.75237	18.4325	5.05303	0	26.6551	7.48628	1.59996	11.5511	11.1581	5.45921	4.71927	0	0	2.78803e-14	0.948352
G5EA09	Syndecan binding protein (Syntenin), isoform CRA_a OS=Homo sapiens OX=9606 GN=SDCBP PE=1 SV=1	SDCBP	5.18847	21.9516	23.0719	22.0976	22.9947	26.0387	22.1666	16.2991	19.0878	17.6744	30.1997	20.1702	17.0953	18.9985	17.4527	10.8504	22.7077	25.238	14.982	17.7856	7.01702	8.99315	9.56004	8.08096	12.4328	0.593766	11.1055	0.505569	5.46314	7.27799	2.83994	11.7722	8.70004	7.83109	1.12274	0	26.3664	6.83546	5.53723	13.5268	6.58451	13.8518	4.71024	0	0	1.06363e-13	0.847494
P27105	Erythrocyte band 7 integral membrane protein OS=Homo sapiens OX=9606 GN=STOM PE=1 SV=3	STOM	1.94332	5.79281	7.2414	15.7796	12.9546	12.6822	6.18662	7.19633	12.7367	12.3565	10.4318	13.4368	13.9678	10.8536	9.75297	9.0524	13.8263	15.5559	7.11068	11.0579	14.5406	2.24829	2.6629	7.42652	5.4751	1.21977	2.36201	1.51332	1.09183	2.42775	0	4.88873	9.97239	9.07355	1.12321	0	9.56131	2.99908	0	7.58545	5.89046	8.88117	0	0	0	1.43505e-13	0.91279
P22732	Solute carrier family 2, facilitated glucose transporter member 5 OS=Homo sapiens OX=9606 GN=SLC2A5 PE=1 SV=1	SLC2A5	5.16024	1.75311	1.75894	4.4189	8.7822	10.1665	8.24652	4.5514	9.54392	7.94936	10.9398	10.5753	7.25631	5.42681	8.21302	5.4356	10.3824	6.30445	5.99743	5.92682	10.035	2.24829	4.43816	2.69365	0	1.81354	6.34598	4.03099	1.08785	6.80506	2.83994	2.21575	5.26817	4.92442	4.49096	0	4.78065	2.13894	0	2.97069	1.93975	2.49882	0	0	0	2.50533e-12	0.838816
P08183	Multidrug resistance protein 1 OS=Homo sapiens OX=9606 GN=ABCB1 PE=1 SV=3	ABCB1	1.93391	1.12804	1.75894	7.58104	9.59505	1.24492	2.06267	2.61061	5.07746	1.32946	5.60171	5.27767	4.65592	5.8802	3.07988	2.4112	4.59183	7.97979	7.85978	7.90072	2.51141	0	0	2.30343	0	0	0	1.00775	0.543926	0	0.563953	0.567754	1.2242	1.64147	0	0	3.82452	1.91819	0	1.98283	0	1.24941	0	0	0	7.89409e-12	1.40189
P01133	Pro-epidermal growth factor OS=Homo sapiens OX=9606 GN=EGF PE=1 SV=2	EGF	51.055	53.3549	59.6518	56.8407	53.0764	39.3433	39.1748	18.1713	44.5785	44.154	28.9064	34.5774	14.9867	64.6753	46.1983	25.2968	63.5314	39.1186	54.682	16.1942	47.1249	47.214	42.2495	6.46992	24.8695	30.6689	18.2624	10.0809	13.6419	39.8424	15.3579	11.2597	6.49238	31.9406	30.3149	7.64781	8.14168	29.7244	36.0617	17.1466	1.2457	2.09137	12.4401	0	0	8.74856e-12	0.764572
P62258	14-3-3 protein epsilon OS=Homo sapiens OX=9606 GN=YWHAE PE=1 SV=1	YWHAE	3.22632	4.63425	1.12693	4.4189	7.52429	1.89327	6.70176	2.57629	4.44924	10.1529	4.51978	7.68387	1.03662	3.16449	5.13314	1.2056	5.00835	2.09924	5.24139	4.73837	3.99905	0	1.77527	1.34683	0	1.20365	0	5.03874	0.547906	0.483446	0.574041	0	0	3.65923	0	0	1.9414	0.860145	0	2.31093	0	2.58	0	0	0	1.37775e-11	1.22826
P62979	Ubiquitin-40S ribosomal protein S27a OS=Homo sapiens OX=9606 GN=RPS27A PE=1 SV=2	RPS27A	12.2732	13.2166	22.6455	22.7307	12.525	22.9264	17.5275	22.8257	20.3787	17.6744	40.3212	17.2887	12.4571	18.0871	20.0192	16.8784	18.0778	21.0396	12.3544	14.6233	6.02526	17.9863	6.58078	3.86434	10.4425	6.03438	14.243	7.05424	9.27858	8.26065	10.7958	18.2536	9.31214	9.4044	7.86011	3.57037	11.8497	6.62614	8.82066	11.8828	9.84116	9.66901	8.14572	0.948049	12.1246	1.83177e-11	0.653427
P35241	Radixin OS=Homo sapiens OX=9606 GN=RDX PE=1 SV=1	RDX	10.3393	7.51539	7.66778	14.5321	11.298	12.0856	14.4331	11.7821	12.074	9.26968	12.8729	14.3773	8.29292	10.3979	13.3462	7.8468	10.004	15.9798	10.8608	11.4609	12.5357	4.49657	7.57037	8.77335	1.99425	3.00107	8.74346	8.05859	0	4.8555	10.8059	10.913	5.31632	9.4044	2.24548	0	10.5174	6.84689	7.2207	9.23662	9.21831	7.14313	0	0	0	2.9649e-11	0.56212
Q53GD3	Choline transporter-like protein 4 OS=Homo sapiens OX=9606 GN=SLC44A4 PE=1 SV=2	SLC44A4	3.23574	0	3.0915	1.25988	6.25865	5.03146	2.57781	2.61061	5.72291	7.94936	3.22647	5.76291	2.56499	5.42681	4.10651	1.81879	2.71244	3.78807	1.87391	4.74352	2.00486	0	1.35694	0.478299	0.991065	1.21977	0.810979	0	0	1.46086	0	0	1.74001	1.21974	0	0	2.4049	0	0	1.31952	5.26761	1.68392	0	0	0	8.74553e-11	1.16617
O00592	Podocalyxin OS=Homo sapiens OX=9606 GN=PODXL PE=1 SV=2	PODXL	1.29241	5.82334	5.34537	3.78896	3.76601	8.24732	6.70107	3.28042	6.99658	2.21272	2.30933	4.82241	2.07323	5.8802	3.07988	6.028	3.09086	2.51638	3.7455	3.56021	1.99419	1.12414	4.01984	1.73706	1.99021	1.20365	0.775517	0.505569	0	1.9443	2.27599	2.67298	2.91606	1.64147	1.68434	0	2.83925	1.49954	1.59996	3.955	0	0	0	0	0	9.5722e-11	0.876106
Q5VW32	BRO1 domain-containing protein BROX OS=Homo sapiens OX=9606 GN=BROX PE=1 SV=1	BROX	6.45265	7.51539	6.54085	7.5717	11.689	8.94746	11.3402	9.80694	17.1687	9.27881	10.4977	12.0111	8.31062	10.8467	16.9394	6.6412	16.9044	6.70811	11.9902	13.8378	8.00878	2.24829	3.55053	9.5538	4.98361	1.81354	7.96794	2.01211	1.09183	0	1.14808	8.18472	6.49238	6.16689	0.561136	0	16.3125	9.83455	0.820857	8.24165	3.9507	1.24941	2.14266	0	0	2.70243e-10	0.784213
Q9NS93	Transmembrane 7 superfamily member 3 OS=Homo sapiens OX=9606 GN=TM7SF3 PE=2 SV=1	TM7SF3	0	0	0	5.68189	5.43807	4.46078	4.12395	1.27098	8.27025	4.40718	5.06075	5.26767	4.67362	6.32667	1.02663	3.00361	5.37407	5.45666	0	5.14139	2.51141	0	0	2.30343	0	0	0.775517	0.502179	0	0	0	1.02498	1.74001	0.798015	0	0	1.41963	0.430073	0.779103	5.27807	0	1.68392	0	0	0	6.10335e-10	1.28962
P33908	Mannosyl-oligosaccharide 1,2-alpha-mannosidase IA OS=Homo sapiens OX=9606 GN=MAN1A1 PE=1 SV=3	MAN1A1	16.8202	11.4635	7.10431	5.67878	8.7822	5.08324	14.4331	2.61061	12.7539	9.70675	2.27637	1.43573	1.01892	22.6117	4.61983	3.00361	18.8219	1.68883	13.8549	1.1936	7.01702	2.24829	2.6629	0.478299	1.49468	6.03438	0	4.03099	0	5.35472	0.574041	0	0	2.86122	1.12274	0	0	1.06947	0	1.31952	0	0	1.71774	0	0	6.90922e-10	1.4085
P00918	Carbonic anhydrase 2 OS=Homo sapiens OX=9606 GN=CA2 PE=1 SV=2	CA2	7.75447	4.63425	1.12693	6.31494	8.36032	3.81243	6.70038	2.61061	2.54734	1.76652	0.475048	5.75291	2.07323	7.23575	3.5932	0	5.38677	9.25822	5.61479	3.16235	4.00972	0	0.418326	0.478299	0	1.81354	0	1.51332	0	1.94956	0	0	0	4.10369	0	0	8.57604	0	0	1.65117	0	1.68392	0	0	0	8.56285e-10	1.22405
P50995	Annexin A11 OS=Homo sapiens OX=9606 GN=ANXA11 PE=1 SV=1	ANXA11	0.6415	0	1.75894	8.8378	2.92225	8.92156	2.06197	3.88159	7.6248	14.5693	10.5636	6.23815	9.34723	4.07357	13.3462	1.2056	6.14361	7.56264	7.49332	9.08917	8.51533	0	0.938613	1.82513	0	0	2.32655	2.0155	0	2.91645	2.2659	0.567754	7.05633	4.08096	0	0	8.60518	2.13894	0	2.31448	0	0	0	0	2.02076	1.96364e-09	1.11924
O60494	Cubilin OS=Homo sapiens OX=9606 GN=CUBN PE=1 SV=5	CUBN	43.3193	43.3393	52.8902	68.1858	33.0194	74.433	67.5286	39.7603	63.0037	39.3097	31.0839	31.2207	32.6622	60.1345	63.1376	43.9732	56.9332	46.6948	54.6867	18.1938	57.6558	48.3382	49.6055	18.025	24.3781	47.5845	42.0244	18.645	37.1262	47.6249	48.9236	31.3271	25.6806	12.6873	25.2609	0	2.86839	24.3999	40.8199	31.0193	19.0595	23.9823	13.2989	0	0	1.99628e-09	0.597551
E7EX29	14-3-3 protein zeta/delta (Fragment) OS=Homo sapiens OX=9606 GN=YWHAZ PE=1 SV=1	YWHAZ	0	4.63425	1.19548	2.52598	4.18016	1.89327	7.21691	1.94079	1.90189	11.0179	8.66339	8.62437	1.03662	2.71341	3.07988	1.2056	4.62994	3.79481	4.49229	4.3508	3.50317	0	1.77527	0	0	0	0	3.01985	1.09581	1.9443	0.563953	0	0	4.08096	0	0	1.9414	0.860145	0	2.63903	0	2.14549	0	0	0	7.90603e-09	1.2609
P50395	Rab GDP dissociation inhibitor beta OS=Homo sapiens OX=9606 GN=GDI2 PE=1 SV=2	GDI2	3.87724	1.15856	0	1.26299	5.42262	1.27081	5.15563	8.46731	6.36836	17.6652	1.35923	4.31718	4.67362	3.61557	5.64645	6.62041	6.54743	2.10598	5.24602	5.53925	0.49588	0	0.836653	3.86434	0	3.61095	0	3.02324	0	0.483446	1.12791	0.51249	0	1.21974	0	0	0.956131	0	0	1.31596	1.93975	0	0	0	0	8.38797e-09	1.34695
P09525	Annexin A4 OS=Homo sapiens OX=9606 GN=ANXA4 PE=1 SV=4	ANXA4	0	0	1.82749	1.2661	2.51582	6.30227	5.15494	6.52652	4.44924	3.09598	11.0057	12.0111	2.56499	3.16679	5.13314	1.18481	1.9175	12.6224	4.49691	9.48704	7.50223	0	0	3.86434	0	1.20365	0	1.51332	0	0.483446	1.71203	0.51249	1.17605	0.820737	0.561603	0	5.67851	0	0	3.29524	0	1.68392	0	0	0	1.36319e-08	1.27831
P16444	Dipeptidase 1 OS=Homo sapiens OX=9606 GN=DPEP1 PE=1 SV=3	DPEP1	31.6876	19.1621	12.0233	13.2598	28.8392	30.4477	20.1046	18.2742	36.9537	18.1023	15.1822	19.2297	10.3662	23.0674	31.3122	15.6936	29.6336	16.3902	28.4589	27.2778	13.0209	8.99315	5.27482	22.934	6.96574	18.0709	9.48351	24.1826	1.09581	18.9491	29.5677	17.9069	21.0727	18.4552	2.24548	0	11.9371	11.7642	1.64171	16.494	5.19641	4.23686	0.43395	0	2.02076	5.85366e-08	0.58228
P62873	Guanine nucleotide-binding protein G(I)/G(S)/G(T) subunit beta-1 OS=Homo sapiens OX=9606 GN=GNB1 PE=1 SV=3	GNB1	3.22632	2.88114	1.19548	7.58104	5.01619	5.08324	4.12395	3.88159	5.09468	3.09598	2.68551	5.76291	4.14646	2.26233	3.5932	3.00361	5.38677	4.62237	4.12352	5.53925	5.00148	3.37243	3.08122	1.73706	0.991065	0.593766	7.1215	4.03099	0	0.972151	0	0.567754	2.35211	4.50269	0	0	5.70765	2.35969	0	3.63045	0.62285	1.68392	0	0	0	6.81945e-08	0.708284
Q9BRK3	Matrix remodeling-associated protein 8 OS=Homo sapiens OX=9606 GN=MXRA8 PE=1 SV=1	MXRA8	11.6505	13.2777	17.7951	15.7889	13.392	0.648351	12.3712	7.83182	1.91912	3.08685	10.0885	4.79242	1.56377	11.3047	1.02663	0	11.5558	5.45666	10.8608	0.785439	7.99811	8.99315	8.87633	0	0	7.83179	0	0	8.1947	5.83291	0.563953	1.08024	0	6.54318	0.561136	2.54927	0	1.49954	0	0.331655	0	0	0.42492	0	0	8.87439e-08	1.23405
Q6UX06	Olfactomedin-4 OS=Homo sapiens OX=9606 GN=OLFM4 PE=1 SV=1	OLFM4	18.0938	13.3693	1.19548	10.7245	17.9708	22.9264	23.1976	41.1685	29.9227	16.3449	8.63043	12.0011	15.5846	18.9939	18.4793	88.4973	32.3206	11.7679	17.2316	15.8169	24.037	2.24829	9.39661	10.9006	8.4685	13.8501	5.57047	9.06634	13.6499	8.7441	3.98802	4.88873	9.36029	7.36391	5.61369	0	1.91226	7.06764	0	5.93072	13.7919	9.72313	0	0	0	1.48286e-07	1.10127
Q9Y6W3	Calpain-7 OS=Homo sapiens OX=9606 GN=CAPN7 PE=1 SV=1	CAPN7	1.94332	0	0.632009	6.31494	6.25865	3.81243	6.18731	1.94079	12.1085	2.64979	10.0226	12.0111	3.07445	11.7558	5.64645	0	21.1814	6.72835	10.4851	14.6284	3.99905	0	0	0.956599	0	0	8.708	0	0	0.488705	0	2.21575	1.17605	4.12641	0	0	10.5466	0	0	5.94848	0	0	0	0	0	2.44351e-07	1.22148
P08758	Annexin A5 OS=Homo sapiens OX=9606 GN=ANXA5 PE=1 SV=2	ANXA5	0	0	4.71336	7.57482	2.9377	3.81243	2.06197	5.22121	2.54734	14.1322	8.25426	13.4468	2.07323	2.7111	6.15977	3.02439	2.69974	6.7216	4.868	7.12043	7.52357	0	1.30596	5.68946	0	0	0.810979	7.06102	1.09581	1.9443	1.13799	2.16049	2.30396	2.04048	0.561603	0	7.15641	0	0	1.97928	0	0.869019	0	0	0	4.78541e-07	1.0253
Q13621	Solute carrier family 12 member 1 OS=Homo sapiens OX=9606 GN=SLC12A1 PE=1 SV=2	SLC12A1	2.58482	3.47569	3.44934	9.47085	10.4234	4.409	14.4331	4.48276	6.35113	0.446196	12.9059	23.0616	0.50946	13.5647	4.61983	2.4112	11.9342	4.20522	4.12121	24.1103	3.51384	1.12414	0.887633	6.82221	0	1.81354	0	3.5322	0	1.9443	1.70195	2.16049	2.35211	4.05824	0	0	9.03954	2.77833	0	6.93279	0	0	0	0	0	5.45975e-07	1.14697
P22891	Vitamin K-dependent protein Z OS=Homo sapiens OX=9606 GN=PROZ PE=1 SV=2	PROZ	0	12.1496	12.5868	5.68189	18.7991	0	9.2782	0	0	1.75739	0.442091	6.73339	0	7.23575	0	0	7.30427	0.423894	8.2378	0	17.0307	0	2.19359	0	0	0	0	0	0	0	0	0	0	3.26023	1.68387	0	0	0	0	0	0	0	0	0	0	6.97255e-07	1.7513
O75882	Attractin OS=Homo sapiens OX=9606 GN=ATRN PE=1 SV=2	ATRN	0	1.72258	3.51789	11.37	5.00847	5.7057	4.63772	5.22121	1.91912	4.85337	5.87902	8.16911	3.637	7.23345	11.2929	3.04518	3.09086	8.00003	7.4887	1.58632	7.52357	4.49657	2.24457	0	3.47681	0	9.48351	0	0	1.9443	0	4.83346	0	0	0	0	0	1.92961	9.59976	5.27807	0	0	2.56758	1.26092	0	2.10873e-06	0.847862
P15309	Prostatic acid phosphatase OS=Homo sapiens OX=9606 GN=ACPP PE=1 SV=3	ACPP	0	1.15856	14.3457	5.05195	6.25865	1.86738	9.79403	32.5983	7.64203	44.1722	10.9727	8.64436	19.6603	9.49577	27.719	10.2164	15.4035	0	1.12481	0	3.50317	2.24829	5.3258	15.5454	10.9421	4.20472	4.72403	0	5.45916	0.966892	0	0	0	0	0	0	0	2.56901	0	2.63548	0.62285	0	3.8604	0	0	1.20456e-05	1.26955
Q92820	Gamma-glutamyl hydrolase OS=Homo sapiens OX=9606 GN=GGH PE=1 SV=2	GGH	7.76389	5.79281	1.26402	0.63305	1.66434	19.0622	6.70176	4.58572	3.17556	2.64979	2.81733	9.1196	12.9135	16.7338	9.75297	7.21282	11.9596	4.20522	4.49229	8.6913	4.00972	8.99315	5.74412	3.77627	3.98042	4.83073	5.57047	1.50993	0	0	5.1361	0	6.44423	0	0	2.54927	0	2.56901	8.04156	1.65473	0.62285	2.55294	8.59773	0	0	2.01012e-05	0.723228
Q12907	Vesicular integral-membrane protein VIP36 OS=Homo sapiens OX=9606 GN=LMAN2 PE=1 SV=1	LMAN2	20.6974	24.9549	10.5537	13.8866	25.0732	3.16408	6.18662	4.58572	0	7.06609	4.99483	15.833	2.09093	19.4403	0	0	21.1687	4.61562	15.7334	0.785439	10.035	10.1173	12.8452	0	1.99425	17.4449	0	0	12.5541	0.972151	3.97793	1.59273	0	9.00539	0	0.510548	0	0	8.86241	0	0	0	3.01056	0	0	2.66413e-05	1.09559
Q9Y6R7	IgGFc-binding protein OS=Homo sapiens OX=9606 GN=FCGBP PE=1 SV=3	FCGBP	0.6415	14.4973	6.81502	32.2202	20.0648	19.7105	32.9937	14.3927	3.82101	46.8037	14.1662	13.4468	0	17.1849	30.7988	27.708	18.4816	0	7.86671	1.18331	36.0768	0	1.77527	3.38604	7.46127	2.4073	4.79495	6.04988	2.18764	0	0	0	0	0	0	0	0	5.35877	0	0	68.7637	5.48627	0	0	0	5.90782e-05	1.09562
P55017	Solute carrier family 12 member 3 OS=Homo sapiens OX=9606 GN=SLC12A3 PE=1 SV=3	SLC12A3	0	1.18909	0	16.4251	0.414153	1.24492	0	0	14.6731	7.96762	2.24341	3.83194	0	0	12.3195	0	13.0695	6.72835	0	0	2.00486	0	0	0	1.49468	0	0.810979	0	0	0	0	0	0	0.798015	0	0	7.15641	0	0	0	0	2.09137	0	0	0	0.000175494	1.47698
P14543	Nidogen-1 OS=Homo sapiens OX=9606 GN=NID1 PE=1 SV=3	NID1	7.74506	13.3387	3.44934	6.94177	18.3927	3.86421	2.06128	1.94079	0.645449	0.883262	0.91714	2.40621	0	6.78237	0	0	9.60018	0.841043	4.11659	0	1.49831	3.37243	1.30596	0	0	6.01826	0	0	0	1.9443	2.82985	1.02498	0	7.80836	0	0	0	0	0	0	0	0	0	0	0	0.000210972	1.16263
Q9NZH0	G-protein coupled receptor family C group 5 member B OS=Homo sapiens OX=9606 GN=GPRC5B PE=2 SV=2	GPRC5B	1.94332	8.64343	13.6452	11.9937	8.34487	8.86978	8.76443	8.46731	5.70568	6.62903	11.9558	7.67388	6.23739	7.68914	9.23965	5.98643	7.30427	10.0993	9.36722	4.3508	8.51533	20.2346	5.7951	1.34683	7.9568	5.42449	12.6565	3.02324	5.45916	6.31635	0.563953	5.40122	4.14027	5.32343	0.561136	0	11.3862	3.42916	10.3789	6.60114	4.57355	5.45921	3.44451	0	0	0.000233662	0.433213
Q9UKU9	Angiopoietin-related protein 2 OS=Homo sapiens OX=9606 GN=ANGPTL2 PE=1 SV=1	ANGPTL2	14.2165	12.7442	9.63235	0	7.10241	0	0.515839	0	0	0	0	1.42573	0	10.8536	0	0	10.7481	0	7.4887	0	1.00243	0	1.77527	0	0	6.03438	0	0	3.27151	1.4556	0	0	0	1.64147	0	0	0	0	0	0	0	0	0	0	0	0.000270467	1.51476
Q08380	Galectin-3-binding protein OS=Homo sapiens OX=9606 GN=LGALS3BP PE=1 SV=1	LGALS3BP	58.7718	50.8241	57.1772	79.5776	45.9509	79.335	67.0114	64.0628	77.6939	53.8607	169.545	44.6975	62.3385	46.1279	56.4645	41.562	58.485	81.5677	38.2157	43.8698	57.6558	66.3245	96.7925	41.7273	42.3061	33.1407	61.0269	27.7182	43.6613	33.5524	61.4214	75.5216	55.419	36.0897	37.0504	31.6216	42.0406	49.0091	47.8735	32.6705	55.1675	28.138	37.8264	0	34.3529	0.000315743	0.341418
A0A0C4DFY5	G-protein-coupled receptor family C group 5 member C OS=Homo sapiens OX=9606 GN=GPRC5C PE=1 SV=1	GPRC5C	7.7733	12.7442	19.1962	26.5134	19.2287	24.1454	15.98	17.5701	16.5233	12.8027	24.6969	18.2392	13.476	14.4761	14.8861	10.258	9.20906	21.8739	14.2329	12.2515	16.0389	32.6002	11.9576	7.51459	12.4408	10.223	19.0025	9.06973	9.82648	13.6154	7.402	19.9569	15.1924	13.5535	2.80661	5.0997	21.0349	9.4159	21.6621	9.89283	13.7207	10.1306	7.29588	0	10.1038	0.000573695	0.291732
P80723	Brain acid soluble protein 1 OS=Homo sapiens OX=9606 GN=BASP1 PE=1 SV=2	BASP1	1.29241	0	0.632009	1.88981	1.67206	0	6.18592	0	2.53012	26.0699	10.5306	7.66388	3.10985	4.97112	5.64645	0.613193	5.42488	1.27168	0.375706	4.35595	0	0	1.77527	3.08388	0	0	0	6.55545	0.543926	0	0	0	2.35211	1.21974	0	0	0.463497	0	0	0.98431	0	1.65686	0	0	0	0.000596944	1.29655
P06702	Protein S100-A9 OS=Homo sapiens OX=9606 GN=S100A9 PE=1 SV=1	S100A9	3.23574	22.0127	0	0	0	0	9.2782	5.18689	0	11.9103	0.442091	3.3567	0	0	9.75297	16.3068	0	0.834298	22.4684	12.6494	21.5576	0	3.1322	6.73413	3.97638	0	8.00341	14.614	1.09183	18.4656	23.3238	35.025	18.3492	18.4325	2.80802	100.473	29.6401	20.75	17.5578	23.0916	21.6933	34.4663	13.317	6.3046	0	0.000950708	-0.999832
P19013	Keratin, type II cytoskeletal 4 OS=Homo sapiens OX=9606 GN=KRT4 PE=1 SV=4	KRT4	1.93391	6.38736	0	0	0	0	0	0	0.645449	0.437066	1.35923	0.970481	0	0	0	4.8224	0	1.25819	0	1.18331	1.00243	2.24829	0.418326	2.03921	0	0	1.5865	19.1642	0	1.9443	3.42407	7.56171	1.74001	4.52542	2.24548	16.8307	3.82452	3.20841	0.820857	3.6269	0	10.511	0	0	6.06228	0.00120367	-1.2567
P69905	Hemoglobin subunit alpha OS=Homo sapiens OX=9606 GN=HBA1 PE=1 SV=2	HBA1	52.3192	14.4362	19.1276	13.896	14.6267	9.54402	8.24859	0	2.54734	13.2489	2.27637	11.0406	10.3838	0	0.513314	12.056	0	16.8209	16.8559	5.5341	0	0	0	0	5.4751	14.4438	0	11.5908	2.18366	29.1698	1.70195	0	4.70422	3.30567	11.7881	0	0	0	0.779103	0	0	0	0.42492	6.61747	0	0.00130928	0.859522
P01833	Polymeric immunoglobulin receptor OS=Homo sapiens OX=9606 GN=PIGR PE=1 SV=4	PIGR	13.5656	28.339	10.1958	25.8897	13.3842	23.5229	26.8071	36.5142	22.9261	15.9078	15.5584	21.1207	26.952	33.47	23.6124	24.6836	13.4733	21.4432	17.6027	13.44	19.5634	20.2346	16.865	17.2445	14.9387	9.58085	20.5535	8.06538	18.0172	14.0988	15.9017	19.9569	21.3616	4.12641	8.41984	0.509391	11.0101	35.9662	16.8205	9.89283	44.7035	14.2863	13.7419	0	2.02076	0.00143017	0.344127
P12277	Creatine kinase B-type OS=Homo sapiens OX=9606 GN=CKB PE=1 SV=1	CKB	3.22632	0	0	0	0	1.89327	3.60949	3.28042	0.645449	30.0218	7.2712	3.36669	1.54608	1.80894	3.5932	1.2056	8.07381	0	0.375706	0	0	0	0	1.73706	0	0	0.810979	2.52107	0	0	0	0	0	0.399008	0	0	0	0	0	0	0	0	0	0	0	0.00187233	1.70986
P48668	Keratin, type II cytoskeletal 6C OS=Homo sapiens OX=9606 GN=KRT6C PE=1 SV=3	KRT6C	0	0	0	0	0	0	0	0	0	0	0	0	0	0	0	0	0	1.68209	1.49589	4.73837	0	0	0	0	0	0	0	0	0	1.93904	3.98802	3.18547	3.48002	5.34615	38.7357	41.3046	7.61991	1.72029	6.39984	15.8129	1.2457	10.8643	0.849841	0.948049	76.7889	0.00212165	-1.83312
P02042	Hemoglobin subunit delta OS=Homo sapiens OX=9606 GN=HBD PE=1 SV=2	HBD	32.2538	6.35683	7.03577	2.52598	2.50037	0.648351	1.54683	0	2.54734	5.29957	0	3.83194	2.60039	0	0	7.82601	0	0	0	0	0	0	0	0	2.49382	9.01933	0	2.51767	0	0	0	0	0	0	0	0	0	0	0	0	0	0	0	0	0	0.00868163	1.36943
P68871	Hemoglobin subunit beta OS=Homo sapiens OX=9606 GN=HBB PE=1 SV=2	HBB	56.1682	15.6559	13.5766	6.31494	6.68053	3.18997	5.15494	0	5.74013	12.3657	0	7.67388	5.18308	0	3.5932	18.6764	1.16066	14.2977	19.4766	3.16235	1.00243	0	1.30596	0	6.4702	12.6303	0.775517	4.53317	1.63974	26.7263	1.70195	0.567754	2.96421	3.28295	12.9113	0	0.956131	0	5.62074	0	0	0	2.15169	5.67886	4.04152	0.00880648	0.75884
P04745	Alpha-amylase 1 OS=Homo sapiens OX=9606 GN=AMY1A PE=1 SV=2	AMY1A	0	6.38736	24.6101	7.57482	9.61051	13.9789	26.2905	3.88159	11.4286	0	0.442091	0	0.50946	0	4.61983	3.00361	2.30862	14.318	0	0.392719	2.50074	4.49657	1.40792	0	2.49382	5.40837	16.6405	0	1.09581	3.3999	5.12602	6.99395	0	0	0	0	0	0	8.73715	4.29731	0	0.84196	5.57814	0	4.04152	0.0118339	0.683927
P04217	Alpha-1B-glycoprotein OS=Homo sapiens OX=9606 GN=A1BG PE=1 SV=4	A1BG	17.4429	13.9333	33.5419	3.15591	6.68053	6.95062	2.06197	12.3489	2.54734	1.76652	0	1.44572	12.9665	0	2.05326	6.04879	1.53908	4.62911	2.24499	4.74352	0.99176	3.37243	6.63176	1.73706	3.48893	10.8329	0	0.505569	7.65078	2.91645	12.5078	5.85844	1.2242	6.52045	0	0	0	0	5.66249	0	0	0	5.57814	3.7922	0	0.0164672	0.709459
P04259	Keratin, type II cytoskeletal 6B OS=Homo sapiens OX=9606 GN=KRT6B PE=1 SV=5	KRT6B	27.1407	15.6864	2.25387	0	1.67206	0.622459	3.09227	2.61061	4.44924	1.32033	3.66856	4.33717	1.03662	2.26233	2.05326	2.43199	1.53908	2.52988	2.61839	5.92168	0.506551	4.49657	1.30596	2.30343	2.48574	0	12.692	14.6107	3.8234	1.45034	3.98802	4.26571	4.04397	4.94715	40.42	45.8938	10.5174	2.78976	6.39984	16.8043	1.93975	10.4569	2.56758	0.948049	64.6644	0.017924	-0.844412
Q9HC84	Mucin-5B OS=Homo sapiens OX=9606 GN=MUC5B PE=1 SV=3	MUC5B	0	0	0	0	0	0	0	2.61061	7.0138	0	0	0	6.21969	8.14483	10.7796	80.162	0	0	13.1081	0	1.49831	0	1.77527	0.478299	0	0	0	0	0	0	0	0	0	0	0	0	0	0	0	0	0	0	0	0	0	0.0190187	1.9316
P02538	Keratin, type II cytoskeletal 6A OS=Homo sapiens OX=9606 GN=KRT6A PE=1 SV=3	KRT6A	23.2634	13.9638	1.12693	0	1.67206	0.622459	1.54614	2.61061	3.80379	0.874132	1.83428	2.41621	1.03662	1.80894	2.05326	2.43199	1.53908	1.68209	1.49589	4.73837	0	4.49657	0.418326	1.34683	1.49064	0	9.51898	13.6063	2.18366	1.45034	3.98802	3.18547	3.48002	5.34615	39.8589	46.4055	8.57604	1.72029	6.39984	15.8129	1.2457	10.8643	0.849841	0.948049	84.872	0.0190517	-1.0105
P13647	Keratin, type II cytoskeletal 5 OS=Homo sapiens OX=9606 GN=KRT5 PE=1 SV=3	KRT5	14.2165	7.54592	1.12693	0	1.67206	0.622459	1.54614	2.61061	3.80379	0.874132	1.83428	1.44572	1.03662	1.80894	2.05326	3.04518	1.53908	1.68209	1.49589	3.94778	0	2.24829	0	1.34683	1.49064	0	7.93248	8.56416	2.18366	1.45034	1.70195	1.59273	2.91606	3.30567	24.7017	43.8551	7.12728	1.29022	6.39984	11.5262	1.2457	11.3259	0.849841	0.948049	76.7889	0.0210996	-1.04599
P10451	Osteopontin OS=Homo sapiens OX=9606 GN=SPP1 PE=1 SV=1	SPP1	0	3.47569	7.17286	6.94488	3.76601	9.51813	4.63979	5.22121	8.27025	4.40718	0	6.24815	0	0	7.1864	0	0.782243	2.94702	0	2.37176	1.0131	8.99315	8.87633	0.956599	6.46616	4.81461	19.8844	0	2.72759	4.8555	7.402	5.34595	0	0	26.9453	19.3777	11.9371	5.13802	11.9788	0	0	0	6.02112	0	0	0.0212593	-0.613087
P05109	Protein S100-A8 OS=Homo sapiens OX=9606 GN=S100A8 PE=1 SV=1	S100A8	2.58482	15.6253	0.632009	0	0	0	2.06267	3.2461	0	5.29957	1.86724	0	0	0	2.05326	9.0524	1.53908	0	12.3613	2.36661	12.5357	0	0	2.03921	0	0	0	5.03874	0	5.34946	3.41398	3.80848	7.71658	8.23009	0	45.3913	10.5757	9.19515	5.53723	18.4732	13.169	24.498	7.30491	1.89138	0	0.0226219	-0.826871
P01011	Alpha-1-antichymotrypsin OS=Homo sapiens OX=9606 GN=SERPINA3 PE=1 SV=2	SERPINA3	13.5844	9.86305	8.36833	1.89293	9.61051	4.409	0	0	0	0	0	5.28766	2.05553	1.80894	0	0	2.68703	0.834298	5.6171	5.13624	0	2.24829	4.75453	0	0.995105	6.61202	0	0	6.55099	0.488705	3.99811	0	0	5.72244	0	0	0	0	0.820857	0	0	0	0.85887	8.19598	0	0.0275149	0.793252
P04264	Keratin, type II cytoskeletal 1 OS=Homo sapiens OX=9606 GN=KRT1 PE=1 SV=6	KRT1	56.8379	35.3514	5.27683	0	9.19635	0.622459	14.9476	11.7477	19.1223	7.50316	20.1112	16.3582	3.10985	18.0848	5.64645	24.746	6.92585	13.8671	17.605	28.4354	15.0471	6.74486	15.7735	8.86142	9.45552	0	21.4709	41.8199	10.3744	22.8429	25.046	14.5004	41.2101	13.5081	70.1709	152.473	45.3725	21.8309	7.91629	20.0924	14.4859	15.1012	9.86346	2.20897	115.183	0.0311317	-0.602635
P35908	Keratin, type II cytoskeletal 2 epidermal OS=Homo sapiens OX=9606 GN=KRT2 PE=1 SV=2	KRT2	9.04689	6.35683	0	0	0.421879	0	0	1.97512	7.03103	0.446196	2.81733	5.28766	1.58147	1.80894	0.513314	4.8224	1.16066	2.09924	9.73831	3.94778	0.506551	2.24829	4.43816	0	0.499573	0	12.692	9.57191	0	1.4556	4.55198	1.59273	2.35211	4.92442	12.9117	63.7445	18.6008	0.639397	3.19992	2.63903	2.01095	2.49882	1.71774	0	20.2076	0.05144	-0.921137
P08727	Keratin, type I cytoskeletal 19 OS=Homo sapiens OX=9606 GN=KRT19 PE=1 SV=4	KRT19	9.6978	6.41788	0	0	0.414153	0	2.06197	3.95023	3.82101	0.883262	0	3.3567	4.14646	3.16449	3.5932	9.66559	1.53908	1.25145	2.62301	3.16235	2.99662	2.24829	3.96886	1.25876	2.48574	0	2.36201	8.05859	0	1.9443	3.41398	2.16049	3.52816	3.26023	14.5956	23.4586	8.14168	7.48628	0	3.62334	2.5626	5.83961	1.71774	0	24.2491	0.063976	-0.572841
P35527	Keratin, type I cytoskeletal 9 OS=Homo sapiens OX=9606 GN=KRT9 PE=1 SV=3	KRT9	38.1215	6.89032	8.29979	0	2.50037	2.54162	5.66939	4.58572	3.19279	1.32033	15.0834	12.4963	2.07323	7.23575	1.53994	6.6412	2.67433	7.13875	6.74191	11.0631	2.50074	6.74486	8.87633	1.73706	2.9934	0	11.881	3.02324	5.45916	6.80506	5.67988	3.80848	25.3093	0.843459	31.9983	104.547	16.2834	9.84597	0	5.94138	5.96166	1.68392	5.15322	0	62.6436	0.131731	-0.604744
P02788	Lactotransferrin OS=Homo sapiens OX=9606 GN=LTF PE=1 SV=6	LTF	7.76389	0	52.9588	0	0	0	43.3029	15.6293	2.54734	0.446196	0	0	0	0	5.64645	0.613193	0	0	0	0	0	0	0	0.956599	0	0	10.3654	0.502179	3.8234	0	0	0	4.60792	0	0	0	0	0.639397	2.42082	7.2609	24.8787	17.6812	6.86193	0	0	0.258425	0.541452
P00738	Haptoglobin OS=Homo sapiens OX=9606 GN=HP PE=1 SV=1	HP	14.8674	10.9606	1.26402	6.94488	15.4705	12.734	19.5895	14.324	5.07746	12.3748	8.15539	0.960484	17.0953	0.904469	8.72634	7.80522	0.782243	16.8276	10.8562	12.6494	9.51776	0	3.55053	5.86561	19.9102	10.2069	0	11.0852	34.3907	7.29376	0	8.64195	5.83212	8.65182	1.12274	0	0	1.27879	13.5788	0	0	9.72313	23.5964	17.9705	12.1246	0.299376	0.443251
P25311	Zinc-alpha-2-glycoprotein OS=Homo sapiens OX=9606 GN=AZGP1 PE=1 SV=2	AZGP1	0	17.3174	30.8767	10.1008	8.37577	22.771	0	29.9533	4.44924	13.6951	0.475048	23.0416	6.71146	0	2.56657	0	2.32132	11.3575	0	14.2254	2.00486	20.2346	9.76396	1.64898	15.9176	20.4621	4.79495	1.51671	40.3898	0.972151	1.14808	2.72824	0	0	0	0.510548	1.44877	0	35.9365	0	0	0	17.5933	0	12.1246	0.371958	0.592648
P0C0L5	Complement C4-B OS=Homo sapiens OX=9606 GN=C4B PE=1 SV=2	C4B	24.5276	10.9606	5.27683	4.42201	17.5335	4.46078	7.73344	4.5514	1.27367	1.76652	1.83428	1.42573	17.1307	4.07126	8.21302	5.39402	4.99565	2.94028	6.74422	11.0734	1.0131	0	0.836653	0.478299	6.96574	18.0225	0	1.51332	1.63178	4.86601	1.71203	2.67298	0.612102	10.2479	0.561136	0	0	0.639397	0	0.331655	0	5.0247	1.28379	65.255	0	0.464891	0.207043
P04083	Annexin A1 OS=Homo sapiens OX=9606 GN=ANXA1 PE=1 SV=2	ANXA1	0	2.31713	0	0.63305	0	0.648351	1.54683	2.61061	0	15.0155	7.30416	0.960484	0.527156	0	0.513314	4.8224	7.69539	7.56264	24.3423	20.1625	32.5737	0	1.72429	2.12728	0	0	0	5.04213	1.09183	0	20.494	13.5307	1.78816	18.4779	0.561603	5.60793	20.137	9.4159	8.7789	9.23307	17.8138	20.207	11.5902	0	0	0.528656	-0.243906
P41222	Prostaglandin-H2 D-isomerase OS=Homo sapiens OX=9606 GN=PTGDS PE=1 SV=1	PTGDS	0	8.17099	16.7367	7.57793	6.68826	12.0598	1.54683	9.13712	2.54734	2.64066	1.83428	11.5258	4.14646	1.35555	2.05326	0	3.84769	6.3112	0	5.14139	2.00486	17.9863	4.48914	2.21535	3.98042	5.98602	3.94851	3.02663	16.9174	0.483446	8.52991	8.75248	5.31632	0	0	0.510548	3.79539	0	11.9788	2.63548	0	0	6.44604	0	6.06228	0.536164	0.369492
P01024	Complement C3 OS=Homo sapiens OX=9606 GN=C3 PE=1 SV=2	C3	8.4148	13.8722	16.0361	1.26299	4.60976	5.08324	18.0406	2.61061	0.645449	0	0	0	32.082	0	9.23965	10.2372	0.378418	0	3.7455	49.8584	0	0	0.418326	0	28.3585	28.2294	0	2.52107	0	1.93904	0	3.35126	0	20.9402	0.561603	0	0	0.430073	1.59996	0.98431	0.694051	10.9996	32.1941	115.99	0	0.568169	-0.34371
Q9C0H2	Protein tweety homolog 3 OS=Homo sapiens OX=9606 GN=TTYH3 PE=1 SV=3	TTYH3	1.29241	2.31713	2.39095	0.63305	1.67206	3.16408	2.57712	3.28042	3.19279	2.20359	3.6356	3.36669	1.01892	2.71341	2.05326	1.79801	3.84769	4.20522	0.373395	3.55506	2.01553	0	0.469306	1.82513	1.49468	0	0.810979	0.502179	0.547906	0	0	0.567754	0	0	0	0	0.492634	0	0	1.98283	0	1.27647	0.85887	0	0	6.68414e-15	1.33816
Q9UBI6	Guanine nucleotide-binding protein G(I)/G(S)/G(O) subunit gamma-12 OS=Homo sapiens OX=9606 GN=GNG12 PE=1 SV=3	GNG12	0	0.564018	1.26402	3.14969	2.92997	1.91916	4.63979	4.5514	3.82101	3.97924	4.14361	4.31718	3.6547	3.61788	5.64645	1.83958	4.60453	3.36417	4.1189	3.16235	3.00729	0	0	1.34683	0	0	0	0	0	0	0	0	1.17605	1.64147	0	0	3.36103	0	0	2.64259	0.694051	0	0	0	0	7.53061e-15	1.45111
Q9NP85	Podocin OS=Homo sapiens OX=9606 GN=NPHS2 PE=1 SV=1	NPHS2	0	0.594545	1.82749	1.89604	2.09394	1.91916	3.09296	0	0	1.76652	3.22647	1.92097	3.12754	3.16679	1.02663	1.81879	5.00835	1.26494	1.4982	3.17264	0.506551	0	0	0	0	0	0	0	0	0	0	0	0	0	0	0	0	0	0	0.331655	0	0	0	0	0	1.0421e-13	1.96621
P61981	14-3-3 protein gamma OS=Homo sapiens OX=9606 GN=YWHAG PE=1 SV=2	YWHAG	0	4.63425	0.563467	2.52598	2.5081	1.89327	4.63979	1.27098	1.90189	4.85337	5.43692	3.84194	2.07323	1.80663	3.07988	1.2056	3.84769	2.10598	1.87391	1.97389	3.50317	0	1.77527	0	0	0	0	1.50993	0	0	0	0	0	1.64147	0	0	1.44877	0.860145	0	2.31093	0	0.84196	0	0	0	1.08223e-12	1.36971
P30086	Phosphatidylethanolamine-binding protein 1 OS=Homo sapiens OX=9606 GN=PEBP1 PE=1 SV=3	PEBP1	0	2.31713	0.563467	4.4189	2.92225	3.18997	5.67009	0.669812	2.54734	5.29044	4.11065	5.7729	2.07323	1.80894	2.05326	0	4.23882	3.78132	3.37211	5.53925	0.49588	0	0.938613	1.34683	0	0	0	0.502179	0	0	0	0.567754	0	1.19702	0	0	1.41963	0	0	1.97928	0	0.407451	0.42492	0	0	1.76222e-12	1.49533
Q8IWA5	Choline transporter-like protein 2 OS=Homo sapiens OX=9606 GN=SLC44A2 PE=1 SV=3	SLC44A2	0	0.564018	1.75894	3.78585	3.35185	4.43489	1.0303	1.33962	3.19279	2.65892	5.02779	4.81242	1.01892	2.26002	8.21302	2.4112	4.2007	2.52988	5.61479	3.55506	2.50074	0	0	0.478299	0.991065	0	3.17299	0	0	0.488705	0	0	1.78816	1.6642	0	0	1.88312	0	0	1.97572	0.62285	0	0	0	0	2.12621e-10	1.32416
P31947	14-3-3 protein sigma OS=Homo sapiens OX=9606 GN=SFN PE=1 SV=1	SFN	0	5.76229	1.12693	3.79208	2.92997	1.89327	3.60811	1.94079	2.54734	6.6199	3.22647	3.84194	1.54608	1.35555	3.07988	1.2056	2.69974	0	0	0	0	0	1.77527	0	0	0	0	1.50993	0	0	0	0	0	0	0	0	0	0	0	0	0	0	0	0	0	2.95675e-10	1.73959
Q8NFJ5	Retinoic acid-induced protein 3 OS=Homo sapiens OX=9606 GN=GPRC5A PE=1 SV=2	GPRC5A	0	0	2.39095	4.42201	1.67206	3.78654	2.57781	0	2.54734	3.09598	5.50284	4.31718	3.61931	3.61788	3.5932	0	0	8.41043	4.12121	3.16235	4.00972	0	0	0	0	0	3.94851	1.00775	0	0.488705	0	0.51249	0	2.46221	0	0	1.91226	0	0	0.663311	0.62285	2.06431	0	0	0	6.7323e-09	1.26566
Q8N2U0	Transmembrane protein 256 OS=Homo sapiens OX=9606 GN=TMEM256 PE=3 SV=1	TMEM256	2.58482	2.31713	2.39095	2.52598	1.25019	2.54162	2.06197	2.61061	2.54734	1.76652	0.91714	1.43573	3.61931	1.80894	2.05326	2.4112	1.9302	1.68209	0	1.58117	1.49831	0	0.418326	0.390228	1.49064	1.20365	0	1.50993	1.63974	1.9443	0.574041	1.648	2.35211	1.24247	1.12274	0.510548	0	0	0	1.31952	0	1.27647	1.71774	0	0	7.97859e-09	0.790162
Q6UWR7	Ectonucleotide pyrophosphatase/phosphodiesterase family member 6 OS=Homo sapiens OX=9606 GN=ENPP6 PE=1 SV=2	ENPP6	0	0	0	0.63305	2.08622	1.91916	0.515148	1.97512	2.54734	0	1.35923	0.950488	1.03662	0	2.05326	0	2.69974	2.10598	1.1225	1.18331	1.00243	0	0	0.390228	0	0	0	0	0	0	0	0	0.563953	0	0	0	0.926993	0	0	0.331655	0	0	0	0	0	1.2053e-08	1.65156
P50895	Basal cell adhesion molecule OS=Homo sapiens OX=9606 GN=BCAM PE=1 SV=2	BCAM	0	0	0	0	1.25791	2.54162	1.54614	1.3053	0.628223	0	0.950096	0.48524	1.03662	0.904469	0.513314	0	0.391121	0.423894	1.12481	1.18845	0	0	0	0	0	0	0	0	0	0	0	0	0	0	0	0	0	0	0	0	0	0	0	0	0	3.79769e-08	2
Q71RC9	Small integral membrane protein 5 OS=Homo sapiens OX=9606 GN=SMIM5 PE=1 SV=2	SMIM5	0	0	2.39095	1.26299	2.09394	0	1.03099	0.669812	0	0	3.22647	1.44572	2.07323	1.35555	1.02663	0	1.53908	1.68209	1.4982	0.790586	0	0	0	0	0	0	0	0	0	0	0	0	1.2242	0	0	0	0	0	0	0.659759	0	0.84196	0	0	0	4.9621e-08	1.56055
Q8IX04	Ubiquitin-conjugating enzyme E2 variant 3 OS=Homo sapiens OX=9606 GN=UEVLD PE=1 SV=2	UEVLD	0	0	0	0	3.35185	1.86738	3.6088	1.33962	5.72291	0.883262	4.55274	0.970481	2.07323	1.80894	3.5932	0	5.77789	5.05301	3.74319	9.09432	0	0	0	0	0	0	0	0	0	0	0	0	0	3.30567	0	0	1.9414	0	0	0.991414	0	0	0	0	0	1.75472e-07	1.58187
P29992	Guanine nucleotide-binding protein subunit alpha-11 OS=Homo sapiens OX=9606 GN=GNA11 PE=1 SV=2	GNA11	0	2.85062	0.632009	3.79208	2.07849	1.89327	2.06197	2.61061	2.54734	2.64979	5.02779	1.43573	3.10985	0.902164	4.10651	7.21282	3.48198	4.62237	5.62172	3.55506	0	0	0	2.69365	0	0	0	2.01211	0	0	0	3.24073	0.563953	2.46221	0	0	4.78065	0.639397	0	1.65117	1.3169	0	0	0	0	2.46574e-07	1.02652
P11234	Ras-related protein Ral-B OS=Homo sapiens OX=9606 GN=RALB PE=1 SV=1	RALB	0	0.594545	1.19548	2.52286	0.836032	1.27081	2.57712	0	1.90189	5.73664	5.94493	3.84194	0	0.453387	0.513314	0	0.769539	3.78132	0	2.37176	0.49588	0	0	0	0	0	0.810979	0	0	0	0	0	0	0	0	0	0.463497	0	0	1.31952	0	0	0	0	0	3.63385e-07	1.72258
P22792	Carboxypeptidase N subunit 2 OS=Homo sapiens OX=9606 GN=CPN2 PE=1 SV=3	CPN2	0.6415	5.2288	7.2414	0.63305	7.11013	0	1.54614	0	3.17556	1.32946	0	0.48524	1.03662	7.23345	4.61983	1.2056	4.22611	0	3.3698	0	6.01459	0	0.418326	0.478299	0.499573	0	0	0	0	0.488705	0	0	0	0.843459	0	0	0	1.06947	0	1.97928	0	0.407451	0	2.20897	0	3.97605e-07	1.4712
Q14314	Fibroleukin OS=Homo sapiens OX=9606 GN=FGL2 PE=1 SV=1	FGL2	0.6415	1.15856	6.54085	2.51975	1.67206	1.89327	3.6088	1.94079	0	1.76652	0	1.43573	0.527156	4.97573	2.05326	0.613193	2.71244	0	0	0	0	2.24829	0.418326	0	0	1.21977	0	0	0	0	0	0	0	0	0	0	0	0	0	0	0	0	0	0	0	1.02105e-06	1.69993
O15393	Transmembrane protease serine 2 OS=Homo sapiens OX=9606 GN=TMPRSS2 PE=1 SV=3	TMPRSS2	0	1.12804	0.563467	0.63305	2.92225	0.622459	1.54683	0.669812	0.628223	6.18283	6.38702	1.92097	0	0.453387	1.53994	0	1.9175	2.10598	0.751412	1.58117	0.506551	0	0	0	0.999146	0	0.810979	0	0	0	0	0	0	0	0	0	0	0	0	0.663311	0	0	0	0	0	1.60528e-06	1.71351
Q13277	Syntaxin-3 OS=Homo sapiens OX=9606 GN=STX3 PE=1 SV=3	STX3	0	0	0	0	0.414153	0.648351	2.06197	0	0	0.883262	1.83428	0.960484	0.527156	0	1.02663	0	0	1.68209	0.749101	1.58117	0	0	0	0	0	0	0	0	0	0	0	0	0	0	0	0	0	0	0	0	0.62285	0	0	0	0	2.03978e-06	1.80823
Q8TE68	Epidermal growth factor receptor kinase substrate 8-like protein 1 OS=Homo sapiens OX=9606 GN=EPS8L1 PE=1 SV=3	EPS8L1	0	0	0	0	1.25791	0	1.54614	1.94079	1.27367	0	1.35923	0	1.01892	0	2.05326	2.4112	0	1.25819	0.74679	1.58117	0	0	0	0	0	0	0	0	0	0	0	0	0	1.64147	0	0	0	0	0	0	0	0	0	0	0	3.36559e-06	1.63702
Q9Y287	Integral membrane protein 2B OS=Homo sapiens OX=9606 GN=ITM2B PE=1 SV=1	ITM2B	0	0	0	0.629938	1.67206	0.622459	3.09296	1.33962	2.54734	0.883262	0.475048	2.39621	1.54608	4.97343	0	0	1.52637	1.26494	1.4982	1.97904	0	0	1.77527	0	0	0	0	0	0	0	0	0.567754	0	0.843459	0	0	1.41963	0	0	0	0	0	0	0	0	3.4395e-06	1.40668
Q96KP4	Cytosolic non-specific dipeptidase OS=Homo sapiens OX=9606 GN=CNDP2 PE=1 SV=2	CNDP2	1.30182	2.88114	0	0	3.75828	0	3.6088	0	2.54734	15.4434	6.45293	1.44572	1.54608	1.80663	4.10651	3.6168	4.60453	0.841043	1.1225	1.18845	2.00486	0	0	1.64898	0	0	0	0.505569	0	1.4556	1.70195	0	0	0.42173	0	0	0	0	0	1.65117	0	0	0	0	0	6.58978e-06	1.55012
Q969T7	7-methylguanosine phosphate-specific 5'-nucleotidase OS=Homo sapiens OX=9606 GN=NT5C3B PE=1 SV=4	NT5C3B	0.6415	0	0	0	0	0	0	0	0	0	0	0	0	0	0	0	0	0	0	0	0	0	0.469306	0.868528	0	1.20365	0.810979	1.00775	0.543926	0.966892	1.70195	2.16049	1.17605	1.59603	1.12274	0	0.926993	0.639397	2.46257	0	0	0.407451	0	0.312871	0	7.11372e-06	-1.75069
P06703	Protein S100-A6 OS=Homo sapiens OX=9606 GN=S100A6 PE=1 SV=1	S100A6	1.29241	2.2866	2.39095	4.42201	2.92225	3.16408	3.09296	3.2461	2.54734	1.32033	3.66856	3.84194	1.54608	3.61557	2.56657	2.4112	1.53908	3.36417	2.62301	2.76963	2.00486	0	0	2.21535	1.99021	0	1.5865	0	2.18366	0.972151	1.70195	2.16049	2.35211	0.399008	1.12274	0.510548	2.37576	0.639397	0	1.31952	3.9507	1.71098	1.28379	0	8.08305	7.38268e-06	0.639057
P42685	Tyrosine-protein kinase FRK OS=Homo sapiens OX=9606 GN=FRK PE=1 SV=1	FRK	0	0	0	0	0	0	1.03099	0	1.27367	0.874132	0	0	0	1.80894	1.53994	0	1.53908	0	1.1225	1.18845	0	0	0	0	0	0	0	0	0	0	0	0	0	0	0	0	0	0	0	0	0	0	0	0	0	8.9566e-06	2
O14745	Na(+)/H(+) exchange regulatory cofactor NHE-RF1 OS=Homo sapiens OX=9606 GN=SLC9A3R1 PE=1 SV=4	SLC9A3R1	0	0.594545	1.19548	0.629938	0.421879	1.89327	0	0	0	0	2.27637	1.42573	0	0.904469	0.513314	0.613193	1.14796	1.25819	0.375706	0.785439	0	0	0	0	0	0	0	0	0	0	1.13799	0	0	0	0	0	0	0	0	0.331655	0	0	0	0	0	9.03544e-06	1.62086
O75340	Programmed cell death protein 6 OS=Homo sapiens OX=9606 GN=PDCD6 PE=1 SV=1	PDCD6	0.6415	0	0	0	0.843758	0.648351	1.54614	0	3.80379	7.06609	0	0.960484	2.5473	5.8802	3.5932	0	3.07816	0	5.61941	6.72256	1.00243	0	0	0.956599	0	0	0	1.51332	0	0	0.563953	0	0.612102	0	0	0	2.4049	0	0	0.659759	0	0	0	0	0	1.03223e-05	1.47019
O60637	Tetraspanin-3 OS=Homo sapiens OX=9606 GN=TSPAN3 PE=2 SV=1	TSPAN3	0	0.594545	0	2.52598	0.414153	1.24492	1.03099	2.61061	2.54734	1.32946	2.30933	1.92097	2.07323	0.906774	2.05326	2.4112	1.9175	2.94028	1.4982	1.58117	2.00486	0	0	0	1.99021	0	3.17299	0	0	0	0	0	1.78816	2.0632	0	0	0.985269	0	0	1.31952	0	1.68392	1.71774	0	0	1.05726e-05	0.789285
Q14703	Membrane-bound transcription factor site-1 protease OS=Homo sapiens OX=9606 GN=MBTPS1 PE=1 SV=1	MBTPS1	0	0.564018	1.75894	3.15903	1.25019	1.27081	1.54614	0.635491	1.91912	0	0	0	0	0.453387	0	0	1.53908	0	0	0	0	0	0	0	0	0	0	0	0	0	0	0	0	0	0	0	0	0	0	0.328103	0	0	0	0	0	1.17697e-05	1.90901
P63000	Ras-related C3 botulinum toxin substrate 1 OS=Homo sapiens OX=9606 GN=RAC1 PE=1 SV=1	RAC1	0	0	0	0	1.68752	0	0.515148	0	1.90189	2.65892	1.32627	0.48524	0	0.904469	1.53994	0	0	0.841043	0.373395	1.98419	2.00486	0	0	0	0	0	0	0	0	0	0	0	0	0	0	0	0.463497	0	0	0.331655	0	0	0	0	0	1.30827e-05	1.8131
Q6V0I7	Protocadherin Fat 4 OS=Homo sapiens OX=9606 GN=FAT4 PE=1 SV=2	FAT4	0.6415	0	0.563467	0.629938	2.49264	0	1.54683	0	3.15834	0.446196	0	0.48524	0	0.451082	1.53994	0	1.9175	0	1.8716	0	2.00486	0	0	0	0.495532	0	0	0	0	0.488705	0	0	0	0	0	0	0	0	0	0	0	0	0	0	0	1.38988e-05	1.78984
Q9H0U4	Ras-related protein Rab-1B OS=Homo sapiens OX=9606 GN=RAB1B PE=1 SV=1	RAB1B	0	0.564018	0.563467	1.89604	0.836032	1.27081	1.03168	1.3053	0	1.75739	1.83428	2.88145	0.50946	0.451082	1.02663	0	1.53908	0	0	0	0	0	1.30596	0.478299	0	0	0	1.51332	0	0	0	0	0	0	0	0	0	0	0	0	0	0	0	0	0	1.43379e-05	1.36476
O95954	Formimidoyltransferase-cyclodeaminase OS=Homo sapiens OX=9606 GN=FTCD PE=1 SV=2	FTCD	0.6415	2.91167	0.563467	0.63305	1.67206	1.91916	3.09296	0	1.90189	1.32946	0	0	0.50946	0.451082	2.56657	2.4112	4.62994	0.834298	0.375706	0	0	0	0	1.25876	0	0	0	0	0.547906	0	0	0	0	0	0	0	0	0.860145	0	2.63903	0	0	0	0	0	1.45847e-05	1.40056
O75264	Small integral membrane protein 24 OS=Homo sapiens OX=9606 GN=SMIM24 PE=2 SV=2	SMIM24	0	0	0	0	0.836032	2.54162	1.54614	0	2.54734	0	5.97789	1.44572	0	0	0	0	1.9302	1.26494	1.4982	2.36661	0.49588	0	0	0	0.495532	1.21977	0	0	0	0	0	0	0	0	0	0	0	0	0	0	0	0	0	0	0	3.39984e-05	1.71608
P68104	Elongation factor 1-alpha 1 OS=Homo sapiens OX=9606 GN=EEF1A1 PE=1 SV=1	EEF1A1	0.650912	1.15856	3.02296	1.25988	1.67206	1.27081	2.57712	0.669812	0	10.1529	4.14361	2.40621	0	1.80894	0	0	3.45657	0	0	0	0	0	0.418326	1.73706	0	0	0	0	0	0	0	0	0	0	0	0	0	0	0	0	0	0	0	0	0	3.44092e-05	1.76318
Q9BRK5	45 kDa calcium-binding protein OS=Homo sapiens OX=9606 GN=SDF4 PE=1 SV=1	SDF4	2.58482	2.31713	0	0.63305	0.414153	0	1.03099	0	0	0	0	0	0	1.80894	0	0	1.16066	0	1.4982	0	0	0	0	0	0	0	0	0	0	0	0	0	0	0	0	0	0	0	0	0	0	0	0	0	0	4.20226e-05	2
A0A1W2PPS5	Kinesin-like protein OS=Homo sapiens OX=9606 GN=KIF12 PE=1 SV=1	KIF12	0	0.594545	0	2.52598	1.25791	0	0	0	3.17556	0	4.55274	0	0	0.451082	1.53994	0	3.8604	0.423894	1.8716	2.37176	0.506551	0	0	0	0	0	0	0	0	0	0	0	0.612102	0.399008	0	0	0.463497	1.70887	0	0	0	0	0	0	0	5.48586e-05	1.51611
O95865	N(G),N(G)-dimethylarginine dimethylaminohydrolase 2 OS=Homo sapiens OX=9606 GN=DDAH2 PE=1 SV=1	DDAH2	0.650912	2.91167	0	0	3.34413	0	0	0	0	0.874132	0.91714	0.48524	1.03662	0	0	0	4.61723	0	2.62301	0.392719	0	0	0	0	0	0	0	0	0	0	0	0	0	0	0	0	0	0	0	0	0	0	0	0	0	6.06203e-05	2
A6NIK2	Leucine-rich repeat-containing protein 10B OS=Homo sapiens OX=9606 GN=LRRC10B PE=4 SV=2	LRRC10B	1.29241	0.564018	0	0	0.836032	1.27081	1.0303	0	0.628223	0	0	0.48524	0	0	1.02663	0	0	0	0	0	0	0	0	0	0	0	0	0	0	0	0	0	0	0	0	0	0	0	0	0	0	0	0	0	0	0.000110998	2
P20073	Annexin A7 OS=Homo sapiens OX=9606 GN=ANXA7 PE=1 SV=3	ANXA7	0	0	0	0.63305	0	1.89327	1.0303	0	0	2.21272	2.71846	0.48524	0	0	1.02663	0	0	1.25819	0	3.54992	0.49588	0	0	0	0	0	0	0	0	0	0	0	0.612102	0	0	0	0	0	0	0.328103	0	0	0	0	0	0.000120957	1.76848
P61970	Nuclear transport factor 2 OS=Homo sapiens OX=9606 GN=NUTF2 PE=1 SV=1	NUTF2	2.58482	3.47569	0	0	2.09394	0	1.03099	0	0	0	0	1.44572	0	2.71571	0	0	2.68703	0	2.9964	0	4.5056	2.24829	1.35694	0	0	0	0	0	0	0.483446	0	0	0	1.24247	0	0	0	0	0	0	0	0	0	0	0	0.000126004	1.39343
P09543	2',3'-cyclic-nucleotide 3'-phosphodiesterase OS=Homo sapiens OX=9606 GN=CNP PE=1 SV=2	CNP	0	0	0	0	0.414153	0	1.03168	0	0	2.20359	0.442091	0.475244	0	1.80894	0	0	0.378418	0.841043	0	1.97904	0	0	0	0	0	0	0	0	0	0	0	0	0	0	0	0	0	0	0	0	0	0	0	0	0	0.00013879	2
Q12929	Epidermal growth factor receptor kinase substrate 8 OS=Homo sapiens OX=9606 GN=EPS8 PE=1 SV=1	EPS8	0.650912	0.564018	0	3.1528	3.35185	0	0	0.669812	1.91912	1.32033	9.10548	3.3567	2.07323	4.52235	3.07988	0	0	18.503	0.375706	0	4.5056	1.12414	0	0	0	0	0	0	0	0	0	0	0	1.61875	0	0	2.37576	0	0	0.331655	0	0	0	0	0	0.000160724	1.68483
P21810	Biglycan OS=Homo sapiens OX=9606 GN=BGN PE=1 SV=2	BGN	1.283	2.9422	0	0	4.60976	0.622459	2.57712	0	0	1.32033	0	0	0	1.80894	0	0	2.30862	0	1.12481	0	1.50898	1.12414	0.418326	0	0	0	0	0	0	1.46086	0	0	0	0	0	0	0	0	0	0	0	0	0	0	0	0.000168221	1.56691
Q8N357	Solute carrier family 35 member F6 OS=Homo sapiens OX=9606 GN=SLC35F6 PE=1 SV=1	SLC35F6	0	0	1.26402	0	2.92997	0	0.515839	0.635491	0.628223	1.76652	2.71846	3.84194	0	2.7111	0	0	0.782243	3.36417	0	2.76963	1.50898	0	0	0	0	0	2.36201	0	0	0	0	0	0.612102	2.86122	0	0	0.492634	0	0	0	0	0	0	0	0	0.00018662	1.20314
Q8TBB0	THAP domain-containing protein 6 OS=Homo sapiens OX=9606 GN=THAP6 PE=1 SV=1	THAP6	0	0	0.563467	0	1.25791	0	0.515839	0	0	0.883262	0	0	0	0.451082	1.02663	0	0.769539	0	1.8716	0	0	0	0	0	0	0	0	0	0	0	0	0	0	0	0	0	0	0	0	0	0	0	0	0	0	0.000250005	2
Q8NEZ4	Histone-lysine N-methyltransferase 2C OS=Homo sapiens OX=9606 GN=KMT2C PE=1 SV=3	KMT2C	0	0.564018	0	0	0.836032	2.54162	1.03099	0	0	0.446196	1.35923	0	0	0.906774	0.513314	0	0.378418	0.841043	0	0	0	0	0	0	0	0	0	0.502179	0	0	0	0	0	0	0	0	0	0	0	0	0	0.407451	0	0	0	0.000283318	1.64768
P46939	Utrophin OS=Homo sapiens OX=9606 GN=UTRN PE=1 SV=2	UTRN	0	0	0.563467	0	1.67206	1.2967	0	0	0	0	0.91714	0.48524	0	0.453387	0	0	1.55178	0.834298	0.373395	0	1.0131	0	0	0.390228	0	0	0	0	0	0	0	0	0	0	0	0	0	0	0	0	0	0	0	0	0	0.00028387	1.83657
Q9UBV8	Peflin OS=Homo sapiens OX=9606 GN=PEF1 PE=1 SV=1	PEF1	0	0	0	2.52598	1.25019	5.10913	1.03099	0	1.88467	0	3.22647	1.92097	0	0	0.513314	0	1.53908	2.94702	1.4982	2.37691	0	0	0	0	0	0	1.62196	0	0	0	0.574041	0	2.35211	0	0	0	1.91226	0	0	0	0	0	0	0	0	0.000324845	1.19954
P62820	Ras-related protein Rab-1A OS=Homo sapiens OX=9606 GN=RAB1A PE=1 SV=3	RAB1A	0	0.564018	0.563467	1.2661	1.67206	1.91916	1.03168	1.3053	0	3.96098	2.75142	2.86146	0.50946	0.902164	1.02663	0	1.53908	1.67534	0	1.18845	2.00486	0	1.30596	0.478299	0	0	0	1.51332	0	0.483446	0	0	0.612102	1.64147	0.561136	0	2.37576	0.639397	0	0.991414	0	0	0	0	0	0.00034092	0.864362
P20337	Ras-related protein Rab-3B OS=Homo sapiens OX=9606 GN=RAB3B PE=1 SV=2	RAB3B	0	0.564018	0.563467	0.63305	0.421879	0	0.515839	1.3053	0	6.61077	3.16055	1.91097	1.01892	0.451082	1.02663	0	1.14796	0	0	0	0	0	0	0	0	0	0	0.505569	0	0	0	0	0	0	0	0	0	0	0	0	0	0	0	0	0	0.000343736	1.89805
Q96A22	Uncharacterized protein C11orf52 OS=Homo sapiens OX=9606 GN=C11orf52 PE=1 SV=2	C11orf52	0	0	1.19548	0.63305	0	0.622459	0	0	0	0.446196	4.55274	0.970481	0.527156	0	0	0	2.29591	0.841043	1.87391	0	2.00486	0	0	0	0	0	0	0	0	0	0	0	0.563953	0.843459	0	0	0.492634	0	0	0	0	0	0	0	0	0.000373937	1.57454
Q9BUT1	3-hydroxybutyrate dehydrogenase type 2 OS=Homo sapiens OX=9606 GN=BDH2 PE=1 SV=2	BDH2	0	0	0	0	1.67206	0	1.0303	1.94079	2.54734	0	0	0	1.03662	0	0	1.2056	0	0	1.4982	0.790586	0	0	0	0	0	0	0	0	0	0	0	0	0	0	0	0	0	1.27879	0	0	0	0	0	0	0	0.000403968	1.60653
Q9H6S3	Epidermal growth factor receptor kinase substrate 8-like protein 2 OS=Homo sapiens OX=9606 GN=EPS8L2 PE=1 SV=2	EPS8L2	0	0.564018	0.563467	0	0	0	0	3.91591	3.82101	0	0	0	0	7.68453	1.53994	2.4112	0.769539	4.61562	10.87	5.93197	1.0131	0	0	0.390228	0	0	0	0.502179	0	0	0	1.08024	0	2.50766	0	0	2.83925	0.430073	0	0	0	0	0	0	0	0.000422158	1.3975
Q96DG6	Carboxymethylenebutenolidase homolog OS=Homo sapiens OX=9606 GN=CMBL PE=1 SV=1	CMBL	0	0	0.563467	1.25988	0.421879	0	0	0	0	0	0.475048	0.475244	0	2.7111	0	0	1.17336	0	1.1225	0	1.50898	0	0	0	0	0	0	0	0	0	0	0	0	0	0	0	0	0	0	0	0	0	0	0	0	0.000501314	2
F8W1U3	Keratin, type II cytoskeletal 8 (Fragment) OS=Homo sapiens OX=9606 GN=KRT8 PE=1 SV=1	KRT8	5.16965	2.91167	1.12693	0	1.67206	0.622459	1.54614	2.61061	3.80379	0.874132	1.35923	1.92097	1.03662	1.80894	2.05326	0	1.53908	0	0	0	0	2.24829	0	1.34683	1.49064	0	3.17299	2.0155	2.18366	0	0	0	0	0	0	0	0	0	0	0	0	0	0	0	0	0.000515517	1.1157
Q92930	Ras-related protein Rab-8B OS=Homo sapiens OX=9606 GN=RAB8B PE=1 SV=2	RAB8B	0	0.564018	0.563467	0.63305	0.836032	1.91916	1.03168	1.3053	0	2.64066	0	1.42573	0.50946	0.451082	1.02663	0	1.52637	0	0	0	0	0	1.30596	0.478299	0	0	0	1.51332	0	0	0	0	0	0	0	0	0	0	0	0	0	0	0	0	0	0.000574611	1.25606
P12955	Xaa-Pro dipeptidase OS=Homo sapiens OX=9606 GN=PEPD PE=1 SV=3	PEPD	0.6415	0	0	0	1.67206	0	1.03099	0	0	0	0.475048	0.48524	0	0	0	0	0	1.25819	0.375706	0	0	0	0	0	0	0	0	0	0	0	0	0	0	0	0	0	0	0	0	0	0	0	0	0	0	0.000607744	2
O15162	Phospholipid scramblase 1 OS=Homo sapiens OX=9606 GN=PLSCR1 PE=1 SV=1	PLSCR1	0	0	0	0	0	0	0	0	0.628223	0	0	0	1.03662	1.80894	0	0	1.16066	0	3.3698	1.58117	0	0	0	0	0	0	0	0	0	0	0	0	0	0	0	0	0	0	0	0	0	0	0	0	0	0.000794905	2
O15516	Circadian locomoter output cycles protein kaput OS=Homo sapiens OX=9606 GN=CLOCK PE=1 SV=1	CLOCK	0	1.15856	0	1.89293	0.836032	0.648351	0.515839	0	0	0.883262	0	0.960484	0	1.80894	0	0	0.378418	0	0	0	0	0	0	0	0	0	0	0	0	0	0	0	0	0	0	0	0	0	0.779103	0.656206	0	0	0	0	0	0.00080317	1.45416
Q8N715	Coiled-coil domain-containing protein 185 OS=Homo sapiens OX=9606 GN=CCDC185 PE=1 SV=2	CCDC185	0	0	0	0	0.836032	0	1.03099	0	1.27367	0.892392	0	0	1.03662	0.451082	0.513314	0.592407	0.769539	0	0.751412	0.397867	0.49588	0	0	0	0.495532	0	0	0	0	0	0	0	0	0	0	0	0	0.430073	0	0	0	0	1.28379	0	0	0.00082871	1.21448
Q99698	Lysosomal-trafficking regulator OS=Homo sapiens OX=9606 GN=LYST PE=1 SV=3	LYST	0.650912	1.15856	0	0	0.836032	0	0.515839	0.635491	0.628223	0	0.442091	0	0	0	0.513314	0	0.756835	0	0	0	1.00243	0	0	0	0	0	0	0	0.543926	0	0	0	0	0	0	0	0	0	0	0	0	0	0	0.63046	0	0.000847438	1.69668
P08133	Annexin A6 OS=Homo sapiens OX=9606 GN=ANXA6 PE=1 SV=3	ANXA6	0	0	0.632009	1.26299	1.24246	0	0.515839	0	0	0	4.51978	1.44572	0	0	0.513314	0	0.782243	1.68883	0.373395	4.74352	1.00243	0	0	0	0	0	0	0.505569	0	0	0.563953	0	0	0	0	0	0	0	0	0.991414	0	0.84196	0	0	0	0.000883458	1.46306
P20336	Ras-related protein Rab-3A OS=Homo sapiens OX=9606 GN=RAB3A PE=1 SV=1	RAB3A	0	0.564018	0.563467	0.63305	0.421879	0	0.515839	1.3053	0	4.85337	4.11065	0.475244	0.50946	0.451082	0	0	0.378418	0	0	0	0	0	0	0	0	0	0	0.505569	0	0	0	0	0	0	0	0	0	0	0	0	0	0	0	0	0	0.000903769	1.86772
G8JLH6	Tetraspanin (Fragment) OS=Homo sapiens OX=9606 GN=CD9 PE=1 SV=1	CD9	0	0.564018	0	1.2661	1.67206	0.622459	1.03168	0	2.54734	1.76652	5.53579	1.93097	2.07323	1.80894	3.07988	0	1.53908	0.423894	1.4982	0	2.00486	0	0	0.390228	0.991065	1.20365	0	0.502179	0	0	0	0	0	2.04048	0	0	1.44877	2.13894	0	0.331655	2.6338	0.869019	0	0	0	0.000915922	0.802353
Q86YS6	Ras-related protein Rab-43 OS=Homo sapiens OX=9606 GN=RAB43 PE=1 SV=1	RAB43	0	0.564018	0.563467	0.63305	0.421879	0	0.515839	1.3053	0	0.437066	0	0	0.50946	0.451082	0	0	0.391121	0	0	0	0	0	0	0	0	0	0	0.505569	0	0	0	0	0	0	0	0	0	0	0	0	0	0	0	0	0	0.000941128	1.67889
P09471	Guanine nucleotide-binding protein G(o) subunit alpha OS=Homo sapiens OX=9606 GN=GNAO1 PE=1 SV=4	GNAO1	0	1.75311	0	1.26299	0	0	1.54614	0	1.2909	0	1.32627	0.960484	0.50946	0.451082	1.53994	0	1.55178	0	0	0	0	0	0.418326	0	0	0	0	1.51332	0	0	0	0	0	0	0	0	0	0	0	0	0	0	0	0	0	0.000946787	1.45294
Q9Y2E5	Epididymis-specific alpha-mannosidase OS=Homo sapiens OX=9606 GN=MAN2B2 PE=1 SV=4	MAN2B2	0.650912	0.594545	0	0.63305	0	0	1.03099	0	0	0	0	2.88145	1.05431	0	0	0	1.53908	5.05301	0	0.397867	2.01553	0	0.887633	0	0	0	0	0	1.09183	0	0	0	0	0	0	0	0	0	0	0	0	0	0	0	0	0.00125023	1.80087
P43251	Biotinidase OS=Homo sapiens OX=9606 GN=BTD PE=1 SV=2	BTD	0	0.594545	0	1.89604	1.25019	1.27081	0	0	0	0	0	0	0	0	0	0	0	0	1.4982	0	0	0	0	0	0	0	0	0	0	0	0	0	0	0	0	0	0	0	0	0	0	0	0	0	0	0.00136197	2
Q16563	Synaptophysin-like protein 1 OS=Homo sapiens OX=9606 GN=SYPL1 PE=1 SV=1	SYPL1	1.93391	0	0	0	0.843758	2.54162	1.0303	0	1.91912	1.76652	0	1.92097	2.07323	1.80894	0.513314	2.4112	1.53908	1.25819	0	1.58117	2.00486	0	1.77527	1.73706	0	0	0	2.0155	0	1.9443	0	0	1.74001	1.64147	0.561136	0.510548	0	0	0	0.987862	0	0.407451	0	0	0	0.00171092	0.614847
Q99728	BRCA1-associated RING domain protein 1 OS=Homo sapiens OX=9606 GN=BARD1 PE=1 SV=2	BARD1	0	0.594545	1.75894	1.25988	0	0.622459	0.515839	0	0	0.892392	1.35923	0	1.03662	0	0	2.4112	0.769539	1.68209	0	0.790586	0.506551	0	0	0	0	0	0	0.505569	0	0	0	0.567754	0	0	0	0	0	0.430073	0.820857	0	1.2457	0	0.85887	0.312871	0	0.00172186	0.998669
Q7Z460	CLIP-associating protein 1 OS=Homo sapiens OX=9606 GN=CLASP1 PE=1 SV=1	CLASP1	0	0	0	0	0	0	0	0	0	0	1.35923	0	0	0	1.02663	0.613193	0.769539	0.841043	0	0.795734	0	0	0	0	0	0	0	0	0	0	0	0	0	0	0	0	0	0	0	0	0	0	0	0	0	0.00183558	2
B4DLP0	Sulfotransferase OS=Homo sapiens OX=9606 GN=SULT1C2 PE=1 SV=1	SULT1C2	0	0	0	0	0	0	0	0	0	0	0	0	0	0	0	0	0	0	0.373395	0.790586	0	0	0.887633	0	0	0	0.775517	2.0155	0	0.483446	0.563953	0	0.612102	0.42173	0	1.53049	0.956131	0.639397	0	0	0	0	0	0	0	0.00184348	-1.53672
O00526	Uroplakin-2 OS=Homo sapiens OX=9606 GN=UPK2 PE=1 SV=2	UPK2	0	0	0.632009	1.89604	0	1.27081	3.6088	0	0	0	0.91714	1.92097	0	0	0	0	2.68703	0.834298	0	1.18331	0	0	0	0.478299	0	0	0	0	0	0	0	0	0	0	0	0	1.41963	0	0	0	0	1.68392	0	0	0	0.00202621	1.22689
P19801	Amiloride-sensitive amine oxidase [copper-containing] OS=Homo sapiens OX=9606 GN=AOC1 PE=1 SV=4	AOC1	1.29241	0	6.54085	1.89604	0	0	0	0	0	6.61077	0	0	0.50946	1.36016	0.513314	0	12.2999	0	0	0	0	0	0	0	0	0	0	0	0	0	0	0	0	0	0	0	0	0	0	0	0	0	0	0	0	0.00207658	2
Q9H8L6	Multimerin-2 OS=Homo sapiens OX=9606 GN=MMRN2 PE=1 SV=2	MMRN2	0	0	0	0	0	0	0	0	0	0	0	0	0	0	0	0	0	0	0	0	0	1.12414	0	0	0	0	1.62196	0	0	0	0.563953	0.51249	0	1.64147	1.12274	0	0.956131	0	0	0	0	0.434509	0	0	0	0.00227265	-2
O75131	Copine-3 OS=Homo sapiens OX=9606 GN=CPNE3 PE=1 SV=1	CPNE3	0	0	0	1.2661	0	0	0	0	0	1.32033	1.83428	0	0	0.904469	2.05326	0	0	0	0.375706	0.397867	0	0	0	0.390228	0	0	0	0	0	0.488705	0	0	0	0	0	0	0	0	0	0	0	0	0	0	0	0.00230707	1.6107
Q96IU4	Protein ABHD14B OS=Homo sapiens OX=9606 GN=ABHD14B PE=1 SV=1	ABHD14B	0	3.44516	0	0.629938	6.26638	0	0	0	0	0	0	0.475244	0	0.902164	0	0	3.46928	0	4.12121	0	0	0	0.469306	0	0	1.20365	0	0	0	0	0	0	0	0	0	0	0	0	0	0	0	0	0	0	0	0.00231672	1.68107
Q969X1	Protein lifeguard 3 OS=Homo sapiens OX=9606 GN=TMBIM1 PE=1 SV=2	TMBIM1	0	0	0	0	0.421879	0	1.03168	0	0	1.76652	2.75142	0.950488	2.07323	0.453387	0	0	1.53908	1.68209	0	0	1.0131	0	0	0	0	0	0	0	0	0	0	0	0	1.64147	0	0	1.91226	0	0	0	0	0	0	0	0	0.0024069	1.1753
Q7L985	Leucine-rich repeat and immunoglobulin-like domain-containing nogo receptor-interacting protein 2 OS=Homo sapiens OX=9606 GN=LINGO2 PE=2 SV=1	LINGO2	0	0	0	0.63305	0.421879	2.54162	0	0.669812	0.645449	0.446196	0	0	0	0	1.02663	0	0.769539	0	0	0	0.506551	0	0	0	0.495532	0	0	0	0.543926	0	0	0	0	0	0	0	0	0	0	0	0	0	0	0	0	0.00275929	1.77217
Q9HAT2	Sialate O-acetylesterase OS=Homo sapiens OX=9606 GN=SIAE PE=1 SV=1	SIAE	1.94332	0	1.19548	0	0	0	0	3.91591	1.91912	0	0.442091	0	2.60039	0	3.07988	0	3.07816	0.423894	0	0	0	0	0.836653	0	0	0	0	0	0	0.483446	0.574041	2.16049	0	0.820737	0	0	0	0	0	0	0	0	0.43395	0	0	0.00304472	1.11169
Q16651	Prostasin OS=Homo sapiens OX=9606 GN=PRSS8 PE=1 SV=1	PRSS8	0	0	1.75894	0.63305	0.421879	0	1.03168	0	0	0.883262	0.91714	0	0	0	1.02663	0	0.391121	0.417149	0	0	0	0	0	0	0	0	0	0	0	0	0	0	0	0	0.561603	0	0	0	0	0	0.62285	0	0	0	0	0.00345038	1.45324
A0A140TA33	Tenascin-X OS=Homo sapiens OX=9606 GN=TNXB PE=1 SV=1	TNXB	2.58482	0	0	0	1.67206	0	0.515148	0	0	0	0	0	0	0	0	0	0.756835	0	0.373395	0	2.00486	1.12414	0	0	0	0	0	0	0	0	0	0	0	0	0	0	0	0	0	0	0	0	0	0	0	0.00364127	1.73453
Q9BXM0	Periaxin OS=Homo sapiens OX=9606 GN=PRX PE=1 SV=2	PRX	0	0	0	0	0.836032	0	0	0	0	0	0	0.48524	0	0.904469	0	0	0.391121	0	0.375706	0	0	0	0	0	0	0	0	0	0	0	0	0	0	0	0	0	0	0	0	0	0	0	0	0	0	0.00367854	2
Q8WV92	MIT domain-containing protein 1 OS=Homo sapiens OX=9606 GN=MITD1 PE=1 SV=1	MITD1	0	0	0	0	0	0	0.515148	0	0	0	2.71846	0.475244	0	2.71341	2.05326	0	2.30862	1.25819	1.49589	2.77477	0	0	0	0	0	0	0	0	0	0	0	0	0.563953	0.798015	0	0	2.86839	0	0	0	0	0	0	0	0	0.00375794	1.17631
Q8NI99	Angiopoietin-related protein 6 OS=Homo sapiens OX=9606 GN=ANGPTL6 PE=1 SV=1	ANGPTL6	2.58482	2.31713	0	0	1.67206	0	0.515839	0	0	0	0	0	0	1.80894	0	0	1.9175	0	0	0	0	0	0	0	0	1.81354	0	0	0	0	0	0	0	0	0	0	0	0	0	0	0	0	0	0	0	0.00390781	1.42563
Q9UGT4	Sushi domain-containing protein 2 OS=Homo sapiens OX=9606 GN=SUSD2 PE=1 SV=1	SUSD2	0	0	2.39095	0	2.5081	0	0	0	0	0	0	0	0	5.8802	0	0	3.8604	0	0	0	0	0	0	0	0	0	0	0	0	0	0	0	0	0	0	0	0	0	0	0	0	0	0	0	0	0.00392455	2
Q02487	Desmocollin-2 OS=Homo sapiens OX=9606 GN=DSC2 PE=1 SV=1	DSC2	0	0	0	0	2.92225	0	0	0	0	0	0	0.960484	0	1.80894	0	0	1.53908	0	0	0	0	0	0	0	0	0	0	0	0	0	0	0	0	0	0	0	0	0	0	0	0	0	0	0	0	0.0039645	2
K7ES70	Microfibril-associated glycoprotein 4 OS=Homo sapiens OX=9606 GN=MFAP4 PE=1 SV=1	MFAP4	0.6415	0	0	0	1.25019	0	1.0303	0	0	0	0	0	0	0	0	0	0.782243	0	1.4982	0	0	0	0	0	0	0	0	0	0	0	0	0	0	0	0	0	0	0	0	0	0	0	0	0	0	0.00463416	2
O75936	Gamma-butyrobetaine dioxygenase OS=Homo sapiens OX=9606 GN=BBOX1 PE=1 SV=1	BBOX1	0.6415	1.75311	0	0	0.843758	0.648351	0	0	0	0	0.950096	0	0	3.62018	0	1.2056	0.378418	0	1.12481	0	0	0	0	0	0	1.81354	0	0	0	0	0	0	0	0	0	0	0	0	0	0	0	0	0	0	0	0.00475866	1.4411
E9PK25	Cofilin-1 OS=Homo sapiens OX=9606 GN=CFL1 PE=1 SV=1	CFL1	0	0	0	0	0.421879	0	0	0.669812	0	3.97924	3.22647	2.88145	0	0	0	0.592407	0.782243	1.25819	0	1.97389	0	0	0	0.478299	0	0	0	0	0	0	0	0	0	0.798015	0	0	2.4049	0	0	0	0	0	0	0	0	0.00481416	1.24359
Q16706	Alpha-mannosidase 2 OS=Homo sapiens OX=9606 GN=MAN2A1 PE=1 SV=2	MAN2A1	0.6415	0	0	0	0	0	0	0	0	0	0	0	0	1.35555	0	0	1.14796	0	1.4982	0	0	0	0	0	0	0	0	0	0	0	0	0	0	0	0	0	0	0	0	0	0	0	0	0	0	0.00489628	2
I3L4C2	Brain-specific angiogenesis inhibitor 1-associated protein 2 OS=Homo sapiens OX=9606 GN=BAIAP2 PE=1 SV=1	BAIAP2	0	0	0	0	0	0	0	0	0	0	3.29238	0.960484	0	0.904469	1.02663	0	0	2.52988	1.87391	0.790586	0.99176	0	0	0	0	0	0	0	0	0	0	0	0	0	0	0	1.91226	0	0	0	0	0	0	0	0	0.00495248	1.46444
Q9H2G2	STE20-like serine/threonine-protein kinase OS=Homo sapiens OX=9606 GN=SLK PE=1 SV=1	SLK	0	0	0	0	0.421879	0	0	0	0.628223	0	0	0	0.50946	0.453387	0.513314	0	0	0.417149	0.749101	1.57088	0	0	0	0	0	0	0	0	0	0	0	0	0	0	0	0	0	0	0	0	0	0	0	0	0	0.00495388	2
P08582	Melanotransferrin OS=Homo sapiens OX=9606 GN=MELTF PE=1 SV=2	MELTF	0	0	0	0	0	0	1.03099	0	0	0.883262	0.442091	0	0	4.97343	2.05326	0	0.378418	0.417149	1.12481	1.18331	0.49588	0	0	0	0	0	0	0	0	0	0	0	0	2.01776	0	0	0	0	0	0	0	0	0	0	0	0.00547212	1.46194
P16152	Carbonyl reductase [NADPH] 1 OS=Homo sapiens OX=9606 GN=CBR1 PE=1 SV=3	CBR1	2.58482	0	0	2.52598	0.421879	0	0	0	0	0.446196	0	0	0	0.451082	0	0	0.378418	0	0	0	0	0	0	0	0	0	0	0	0	0	0	0	0	0	0	0	0	0	0	0	0	0	0	0	0	0.00562912	2
Q96BW5	Phosphotriesterase-related protein OS=Homo sapiens OX=9606 GN=PTER PE=1 SV=1	PTER	0	1.15856	0	0	0	0	0	0	0	0	0	0	0	1.35786	0	0.592407	0.769539	0.423894	0	0	0	0	0	0	0	0	0	0	0	0	0	0	0	0	0	0	0	0	0	0.331655	0	0	0	0	0	0.00639267	1.71371
P19075	Tetraspanin-8 OS=Homo sapiens OX=9606 GN=TSPAN8 PE=1 SV=1	TSPAN8	0	0	0	0.629938	0	0	0.515839	0	0	0	0.950096	0.475244	1.56377	0	0	0	1.53908	0.417149	0.375706	0	0.506551	0	0	0	0	0	0	0	0	0	0	0	0	0	0	0	0	0	0	1.31952	0	0	0	0	0	0.00659314	1.36354
Q8N5I2	Arrestin domain-containing protein 1 OS=Homo sapiens OX=9606 GN=ARRDC1 PE=1 SV=1	ARRDC1	0	0	0	0	0	0	0	0	0	2.21272	3.6356	0	0	0	0.513314	0	0	1.68209	1.50051	0	0	0	0	0	0	0	0	0.505569	0	0	0	0	0	0.42173	0	0	0	0	0	0	0	0	0	0	0	0.00752855	1.64578
Q9Y512	Sorting and assembly machinery component 50 homolog OS=Homo sapiens OX=9606 GN=SAMM50 PE=1 SV=3	SAMM50	0	0	0	0	0	0.648351	0.515839	0	0	0	0	0	0.527156	0.451082	0	1.81879	0.391121	0	0	0	0	0	0	0	0	0	0	0	0	0	0	0	0	0	0	0	0	0	0	0	0	0	0	0	0	0.00772706	2
Q9UHL4	Dipeptidyl peptidase 2 OS=Homo sapiens OX=9606 GN=DPP7 PE=1 SV=3	DPP7	0	0	0	0	0	0.622459	0	0	0	0	0	2.88145	0	1.35555	2.05326	0	0	6.73509	0	0	0	0	0	0	0	0	0	0	0	0	0	0	0	0	0	0	0	0	0	0	0	0	0	0	0	0.00777984	2
O95716	Ras-related protein Rab-3D OS=Homo sapiens OX=9606 GN=RAB3D PE=1 SV=1	RAB3D	0	0.564018	0.563467	0.63305	0.421879	0	0.515839	1.3053	0	8.82349	2.71846	0.950488	0.50946	0.451082	0	0	0.378418	0	0	0.397867	0.49588	0	0	0	0	0	0	0.505569	0	0.483446	0	0	0	0.399008	0.561136	0	0	0	0	0.331655	0	0	0	0	0	0.00792607	1.56576
Q8WWB7	Glycosylated lysosomal membrane protein OS=Homo sapiens OX=9606 GN=GLMP PE=1 SV=1	GLMP	0	0.564018	0	0	0	0	0	0	0.628223	0.446196	0.442091	0	0	0	1.02663	1.81879	1.53908	0.417149	0.373395	0.397867	0	0	0	0.478299	0	0	0	0	0	0	0	0	0	0	0	0	0	0	0	1.31952	0	0	0	0	0	0.00835079	1.23912
P10997	Islet amyloid polypeptide OS=Homo sapiens OX=9606 GN=IAPP PE=1 SV=1	IAPP	0	0	0	0.629938	0	0	0	0	0	0	0.91714	0	1.03662	0	0	0	0	0	0.375706	0	0	0	0	0	0	0	0	0	0	0	0	0	0	0	0	0	0	0	0	0	0	0	0	0	0	0.00839995	2
Q6UWP8	Suprabasin OS=Homo sapiens OX=9606 GN=SBSN PE=1 SV=2	SBSN	0	0	0	0	0	0	0	0	0	0	0	0	0	0	0	0	0	0	0	0	0	0	0	0	0	0	0	0	0	0	2.83994	0.567754	0	3.28295	7.8587	0	2.31748	0	0	0	0	1.27647	0	0	0	0.00854034	-2
Q8WW52	Protein FAM151A OS=Homo sapiens OX=9606 GN=FAM151A PE=2 SV=2	FAM151A	1.283	0	0	0	0	0	0	0	0.645449	0.437066	0	0	1.54608	1.80894	0.513314	1.81879	0	0	1.1225	1.97904	0	0	0	2.69365	0	0	0	0	0	0	0	0	0	0	0	0	0	0	0	0	0	0	0	0	0	0.00867353	1.22193
Q15485	Ficolin-2 OS=Homo sapiens OX=9606 GN=FCN2 PE=1 SV=2	FCN2	0	0	0	0	0	0	0	0	0	0	0	0	0	3.62018	0	0	3.06545	0	2.9964	0	0.506551	0	0	0	0	0	0	0	0	0	0	0	0	0.399008	0	0	0	0	0	0	0	0	0	0	0	0.00876309	1.84925
P20742	Pregnancy zone protein OS=Homo sapiens OX=9606 GN=PZP PE=1 SV=4	PZP	0	0	0	0	0	0	0	0	0	0	0	0	0	0	0	0	0	3.36417	7.11761	1.58117	2.51141	0	0	0	0	0	0	0	0	2.42775	3.42407	4.26571	2.35211	4.52542	0	0	0	0	3.93727	4.94997	0	13.4443	3.85137	13.2302	0	0.0088104	-1.17871
Q14697	Neutral alpha-glucosidase AB OS=Homo sapiens OX=9606 GN=GANAB PE=1 SV=3	GANAB	0.6415	0	0	0	0	0	0.515148	0	0	0.446196	0	0	0	0	0	0.592407	1.53908	0	0	0	0	0	0	0	0	0	0	0	0	0	0	0	0	0	0	0	0	0	0	0	0	0	0	0	0	0.00884485	2
Q7Z3F1	Integral membrane protein GPR155 OS=Homo sapiens OX=9606 GN=GPR155 PE=2 SV=2	GPR155	0	0	0	0	0	0	0	0	0.628223	0	0.475048	0	0	0	1.53994	2.4112	0.769539	0	0	0	1.50898	0	0	0	0	0	0	1.01114	0	0	0	0	0	0	0	0	0	0	0	0	0	0	0	0	0	0.00888278	1.51528
P0DP57	Secreted Ly-6/uPAR domain-containing protein 2 OS=Homo sapiens OX=9606 GN=SLURP2 PE=1 SV=1	SLURP2	0	0	0.632009	0	0	2.54162	0	0	0	0	0	0.475244	0	0	0	0	0	1.68209	0	0	0	2.24829	1.77527	0	0	0	3.17299	0	2.18366	0	2.27599	0	2.35211	0	2.24548	0	0.956131	0	1.55821	0	0	0	0.43395	0	0	0.00900047	-0.715937
P08729	Keratin, type II cytoskeletal 7 OS=Homo sapiens OX=9606 GN=KRT7 PE=1 SV=5	KRT7	0	0	0	0	0	0	0	0	0	0	0	0	0	0	0	0	0	0	0	0.392719	0	0	0	0	0	0	0	0	0	0	0	0.567754	0	0	0.561136	1.53165	0.956131	0.639397	0	0.331655	0	0.84196	0	0	2.02076	0.00953887	-1.7701
P10301	Ras-related protein R-Ras OS=Homo sapiens OX=9606 GN=RRAS PE=1 SV=1	RRAS	0	0	0	0.629938	0	0	0	0	0	0	1.83428	0	0	0	0	0	1.53908	0	0	0.392719	0	0	0	0	0	0	0	0	0	0	0	0	0	0	0	0	0	0	0	0	0	0	0	0	0	0.00975195	2
Q8N4F0	BPI fold-containing family B member 2 OS=Homo sapiens OX=9606 GN=BPIFB2 PE=1 SV=2	BPIFB2	0	0	0	0	0	0.648351	0	0	0	0.446196	0	0	0	1.35555	0	1.2056	0	0	0	0	0	0	0	0	0	0	0	0	0	0	0	0	0	0	0	0	0	0	0	0	0	0	0	0	0	0.00976256	2
P49184	Deoxyribonuclease-1-like 1 OS=Homo sapiens OX=9606 GN=DNASE1L1 PE=1 SV=1	DNASE1L1	0	0	0	0	0.828306	0	1.54614	0	2.54734	0	0	0	0	0	1.02663	0	0	0	0	0	0	0	0	0	0	0	0	0	0	0	0	0	0	0	0	0	0	0	0	0	0	0	0	0	0	0.0100814	2
O43511	Pendrin OS=Homo sapiens OX=9606 GN=SLC26A4 PE=1 SV=1	SLC26A4	0	0	0	0	0	0	0	1.3053	0	0	0	0	1.01892	0	0	0	0	0	1.4982	0	2.00486	0	0	0	0	0	0	0	0	0	0	0.51249	0	0	0	0	0	0	0	0	0	0	0	0	0	0.0103339	1.67665
P22914	Beta-crystallin S OS=Homo sapiens OX=9606 GN=CRYGS PE=1 SV=4	CRYGS	0	0.594545	1.82749	0	1.25791	0	0	0.669812	0	0.446196	0	0.475244	0	0	0	0.592407	0.769539	0	0.749101	0.392719	0	0	0	0	0	0	0	0	0	0	0	0	0	0	0	0	0	0	0.820857	0.663311	0	0.407451	0.43395	0	0	0.010681	1.07903
Q86Y46	Keratin, type II cytoskeletal 73 OS=Homo sapiens OX=9606 GN=KRT73 PE=1 SV=1	KRT73	1.283	1.72258	0	0	0	0	0	0	0.645449	0	0.884183	0	0	0	0	2.4112	0	0	0	0	0	0	0	1.25876	0	0	0	6.55206	0	0	1.13799	2.16049	1.17605	0	0.561136	7.13957	4.80979	1.06947	0.820857	0.331655	0	0	0	0	2.02076	0.0113989	-1.20555
Q9NUN5	Probable lysosomal cobalamin transporter OS=Homo sapiens OX=9606 GN=LMBRD1 PE=1 SV=1	LMBRD1	0	0	0	0	0	0	0	0	0	0	0	0.475244	0	0	0.513314	0	0.378418	1.68209	0	0.392719	0	0	0	0	0	0	0	0	0	0	0	0	0	0	0	0	0	0	0	0	0	0	0	0	0	0.0118893	2
P62937	Peptidyl-prolyl cis-trans isomerase A OS=Homo sapiens OX=9606 GN=PPIA PE=1 SV=2	PPIA	0.650912	0	2.88588	2.52286	1.25019	3.18997	1.54614	3.28042	1.93635	1.75739	4.99483	2.39621	2.58269	0.453387	2.05326	2.4112	0.769539	1.26494	0.749101	3.56021	2.00486	0	1.30596	3.95241	0.499573	1.81354	2.39748	3.02663	0	2.91645	1.13799	0	2.35211	0.42173	0	0	3.39017	2.13894	0	0.659759	1.3169	1.27647	0	0	0	0.0119928	0.385351
Q12986	Transcriptional repressor NF-X1 OS=Homo sapiens OX=9606 GN=NFX1 PE=1 SV=2	NFX1	0	0	0	1.25988	1.25019	1.24492	0	0	0.628223	0	0	0.950488	0	0	0	0	0	0	0	0	0	0	0	0	0	0	0	0	0	0	0	0	0	0	0	0	0	0	0	0	0	0	0	0	0	0.011997	2
Q1EHB4	Sodium-coupled monocarboxylate transporter 2 OS=Homo sapiens OX=9606 GN=SLC5A12 PE=2 SV=2	SLC5A12	0	0	0	0	0	0	0	0	0	0	0.884183	0	0	0	0	0	1.14796	0	1.12712	1.18331	0	0	0	0	0	0	0	0	0	0	0	0	0	0	0	0	0	0	0	0	0	0	0	0	0	0.012545	2
Q16348	Solute carrier family 15 member 2 OS=Homo sapiens OX=9606 GN=SLC15A2 PE=1 SV=2	SLC15A2	0	0	0	0	1.25019	0	0	0	0	2.21272	0	0	0	0	0.513314	0	0	0	0.751412	0	0	0	0	0	0	0	0	0	0	0	0	0	0	0	0	0	0	0	0	0	0	0	0	0	0	0.0129751	2
M0R0P8	Unconventional myosin-IXb OS=Homo sapiens OX=9606 GN=MYO9B PE=1 SV=1	MYO9B	0	1.15856	0.632009	1.26299	1.67206	0.648351	0	0.669812	0.628223	0.437066	0	0.960484	0.50946	0	1.02663	0	1.53908	1.25819	0.373395	0.392719	1.00243	0	1.35694	0	0	0	0	0	0	0.972151	0	0	0	0.42173	0.561136	0	0.463497	0.430073	0	0	2.6338	0.407451	0	0	0	0.0130018	0.646616
E7EMK3	Flotillin-2 OS=Homo sapiens OX=9606 GN=FLOT2 PE=1 SV=1	FLOT2	0	0	0	0	0	0	0	0	0	0	4.14361	0	0	0	0	0	0.769539	0.417149	0	0.392719	2.00486	0	0	0	0	0	0	0	0	0	0	0	0	0	0	0	0	0	0	0	0	0	0	0	0	0.0132065	2
Q8TCD5	5'(3')-deoxyribonucleotidase, cytosolic type OS=Homo sapiens OX=9606 GN=NT5C PE=1 SV=2	NT5C	0	0.594545	0	0	0.836032	0	1.0303	0	0	0	0	0	0	0	0	0	1.14796	0	0	0	0	0	0	0	0	0	0	0	0	0	0	0	0	0	0	0	0	0	0	0	0	0	0	0	0	0.0132771	2
O00764	Pyridoxal kinase OS=Homo sapiens OX=9606 GN=PDXK PE=1 SV=1	PDXK	0	0	0	0	0	0	0.515148	0	0	0.446196	0	0	0	1.80894	0	0	0.769539	0	0	0	0	0	0	0	0	0	0	0	0	0	0	0	0	0	0	0	0	0	0	0	0	0	0	0	0	0.0132949	2
Q9HAZ1	Dual specificity protein kinase CLK4 OS=Homo sapiens OX=9606 GN=CLK4 PE=1 SV=1	CLK4	0	0	0	0	0	0	0	0	0	0	0	0	0	0	0	0	0	0	0	0	0	0	0	0.868528	0	0	0	0	0	0	1.71203	0	0.563953	0	0	0	0	0.430073	0	0	0	0.869019	0	0	0	0.0147728	-2
P05937	Calbindin OS=Homo sapiens OX=9606 GN=CALB1 PE=1 SV=2	CALB1	0	0.564018	0	0	4.18016	0	1.54614	0	2.54734	0	0	0.970481	1.56377	2.26002	0.513314	0	1.14796	1.68209	0	2.37176	0	0	0	0	0	0	0	0	0	0	0	0	0	4.08096	0	0	3.33189	0	0	0	0	0	0	0	0	0.0157467	0.891946
K7ENM7	Uncharacterized protein OS=Homo sapiens OX=9606 PE=4 SV=1	ZNF223	0	0	0	0	0.414153	0	0	0	0	0	0.442091	0.475244	0	0	0	0	0.378418	0.417149	0	0.790586	0.49588	0	0	0	0	0	0	0	0	0	0	0	0	0	0.561136	0	0	0	0	0	0	0	0	0	0	0.0162505	1.43529
Q9H0E2	Toll-interacting protein OS=Homo sapiens OX=9606 GN=TOLLIP PE=1 SV=1	TOLLIP	0	0	0	0	0	0	0	0	0	1.32033	2.27637	0	0	0	0	0	0	0.841043	0	0	0	0	0	0	0	0	0	0	0	0	0	0	0	0	0	0	0	0	0	0	0	0	0	0	0	0.0162833	2
O14958	Calsequestrin-2 OS=Homo sapiens OX=9606 GN=CASQ2 PE=1 SV=2	CASQ2	0	0	0	0	0	0	0	0	0	0.437066	0	0.48524	0	0	1.02663	0	0.391121	0	0	0	0	0	0	0	0	0	0	0	0	0	0	0	0	0	0	0	0	0	0	0	0	0	0	0	0	0.0162931	2
Q9H6R4	Nucleolar protein 6 OS=Homo sapiens OX=9606 GN=NOL6 PE=1 SV=2	NOL6	0.6415	0	1.26402	0	0	0	0	0	0	0.446196	0	1.44572	0	0	0	0	0.769539	0.423894	0	0	0	0	0	0	0	0	0	0	0	0	0.574041	0	0	0	0	0	0	0	0	0	0	0	0	0	0	0.0166557	1.58739
A6PVT8	Potassium voltage-gated channel subfamily KQT member 5 (Fragment) OS=Homo sapiens OX=9606 GN=KCNQ5 PE=4 SV=1	KCNQ5	0	0	0	0	0	0.648351	0	0	0.645449	0	0	0.960484	0	0	0	0	0	0.423894	0	0	0	0	0	0	0	0	0	0	0	0	0	0	0	0	0	0	0	0	0	0	0	0	0	0	0	0.0174706	2
P07741	Adenine phosphoribosyltransferase OS=Homo sapiens OX=9606 GN=APRT PE=1 SV=2	APRT	0	0.594545	0	1.26299	0.836032	0	0	0	0	0	0	0	0	0	0	0	0	0	0	0	0	0	0	0	0	0	0	0	0	0	0	0	0	0	0	0	0	0	0	0	0	0	0	0	0	0.0177005	2
P55011	Solute carrier family 12 member 2 OS=Homo sapiens OX=9606 GN=SLC12A2 PE=1 SV=1	SLC12A2	0	0	0	0	0	0	2.06197	0	0	0	1.83428	0	0.50946	0	0	0	0	0	0	0	0	0	0	0	0	0	0	0	0	0	0	0	0	0	0	0	0	0	0	0	0	0	0	0	0	0.0185661	2
Q06278	Aldehyde oxidase OS=Homo sapiens OX=9606 GN=AOX1 PE=1 SV=2	AOX1	0	0	0	0	0	0	0	0	1.27367	0	0	0	0	0	1.02663	1.2056	0	0	0	0	0	0	0	0	0	0	0	0	0	0	0	0	0	0	0	0	0	0	0	0	0	0	0	0	0	0.018941	2
P08294	Extracellular superoxide dismutase [Cu-Zn] OS=Homo sapiens OX=9606 GN=SOD3 PE=1 SV=2	SOD3	1.283	1.75311	9.06888	10.7338	0.421879	4.46078	1.0303	0	1.27367	1.32946	0	0	0	1.35786	5.64645	4.80162	1.51367	5.46341	1.86929	0.397867	1.00243	0	0	0	0.495532	0	7.1215	0	0	6.32161	0	2.16049	0	0	1.68434	0	0	2.13894	4.02078	0.659759	0	0	3.01056	0	0	0.0189889	0.636724
X6R868	Bile salt-activated lipase OS=Homo sapiens OX=9606 GN=CEL PE=1 SV=1	CEL	0	0	3.02296	2.52598	0.421879	0	0	0	1.27367	0	0	0	0	0	0.513314	3.6168	0	1.25819	0.373395	0	1.49831	0	0	0	0	0.609886	0.810979	0	0	0	0	0	0	0	3.36822	0	0	0	0	0	0	0	0	0	0	0.0192278	1.00711
P00441	Superoxide dismutase [Cu-Zn] OS=Homo sapiens OX=9606 GN=SOD1 PE=1 SV=2	SOD1	0	0	0	0.629938	1.25791	0	0	0	0	3.09598	2.30933	0	0	0	0.513314	0	0	0	0	0	0	0	0	0.868528	0	0	0	0	0	0	0	0	0	0	0	0	0	0	0	0	0	0.407451	0	0	0	0.0194323	1.43805
Q6IN84	rRNA methyltransferase 1, mitochondrial OS=Homo sapiens OX=9606 GN=MRM1 PE=1 SV=1	MRM1	0	0	0	0	0	0	0	0	0	0	0	0	0.50946	0.904469	0	0	0.782243	0	0	0.397867	0	0	0	0	0	0	0	0	0	0	0	0	0	0	0	0	0	0	0	0	0	0	0	0	0	0.0198517	2
P35858	Insulin-like growth factor-binding protein complex acid labile subunit OS=Homo sapiens OX=9606 GN=IGFALS PE=1 SV=1	IGFALS	0	0	0	0	0.836032	0	0	0	0	0	0	0	0	0.451082	0	0	1.9302	0	0.749101	0	1.50898	0	0	0	0	0	0	0	0	0	0	0	0	0.820737	0	0	0	0	0	0	0	0	0	0.317589	0	0.0200482	1.31154
Q96PD5	N-acetylmuramoyl-L-alanine amidase OS=Homo sapiens OX=9606 GN=PGLYRP2 PE=1 SV=1	PGLYRP2	1.283	0	2.39095	5.05195	1.67206	0	0	0.635491	0	0	0	0	0	0	0	2.39041	1.14796	0	1.4982	0	0	0	3.08122	0	0	1.20365	0	0	0	0	0.563953	0.567754	0	0	0	0	0	0	0	0	0	0	0	0	0	0.020635	0.991636
K7EQ30	Tripartite motif-containing protein 47 (Fragment) OS=Homo sapiens OX=9606 GN=TRIM47 PE=1 SV=1	TRIM47	0.6415	0	0	0	1.67206	0	0.515839	0	0	0	0	0.960484	0	0	0	0	0.378418	0	0.373395	0	0	0	0	0.478299	0	0	0	0	0	0	0	0	0	0.399008	0	0	0	0	0	0	0	0	0	0	0	0.0207809	1.35242
F8VXC8	SWI/SNF complex subunit SMARCC2 OS=Homo sapiens OX=9606 GN=SMARCC2 PE=1 SV=1	SMARCC2	0	0	0	0	0.421879	0	0	0	0	0	0.442091	0	0	0	0	0	0	0	0.749101	0.795734	0	0	0	0	0	0	0	0	0	0	0	0	0	0	0	0	0	0	0	0	0	0	0	0	0	0.0224361	2
O43866	CD5 antigen-like OS=Homo sapiens OX=9606 GN=CD5L PE=1 SV=1	CD5L	0	0.594545	0	0.63305	0.421879	0	1.0303	0	0	0	0	0	0	0	0	0	0	0	0	0	0.49588	0	0	0	0	0	0	0	0	0	0	0	0	0	0	0	0	0	0	0	0	0	0	0	0	0.0225149	2
G5E933	Myotubularin-related protein 5 OS=Homo sapiens OX=9606 GN=SBF1 PE=1 SV=1	SBF1	0	0	0	0	0	0	0	0	0	0	0	0	0	0	0	0	1.16066	0.417149	1.12481	0	0	0	0	0	0	0	0	0	0	0	0	0	0	0	0	0	0	0	0	0	0	0	0	0	0	0.0230163	2
Q14956	Transmembrane glycoprotein NMB OS=Homo sapiens OX=9606 GN=GPNMB PE=1 SV=2	GPNMB	0	0	4.7819	2.52909	0	2.54162	1.54683	0.635491	0	0	0	1.91097	0	0	3.5932	0	0	1.67534	0.749101	0	0	0	0.938613	0	0	0	0	0	0	2.42775	1.70195	1.08024	0.563953	0	0	0	0.956131	0	0	1.31952	0	0	0	0	0	0.0235793	0.758186
Q8TF72	Protein Shroom3 OS=Homo sapiens OX=9606 GN=SHROOM3 PE=1 SV=2	SHROOM3	0	0	0	0	0	0	0	0	0	0	0.950096	0	0.527156	0	0	0	0	0.417149	1.1225	0	0	0	0	0	0	0	0	0	0	0	0	0	0	0	0	0	0	0	0	0	0	0	0	0	0	0.0236907	2
P07737	Profilin-1 OS=Homo sapiens OX=9606 GN=PFN1 PE=1 SV=2	PFN1	0	0	0	1.89604	0.836032	0	0	0	0	4.87164	0.442091	2.39621	0	0	1.02663	0	0.782243	1.26494	0	0.392719	0	0	0	1.34683	0	0	0	1.00436	0	0	0	0	0	1.64147	0	0	0.463497	0	0	0	0	0	0	0	0	0.0240617	1.02941
Q12805	EGF-containing fibulin-like extracellular matrix protein 1 OS=Homo sapiens OX=9606 GN=EFEMP1 PE=1 SV=2	EFEMP1	0	1.75311	2.39095	1.26299	0	1.2967	0	0	0	0	0	0	0	0	0	0	0	0	0	0	0	0	0	0	0	0	0	0	0.543926	0	0	0.567754	0	0	0	0	0	0	0	0	0	0	0	0	0	0.0244159	1.70942
Q9UHR4	Brain-specific angiogenesis inhibitor 1-associated protein 2-like protein 1 OS=Homo sapiens OX=9606 GN=BAIAP2L1 PE=1 SV=2	BAIAP2L1	0	0	0	0	0.843758	0.622459	0	0.669812	2.56457	0.883262	0	0	1.01892	0	2.05326	0	0	2.51638	1.1225	0	1.00243	0	0.469306	0	0	0	0	0	0	0	0	0	0.612102	0.399008	0	0	0	1.06947	0	0.331655	2.6338	0	0	0	0	0.0248034	0.827314
Q9NVJ2	ADP-ribosylation factor-like protein 8B OS=Homo sapiens OX=9606 GN=ARL8B PE=1 SV=1	ARL8B	0	0	0	0	0	0	0	0	0	0	1.39219	0	0	0	0	0	0	2.10598	0	0	0.49588	0	0	0	0	0	0	0	0	0	0	0	0	0	0	0	0	0	0	0	0	0	0	0	0	0.0249282	2
P04080	Cystatin-B OS=Homo sapiens OX=9606 GN=CSTB PE=1 SV=2	CSTB	0	0	0	0	0	0	0	0	0	0	0	0	0	0	0	0	0	0	0	0	0.506551	0	0	0	0	0	0	0	0	0	0	0	0	1.64147	0	1.01994	1.91226	0	0	0	0	1.22235	0	0	0	0.025045	-1.67851
P29966	Myristoylated alanine-rich C-kinase substrate OS=Homo sapiens OX=9606 GN=MARCKS PE=1 SV=4	MARCKS	0	0	0	0	0	0	0	0	0	4.85337	1.83428	0	0	0	0	0	0	0	0	1.18331	0	0	0	0	0	0	0	0	0	0	0	0	0	0	0	0	0	0	0	0	0	0	0	0	0	0.0255426	2
H0Y9Y3	Synaptopodin-2 (Fragment) OS=Homo sapiens OX=9606 GN=SYNPO2 PE=1 SV=1	SYNPO2	2.58482	1.69205	0	0	0	0	2.06197	7.83182	5.09468	1.76652	0	0	6.21969	0.904469	2.56657	13.3032	0	0	1.4982	1.58117	0	0	0	1.25876	1.99021	1.81354	0	2.51767	0	0.488705	1.70195	0	1.12791	0.42173	2.24548	2.55158	0	1.06947	0	0.659759	4.02191	1.65686	0	0	0	0.0255875	0.667688
Q9Y520	Protein PRRC2C OS=Homo sapiens OX=9606 GN=PRRC2C PE=1 SV=4	PRRC2C	0.650912	0	0	0	0.421879	0	0	0	0.628223	0	0.442091	0	0	0	0.513314	0.592407	0	0.423894	0.373395	0	0	0	0	0	0	0	0.775517	0	0	0	0	0	0	0	0	0	0	0	0	0	0	0	0	0	0	0.0260003	1.35664
Q8IUE6	Histone H2A type 2-B OS=Homo sapiens OX=9606 GN=HIST2H2AB PE=1 SV=3	HIST2H2AB	0	0	0	0	0	0	0	0	0	0	0	0	0	0	0	0	0	0	0	1.18331	0	0	0	0	0	0	0	0	0	0	0	0.567754	0	0	0	0	0	0.639397	0	0.98431	1.3169	1.68392	1.29282	0	0	0.0270699	-1.38276
P51159	Ras-related protein Rab-27A OS=Homo sapiens OX=9606 GN=RAB27A PE=1 SV=3	RAB27A	0	0	0	0	0	0	0	0	0	8.83262	4.11065	1.92097	0	0	0	0	1.16066	0	0	0	0	0	0	0	0	0	0	0	1.63576	0	0	0	0	0	0	0	0	0	0	0	0	0	0	0	0	0.0283024	2
H7C0J5	Centrosomal protein of 104 kDa (Fragment) OS=Homo sapiens OX=9606 GN=CEP104 PE=1 SV=1	CEP104	0	0	0	0	0.414153	1.27081	1.54614	0	0	0	0.442091	0	0	0	0	0	0	0	0	0	0	0	0.418326	0	0	0	0	0	0	0	0	0	0	0	0	0	0	0	0	0	0	0	0	0	0	0.0290419	1.59103
P78414	Iroquois-class homeodomain protein IRX-1 OS=Homo sapiens OX=9606 GN=IRX1 PE=2 SV=3	IRX1	0	0.564018	0	0	0.828306	0	2.06197	0	0	0	0	0	0	0	0	0	0	0	0.373395	0	1.49831	0	0	0	0	0	0	0	0	0.972151	0	0	0	0	0	0	0	0	0	0	0	0	0	0	0	0.0291958	1.38258
P39060	Collagen alpha-1(XVIII) chain OS=Homo sapiens OX=9606 GN=COL18A1 PE=1 SV=5	COL18A1	0.6415	0	6.60939	0	0	0	0.515148	0	0.645449	0	0	0	0	0.453387	1.02663	0	1.14796	0	0	0	0	0	0	0	0	0	0	0	0	0	0	0	0	0.42173	0.561603	0	0	0	0	0	0	0	0	0	0	0.0294068	1.67284
F5H8B4	Histone demethylase UTY OS=Homo sapiens OX=9606 GN=UTY PE=1 SV=2	UTY	0	0	0.563467	0	0.836032	0	1.03099	0	1.91912	0	0	0	0	0.906774	0.513314	0	0	0	0	0	0	0	0	0	0	0.593766	0.775517	0	0	0	0	0	0	0	0	0	0	0	0	0	0	0	0	0	0	0.0295769	1.23279
Q92542	Nicastrin OS=Homo sapiens OX=9606 GN=NCSTN PE=1 SV=2	NCSTN	0	0.564018	0	0	0	0	0	0	0	0	0	0	0	0.451082	0	0	0.769539	0	0	1.58632	1.0131	0	0	0	0	0	0	0	0	0	0	0	0	0	0	0	0	0	0	0.659759	0	0	0	0	0	0.0307701	1.47678
Q5SZK8	FRAS1-related extracellular matrix protein 2 OS=Homo sapiens OX=9606 GN=FREM2 PE=1 SV=2	FREM2	0	0	0	0	1.67206	0	0	0.635491	0	0	0	0	0	0.451082	0	0	0	0	1.4982	0	0	0	0	0	0	0	0	0	0	0	0	0	0.612102	0	0	0	0	0	0	0	0	0	0	0	0	0.0315252	1.49714
P34913	Bifunctional epoxide hydrolase 2 OS=Homo sapiens OX=9606 GN=EPHX2 PE=1 SV=2	EPHX2	0	0	0	0	0	0	0	0	0	0.883262	0.91714	0	0	0	0	0	0	0	0	0	0	0	0	0	0	0	0	0	0	0	0	0	0	0	0	0	0	0	0	0	0	0	0	0	0	0.0324498	2
O96013	Serine/threonine-protein kinase PAK 4 OS=Homo sapiens OX=9606 GN=PAK4 PE=1 SV=1	PAK4	0	0	0	0	0.421879	0	0	0	0	0.446196	0.475048	0	0	0	0	0	0	0.417149	0	0	0	0	0	0	0	0	0	0	0	0	0	0	0	0	0	0	0	0	0	0	0	0	0	0	0	0.0326043	2
Q9P2F9	Zinc finger protein 319 OS=Homo sapiens OX=9606 GN=ZNF319 PE=1 SV=2	ZNF319	0	0	0	0	0	0	0	0	0	0.883262	0	0	0	0.453387	0	0	0	0	0	0.392719	0	0	0	0	0	0	0	0	0	0	0	0	0	0	0	0	0	0	0	0	0	0	0	0	0	0.0326272	2
Q5T5P2	Sickle tail protein homolog OS=Homo sapiens OX=9606 GN=KIAA1217 PE=1 SV=2	KIAA1217	0	0	0	0	0	0	0	0	0	0	0.442091	0	0	0	0	0	0	0.841043	0.373395	0	0	0	0	0	0	0	0	0	0	0	0	0	0	0	0	0	0	0	0	0	0	0	0	0	0	0.0326955	2
Q9NS56	E3 ubiquitin-protein ligase Topors OS=Homo sapiens OX=9606 GN=TOPORS PE=1 SV=1	TOPORS	0	0	0	0	0	0	0	0	0	0.446196	0	0	0	0.451082	0	0	0.769539	0	0	0	0	0	0	0	0	0	0	0	0	0	0	0	0	0	0	0	0	0	0	0	0	0	0	0	0	0.03291	2
J3QRU1	Tyrosine-protein kinase OS=Homo sapiens OX=9606 GN=YES1 PE=1 SV=1	YES1	0	0	0	0	0	0	0	0	0	0.446196	0.91714	0	0	0	0	0	0	0	0.375706	0	0	0	0	0	0	0	0	0	0	0	0	0	0	0	0	0	0	0	0	0	0	0	0	0	0	0.0330032	2
B9TX75	Mediator complex subunit MED24 variant MED24_i15 OS=Homo sapiens OX=9606 GN=MED24 PE=1 SV=1	MED24	0	0	0	0	0	0	0	0	0	0.446196	0	0.475244	0	0	0	0	0	0	0.373395	0.397867	0	0	0	0	0	0	0	0	0	0	0	0	0	0	0	0	0	0	0	0	0	0	0	0	0	0.0331789	2
Q8IWX7	Protein unc-45 homolog B OS=Homo sapiens OX=9606 GN=UNC45B PE=1 SV=1	UNC45B	0	0	0	0	0	0	0	0	0	0	0	0	0	0.451082	0.513314	0	0	0	0	0.790586	0	0	0	0	0	0	0	0	0	0	0	0	0	0	0	0	0	0	0	0	0	0	0	0	0	0.0335039	2
O15371	Eukaryotic translation initiation factor 3 subunit D OS=Homo sapiens OX=9606 GN=EIF3D PE=1 SV=1	EIF3D	0.650912	0	0	0	0	0	0.515839	0.635491	0	0	0	0	0.50946	0	0	0	0	0	0	0	0	0	0	0	0	0	0	0	0	0	0	0	0	0	0	0	0	0	0	0	0	0	0	0	0	0.0335529	2
P17752	Tryptophan 5-hydroxylase 1 OS=Homo sapiens OX=9606 GN=TPH1 PE=1 SV=4	TPH1	0	0	0	0	0	0	0	0	0	0	0	0	0	0	0.513314	0	0	0.417149	0	0.790586	0	0	0	0	0	0	0	0	0	0	0	0	0	0	0	0	0	0	0	0	0	0	0	0	0	0.0335534	2
A0A1B0GW23	ABHD14A-ACY1 readthrough (Fragment) OS=Homo sapiens OX=9606 GN=ABHD14A-ACY1 PE=4 SV=1	ABHD14A-ACY1	0	0	0	0	0	0	0	0	0	0	0	0	0	0	0	0	0	4.63586	5.24139	0.392719	8.00878	0	0	0	0	0	0	0	0	0	0	0	0	1.64147	0	0	0	0.430073	0	0.987862	0	0	0.43395	0	0	0.0336331	1.3582
Q9H1V8	Sodium-dependent neutral amino acid transporter SLC6A17 OS=Homo sapiens OX=9606 GN=SLC6A17 PE=1 SV=3	SLC6A17	0	0	0	0	0	0	0	0	0	0.446196	0	0	0.527156	0.453387	0	0	0	0	0.375706	0	0	0	0	0	0	0	0	0	0	0	0	0	0	0	0	0	0	0	0	0	0	0	0	0	0	0.0336746	2
Q14789	Golgin subfamily B member 1 OS=Homo sapiens OX=9606 GN=GOLGB1 PE=1 SV=2	GOLGB1	0	0	0	0	0	0	0	0	0	0	0	0	0	0	0	0	0	0	0	0	0	0	0.469306	0	0	0	0	0	0	0	0	0	0	0	0	0	0	0	0	0.328103	0.694051	0.84196	0	0	0	0.0339481	-2
Q99459	Cell division cycle 5-like protein OS=Homo sapiens OX=9606 GN=CDC5L PE=1 SV=2	CDC5L	0	0	0	0.629938	0	0	0	0	0	0	0	0	2.09093	0	0	0	0	1.25819	0	0	0	0	0	0	0	0	0	0	0	0	0	0	0	0	0	0	0	0	0	0	0	0	0	0	0	0.0341249	2
Q14149	MORC family CW-type zinc finger protein 3 OS=Homo sapiens OX=9606 GN=MORC3 PE=1 SV=3	MORC3	0	0	0	0.63305	0	0	0.515148	0	0	0	0	0	0	0.904469	0	0	0	0	0	0	0	0	0	0	0	0	0	0	0	0	0	0	0	0	0	0	0	0	0	0	0	0	0	0	0	0.0342923	2
Q5JS37	NHL repeat-containing protein 3 OS=Homo sapiens OX=9606 GN=NHLRC3 PE=2 SV=1	NHLRC3	0	0	0	0	0	0	0	0	0	0	0	0	0	0	0	0	0	0	0	0	0	0	1.35694	0	0	1.20365	0	0	0.547906	0	0	0	0	0	0	0	0	0	0	0	0	0	0	0	0	0.0346181	-1.29496
O43752	Syntaxin-6 OS=Homo sapiens OX=9606 GN=STX6 PE=1 SV=1	STX6	0	0	0	0	0	0.648351	0	0	0	0	0	0	1.03662	0	0	0	0	0	0	0.392719	0	0	0	0	0	0	0	0	0	0	0	0	0	0	0	0	0	0	0	0	0	0	0	0	0	0.0352162	2
P08185	Corticosteroid-binding globulin OS=Homo sapiens OX=9606 GN=SERPINA6 PE=1 SV=1	SERPINA6	1.30182	1.15856	0	0	2.51582	0	0	0	0	0	0	0	0	1.80894	0	0	0.378418	0	1.12018	0	0	0	0	0	0	1.79742	0	0	0	0	0	0	0	0	0	0	0	0	0	0	0	0	0.42492	0	0	0.0353093	1.15389
Q8NH19	Olfactory receptor 10AG1 OS=Homo sapiens OX=9606 GN=OR10AG1 PE=2 SV=1	OR10AG1	0	0	0.632009	1.26299	0	0.648351	0	0	0	0	0	0.48524	0	0	0	0	0	0	0	0	0	0	0	0	0	0	0	0	0	0	0	0	0	0	0	0	0	0	0	0.331655	0	0	0	0	0	0.0354715	1.6052
Q96RF0	Sorting nexin-18 OS=Homo sapiens OX=9606 GN=SNX18 PE=1 SV=2	SNX18	0	0	0	0.629938	0	0	0	0	0	0	0	0	0	0.453387	0	0	0	0.841043	0.375706	0.392719	0	0	0	0	0	0	0	0	0	0	0	0	0	0.42173	0	0	0	0	0	0	0	0	0	0	0	0.0357679	1.45837
O00194	Ras-related protein Rab-27B OS=Homo sapiens OX=9606 GN=RAB27B PE=1 SV=4	RAB27B	0	0	0	0	0	0	0	0	0	9.26968	4.11065	0	0	0	0	0	1.9175	0	0	0	0	0	0	0	0	0	0	0	1.09183	0	0	0	0	0	0	0	0	0	0	0	0	0	0	0	0	0.0363466	2
Q9UKA9	Polypyrimidine tract-binding protein 2 OS=Homo sapiens OX=9606 GN=PTBP2 PE=1 SV=1	PTBP2	0	0	0.632009	0	0	0	0	0	0	0	0	0	0	0.453387	0	0	0	0	0	0.790586	0	0	0	0	0	0	0	0	0	0	0	0	0	0	0	0	0	0	0	0	0	0	0	0	0	0.0364054	2
P05543	Thyroxine-binding globulin OS=Homo sapiens OX=9606 GN=SERPINA7 PE=1 SV=2	SERPINA7	11.6317	6.3263	0	0	7.95389	0.622459	0	0	0	0	0	0.48524	0	0	0	0	1.52637	0	3.7455	0	3.50317	0	0.836653	0	0	7.20579	0	0	0	0	0.574041	0	0	4.12641	0	0	0	0	0	0	0	0	0	0	0	0.0370467	0.949853
P01034	Cystatin-C OS=Homo sapiens OX=9606 GN=CST3 PE=1 SV=1	CST3	0	0	1.26402	0	0	0	0	0	0	0	0	0	0	0	0.513314	0	0	0	0	0	0	0	1.30596	0	0	0	3.17299	0	0	0.972151	0	0	0	1.21974	2.24548	0	0	0	0	0	0	0	0	0	0	0.0386	-1.33518
P06899	Histone H2B type 1-J OS=Homo sapiens OX=9606 GN=HIST1H2BJ PE=1 SV=3	HIST1H2BJ	0	0	0	0	0	0	0	0	0	0	0	0	0	0	0	0	0	0	1.8716	3.55506	1.49831	0	0	0	0	0	0	0	0	0	0.574041	0.567754	1.74001	0	0	0	0	0.430073	0	3.30235	4.57355	5.43215	4.71927	0.938613	0	0.0386078	-1.05146
P30044	Peroxiredoxin-5, mitochondrial OS=Homo sapiens OX=9606 GN=PRDX5 PE=1 SV=4	PRDX5	0	0	0	0	0	0	0	0.635491	0	1.32946	0	0.475244	0	0	0	0	0	0	0	0	0	0	0	0	0	0	0	0	0	0	0	0	0	0	0	0	0	0	0	0	0	0	0	0	0	0.0406466	2
Q9H4G4	Golgi-associated plant pathogenesis-related protein 1 OS=Homo sapiens OX=9606 GN=GLIPR2 PE=1 SV=3	GLIPR2	0	0	0	0	0	0	0	0	0	3.97924	2.78438	0	0	0	0	0	0	0	0	0	0	0	0	0	0	0	0	0	0	0	0	0	0	0	0	0	0	0	0	0	0	0	0	0	0	0.0406696	2
Q7Z5L0	Vitelline membrane outer layer protein 1 homolog OS=Homo sapiens OX=9606 GN=VMO1 PE=1 SV=1	VMO1	3.86782	6.95138	5.97738	2.52598	3.76601	0	2.06128	0	0	0	0	2.40621	0	0	0	0	1.14796	0	2.9964	0	3.50317	3.37243	0	0	0	0	0	0	1.63974	1.4556	2.27599	2.16049	0	4.50269	3.92935	2.03988	0	0	0	0	0	0	0.43395	0	0	0.0408996	0.663654
Q92896	Golgi apparatus protein 1 OS=Homo sapiens OX=9606 GN=GLG1 PE=1 SV=2	GLG1	0	0	0	0	0	0	0	0	2.54734	0	0	0	0	0	4.61983	0	0	0	0	0	0	0	0	0	0	0	0	0	0	0	0	0	0	0	0	0	0	0	0	0	0	0	0	0	0	0.0414028	2
Q6PFW1	Inositol hexakisphosphate and diphosphoinositol-pentakisphosphate kinase 1 OS=Homo sapiens OX=9606 GN=PPIP5K1 PE=1 SV=1	PPIP5K1	0	0	0	0	0	0	0	0	0	0	0.475048	0.960484	0	0	0	0	0	0	0	0.785439	0.49588	0	0	0	0	0	0	0	0	0	0	0	0	0	0	0	0	0	0	0	0	0	0	0.317589	0	0.0415532	1.58135
Q9H3G5	Probable serine carboxypeptidase CPVL OS=Homo sapiens OX=9606 GN=CPVL PE=1 SV=2	CPVL	6.47147	2.88114	7.10431	6.31494	0	3.13819	4.63979	0	5.75736	0.446196	0	0.970481	0.527156	0.453387	11.8062	3.02439	0	1.68883	0	1.58117	0	0	3.55053	1.34683	0	0	3.17299	0	2.72759	4.86075	0.563953	0	1.74001	0	4.49096	5.61024	0	0.430073	0.820857	0	2.01095	3.36784	0.85887	0	0	0.0420552	0.578356
Q14008	Cytoskeleton-associated protein 5 OS=Homo sapiens OX=9606 GN=CKAP5 PE=1 SV=3	CKAP5	0	0	0	0	0	0	0	0	0	0	0	0	0	0	0	0	0	0	0	0	0	0	0	0	0	0	0	0	0	0	0	0	0	0	0	0	1.44877	1.70887	0	0	0.694051	0	0	0	0	0.0439024	-2
Q92673	Sortilin-related receptor OS=Homo sapiens OX=9606 GN=SORL1 PE=1 SV=2	SORL1	0	0	0	0	0	0	0	0	0.628223	0	0	0	0	0	1.02663	0	0	0	0.373395	0	0.49588	0	0	0	0	0	0	0	0	0	0	0	0	0	0	0	0	0	0	0.331655	0	0	0	0	0	0.043913	1.53546
Q8TDL5	BPI fold-containing family B member 1 OS=Homo sapiens OX=9606 GN=BPIFB1 PE=1 SV=1	BPIFB1	0	0.594545	0	0	0	0	0	0	0	0	0	0	0.50946	0.904469	4.10651	27.0533	0	0.423894	5.9928	0	0.49588	0	0	0	0	0	0	0	0	0	0	0.567754	0	0	0	0	0	0	0	0	2.01095	0	0	0	0	0.0442834	1.75821
Q9UBD6	Ammonium transporter Rh type C OS=Homo sapiens OX=9606 GN=RHCG PE=1 SV=1	RHCG	0	0	0	0	0	0	0	0	0	0	1.83428	0	0	0	0	0	0	0.417149	0.749101	0	1.99419	0	0	0	0	0	0.810979	0	0	0	0	0	0	0	0	0	0	0	0	0	0	0	0	0	0	0.0444903	1.44125
Q99835	Smoothened homolog OS=Homo sapiens OX=9606 GN=SMO PE=1 SV=1	SMO	0	0	0	0	0	0	0	0	0	0	0	0.48524	0	0	0.513314	0	1.9175	0	0	0	0	0	0	0	0	0	0	0	0	0	0	0	0	0	0	0	0	0	0	0	0	0	0	0	0	0.044902	2
Q8ND23	Capping protein, Arp2/3 and myosin-I linker protein 3 OS=Homo sapiens OX=9606 GN=CARMIL3 PE=2 SV=2	CARMIL3	0	0	0	0	0	0	0	0	0	0	0	1.44572	0	0	0	0	0	0	1.1225	0	0	0	0	0	0	0	0	0	0	0	0	0	0	0	0	0	0	0	0	0	0	0	0	0	0	0.0452222	2
Q02083	N-acylethanolamine-hydrolyzing acid amidase OS=Homo sapiens OX=9606 GN=NAAA PE=1 SV=3	NAAA	0	0	3.02296	0	0	1.91916	0	0	0	0	0	0	0	0	0	0	0	0	0	0	0	0	0	0	0	0	0	0	0	0	0	0	0	0	0	0	0	0	0	0	0	0	0	0	0	0.0455853	2
P55291	Cadherin-15 OS=Homo sapiens OX=9606 GN=CDH15 PE=1 SV=1	CDH15	0	1.72258	0	0	1.67979	0	0	0	0	0	0	0	0	0	0	0	0	0	0	0	0	0	0	0	0	0	0	0	0	0	0	0	0	0	0	0	0	0	0	0	0	0	0	0	0	0.0495842	2
[truncated: 1 more columns]
