# Supplementary material for: The Proteomics-Based Stratification of Obese Subjects Allows for a Second Selective Level Beyond Gender Classification
Source: Int J Mol Sci. 2026 May 22;27(11):4678. doi: 10.3390/ijms27114678 (PMC13257239; doi:10.3390/ijms27114678)
Supplement: Supplementary file 1 [file ijms-27-04678-s001.zip › Table S4.xlsx]

## Sheet: Ferroptosis-involved Proteins
Ferroptosis Driver (Genes)	Ferroptosis Suppressor (Genes)	Ferroptosis Marker (Genes)
SOD1	AHCY	ACO1
VDAC1	APOE	DPP4
LDHA	ASS1	FTL
IDH1	BGN	HSPB1
TF	CHMP1A	PEBP1
KRAS	CHMP5	TF
LCN2	CHMP6
CFL1	CKB
AOC1	CLOCK
MPO	CP
DPP4	DPP4
PEBP1	EGF
ACO1	ENO1
DPEP1	FTL
S100A8	GGT1
GSTM3	GPX3
	GSTP1
	HSPA1B
	HSPA8
	HSPB1
	KRT18
	LAMP2
	LCN2
	LDHA
	LDHB
	LTF
	MITD1
	MUC1
	MXRA8
	PGAM1
	PHGDH
	PKM
	PRDX1
	PRDX6
	SLC3A2
	TF
	TRIM47
	TXN
	VCP
